# Supplementary material for: Simultaneous capturing phonon and electron dynamics in MXenes
Source: Nat Commun. 2022 Dec 22;13:7900. doi: 10.1038/s41467-022-35605-7 (PMC9780317; doi:10.1038/s41467-022-35605-7)
Supplement: Supplementary file 4 — Source data [file 41467_2022_35605_MOESM4_ESM.xlsx]

## Sheet: figure 2
figure 2 b	x-axis	y-axis		x-axis	y-axis		figure 2 c	x-axis	y-axis		figure 2 d	x-axis	yfitting		x-axis	yfitting		x-axis	yfitting		figure 2 e	x-axis	y-FFT	x-axis	yfitting	yfitting
	200.368	0.22462		200.553	0.22745			-0.1	0.07908			-0.108	0.08925		0.06	0.028		0.02	0.00527			0	6.50132e-05	99.6	5.68328e-05	3.66139e-05
	200.975	0.24405		201.154	0.24146			-0.09	0.12725			-0.098	0.1272		0.07	0.00904		0.03	0.00707			8.3	6.07733e-05	99.7662	5.73649e-05	3.66139e-05
	201.582	0.24426		201.756	0.24882			-0.08	0.19361			-0.088	0.18664		0.08	-0.01039		0.04	0.00838			16.6	4.66232e-05	99.9323	5.79074e-05	3.66139e-05
	202.189	0.26678		202.357	0.25557			-0.07	0.27934			-0.078	0.2714		0.09	-0.02752		0.05	0.00916			24.9	2.87845e-05	100.099	5.84603e-05	3.66139e-05
	202.796	0.27189		202.959	0.27207			-0.06	0.38374			-0.068	0.38118		0.1	-0.04002		0.06	0.00937			33.2	3.84021e-05	100.265	5.90236e-05	3.66139e-05
	203.403	0.29113		203.56	0.2808			-0.05	0.50698			-0.058	0.50995		0.11	-0.04631		0.07	0.00901			41.5	5.71341e-05	100.431	5.95975e-05	3.66139e-05
	204.01	0.30359		204.161	0.29021			-0.04	0.64277			-0.048	0.64612		0.12	-0.04576		0.08	0.00814			49.8	5.34792e-05	100.597	6.0182e-05	3.66139e-05
	204.616	0.31602		204.762	0.29924			-0.03	0.77368			-0.038	0.77477		0.13	-0.03875		0.09	0.00681			58.1	2.05865e-05	100.763	6.07771e-05	3.66139e-05
	205.223	0.32881		205.364	0.30841			-0.02	0.88055			-0.028	0.88145		0.14	-0.02654		0.1	0.00512			66.4	3.63408e-05	100.929	6.1383e-05	3.66139e-05
	205.83	0.34197		205.965	0.3175			-0.01	0.94994			-0.018	0.956		0.15	-0.01109		0.11	0.00318			74.7	8.6714e-05	101.096	6.19996e-05	3.66139e-05
	206.437	0.35625		206.566	0.32572			-3.46945e-18	0.98939			-0.008	0.99472		0.16	0.00528		0.12	0.00111			83	0.000108127	101.262	6.26271e-05	3.66139e-05
	207.043	0.36954		207.167	0.33282			0.01	1			0.002	1.00027		0.17	0.0202		0.13	-0.000946871			91.3	8.481e-05	101.428	6.32655e-05	3.6614e-05
	207.65	0.38168		207.769	0.3407			0.02	0.99332			0.012	0.97964		0.18	0.03163		0.14	-0.00288			99.6	3.3787e-05	101.594	6.39147e-05	3.6614e-05
	208.257	0.39167		208.37	0.34803			0.03	0.95924			0.022	0.94149		0.19	0.03808		0.15	-0.00459			107.9	8.54263e-05	101.76	6.4575e-05	3.6614e-05
	208.863	0.40329		208.971	0.35598			0.04	0.90995			0.032	0.8938		0.2	0.03885		0.16	-0.00596			116.2	0.000157153	101.926	6.52462e-05	3.6614e-05
	209.47	0.41439		209.572	0.36197			0.05	0.85514			0.042	0.84263		0.21	0.03409		0.17	-0.00694			124.5	0.000185902	102.092	6.59285e-05	3.6614e-05
	210.076	0.4251		210.173	0.37027			0.06	0.79915			0.052	0.7919		0.22	0.02469		0.18	-0.00747			132.8	0.000156891	102.259	6.66218e-05	3.6614e-05
	210.683	0.43613		210.774	0.37901			0.07	0.7417			0.062	0.7437		0.23	0.01219		0.19	-0.00755			141.1	8.37521e-05	102.425	6.73261e-05	3.6614e-05
	211.289	0.44544		211.375	0.38762			0.08	0.68526			0.072	0.69896		0.24	-0.00151		0.2	-0.00717			149.4	4.39093e-05	102.591	6.80415e-05	3.6614e-05
	211.896	0.45706		211.976	0.39664			0.09	0.63368			0.082	0.65789		0.25	-0.01441		0.21	-0.00638			157.7	6.00316e-05	102.757	6.87681e-05	3.6614e-05
	212.502	0.46641		212.577	0.40547			0.1	0.58883			0.092	0.62038		0.26	-0.02472		0.22	-0.00524			166	9.55489e-05	102.923	6.95056e-05	3.6614e-05
	213.108	0.47547		213.178	0.41411			0.11	0.54554			0.102	0.58618		0.27	-0.03108		0.23	-0.00382			174.3	0.000126582	103.089	7.02543e-05	3.6614e-05
	213.715	0.48533		213.779	0.42353			0.12	0.51738			0.112	0.55501		0.28	-0.03276		0.24	-0.00223			182.6	0.000171677	103.256	7.1014e-05	3.6614e-05
	214.321	0.49676		214.38	0.43341			0.13	0.49651			0.122	0.52662		0.29	-0.02973		0.25	-0.000552344			190.9	0.000260766	103.422	7.17848e-05	3.6614e-05
	214.927	0.50855		214.981	0.44298			0.14	0.48437			0.132	0.50073		0.3	-0.02261		0.26	0.0011			199.2	0.000333796	103.588	7.25666e-05	3.6614e-05
	215.533	0.51871		215.582	0.45248			0.15	0.47347			0.142	0.47711		0.31	-0.01258		0.27	0.00263			207.5	0.000352774	103.754	7.33594e-05	3.6614e-05
	216.139	0.52937		216.182	0.46394			0.16	0.46672			0.152	0.45556		0.32	-0.0012		0.28	0.00396			215.8	0.000309763	103.92	7.41632e-05	3.6614e-05
	216.746	0.53913		216.783	0.47129			0.17	0.46327			0.162	0.43588		0.33	0.00987		0.29	0.00501			224.1	0.000223133	104.086	7.49778e-05	3.6614e-05
	217.352	0.55016		217.384	0.47972			0.18	0.45437			0.172	0.41791		0.34	0.01907		0.3	0.00573			232.4	0.00012809	104.253	7.58034e-05	3.6614e-05
	217.958	0.56303		217.985	0.48861			0.19	0.44512			0.182	0.40147		0.35	0.02517		0.31	0.00608			240.7	6.56965e-05	104.419	7.66397e-05	3.6614e-05
	218.564	0.57283		218.586	0.49799			0.2	0.43628			0.192	0.38644		0.36	0.02744		0.32	0.00607			249	5.23613e-05	104.585	7.74868e-05	3.6614e-05
	219.17	0.58377		219.186	0.50582			0.21	0.42101			0.202	0.37267		0.37	0.02573		0.33	0.00569			257.3	4.40452e-05	104.751	7.83446e-05	3.6614e-05
	219.776	0.59634		219.787	0.51355			0.22	0.39882			0.212	0.36006		0.38	0.02044		0.34	0.00499			265.6	4.02541e-05	104.917	7.9213e-05	3.6614e-05
	220.382	0.60824		220.388	0.52137			0.23	0.37447			0.222	0.3485		0.39	0.01247		0.35	0.00401			273.9	5.94251e-05	105.083	8.00918e-05	3.6614e-05
	220.987	0.61844		220.988	0.52711			0.24	0.35069			0.232	0.33789		0.4	0.00308		0.36	0.00283			282.2	7.44702e-05	105.25	8.09812e-05	3.6614e-05
	221.593	0.63113		221.589	0.53362			0.25	0.32877			0.242	0.32814		0.41	-0.00636		0.37	0.00152			290.5	7.09138e-05	105.416	8.18808e-05	3.66141e-05
	222.199	0.64358		222.189	0.54044			0.26	0.31033			0.252	0.31918		0.42	-0.01448		0.38	0.00016556			298.8	5.27851e-05	105.582	8.27907e-05	3.66141e-05
	222.805	0.65562		222.79	0.5462			0.27	0.29424			0.262	0.31093		0.43	-0.02021		0.39	-0.00116			307.1	3.41853e-05	105.748	8.37106e-05	3.66141e-05
	223.411	0.66801		223.391	0.55387			0.28	0.28252			0.272	0.30333		0.44	-0.02283		0.4	-0.00237			315.4	3.00446e-05	105.914	8.46406e-05	3.66141e-05
	224.016	0.67918		223.991	0.55977			0.29	0.27551			0.282	0.29632		0.45	-0.0221		0.41	-0.0034			323.7	3.71513e-05	106.08	8.55804e-05	3.66141e-05
	224.622	0.68987		224.592	0.56589			0.3	0.27117			0.292	0.28984		0.46	-0.01826		0.42	-0.00419			332	4.57232e-05	106.247	8.65299e-05	3.66141e-05
	225.228	0.70117		225.192	0.57091			0.31	0.27125			0.302	0.28386		0.47	-0.012		0.43	-0.00471			340.3	4.95776e-05	106.413	8.7489e-05	3.66141e-05
	225.833	0.71237		225.793	0.57873			0.32	0.2737			0.312	0.27832		0.48	-0.0043		0.44	-0.00494			348.6	4.24233e-05	106.579	8.84575e-05	3.66141e-05
	226.439	0.7225		226.393	0.58566			0.33	0.2776			0.322	0.27318		0.49	0.00368		0.45	-0.00486			356.9	2.31653e-05	106.745	8.94353e-05	3.66141e-05
	227.044	0.73223		226.993	0.5923			0.34	0.28074			0.332	0.26841		0.5	0.0108		0.46	-0.0045			365.2	1.20899e-05	106.911	9.04222e-05	3.66141e-05
	227.65	0.74227		227.594	0.59874			0.35	0.28157			0.342	0.26398		0.51	0.01608		0.47	-0.00388			373.5	3.19103e-05	107.077	9.1418e-05	3.66141e-05
	228.255	0.75154		228.194	0.60591			0.36	0.2827			0.352	0.25985		0.52	0.01886		0.48	-0.00306			381.8	4.09913e-05	107.244	9.24225e-05	3.66142e-05
	228.861	0.76085		228.794	0.61219			0.37	0.27739			0.362	0.25601		0.53	0.01885		0.49	-0.00208			390.1	3.3548e-05	107.41	9.34356e-05	3.66142e-05
	229.466	0.77095		229.395	0.61823			0.38	0.26939			0.372	0.25242		0.54	0.01616		0.5	-0.001			398.4	2.32623e-05	107.576	9.4457e-05	3.66142e-05
	230.071	0.77987		229.995	0.62395			0.39	0.26332			0.382	0.24906		0.55	0.0113		0.51	9.19282e-05			406.7	3.7239e-05	107.742	9.54865e-05	3.66142e-05
	230.676	0.78688		230.595	0.63051			0.4	0.25676			0.392	0.24591		0.56	0.00504		0.52	0.00115			415	5.36359e-05	107.908	9.6524e-05	3.66142e-05
	231.282	0.79701		231.196	0.63673			0.41	0.24824			0.402	0.24296		0.57	-0.00167		0.53	0.0021			423.3	5.51852e-05	108.074	9.75691e-05	3.66142e-05
	231.887	0.80517		231.796	0.64318			0.42	0.23472			0.412	0.24018		0.58	-0.00785		0.54	0.0029			431.6	4.12075e-05	108.241	9.86217e-05	3.66142e-05
	232.492	0.81223		232.396	0.64772			0.43	0.22529			0.422	0.23757		0.59	-0.01266		0.55	0.00349			439.9	2.39605e-05	108.407	9.96816e-05	3.66143e-05
	233.097	0.81801		232.996	0.65358			0.44	0.21852			0.432	0.23511		0.6	-0.01547		0.56	0.00387			448.2	2.64627e-05	108.573	0.000100748	3.66143e-05
	233.702	0.82456		233.596	0.6588			0.45	0.21537			0.442	0.23279		0.61	-0.01596		0.57	0.004			456.5	3.46894e-05	108.739	0.000101822	3.66143e-05
	234.308	0.83096		234.196	0.66519			0.46	0.21264			0.452	0.23059		0.62	-0.01417		0.58	0.00389			464.8	3.22452e-05	108.905	0.000102902	3.66143e-05
	234.913	0.83665		234.796	0.66994			0.47	0.21333			0.462	0.2285		0.63	-0.01045		0.59	0.00355			473.1	2.22447e-05	109.071	0.000103988	3.66143e-05
	235.518	0.84094		235.397	0.67431			0.48	0.21907			0.472	0.22652		0.64	-0.0054		0.6	0.00301			481.4	1.78483e-05	109.238	0.00010508	3.66143e-05
	236.123	0.8438		235.997	0.67825			0.49	0.22132			0.482	0.22464		0.65	0.000199683		0.61	0.00231			489.7	2.07301e-05	109.404	0.000106178	3.66144e-05
	236.727	0.84794		236.597	0.68257			0.5	0.22502			0.492	0.22285		0.66	0.00553		0.62	0.0015			498	1.79474e-05	109.57	0.000107281	3.66144e-05
	237.332	0.85448		237.197	0.68606			0.51	0.2272			0.502	0.22114		0.67	0.00985		0.63	0.00062795			506.3	1.04788e-05	109.736	0.000108389	3.66144e-05
	237.937	0.8573		237.797	0.68808			0.52	0.23144			0.512	0.21951		0.68	0.01259		0.64	-0.000255264			514.6	1.8385e-05	109.902	0.000109501	3.66144e-05
	238.542	0.86159		238.397	0.68971			0.53	0.23114			0.522	0.21795		0.69	0.01343		0.65	-0.00109			522.9	3.28038e-05	110.068	0.000110619	3.66145e-05
	239.147	0.86592		238.996	0.69124			0.54	0.22869			0.532	0.21646		0.7	0.01233		0.66	-0.00184			531.2	4.32862e-05	110.235	0.00011174	3.66145e-05
	239.752	0.87121		239.596	0.69265			0.55	0.22346			0.542	0.21502		0.71	0.00952		0.67	-0.00245			539.5	4.93325e-05	110.401	0.000112865	3.66145e-05
	240.356	0.87533		240.196	0.69299			0.56	0.21911			0.552	0.21364		0.72	0.00549		0.68	-0.0029			547.8	5.25424e-05	110.567	0.000113993	3.66145e-05
	240.961	0.87864		240.796	0.69311			0.57	0.21372			0.562	0.21231		0.73	0.000844101		0.69	-0.00316			556.1	5.25899e-05	110.733	0.000115124	3.66146e-05
	241.566	0.88131		241.396	0.69352			0.58	0.20578			0.572	0.21104		0.74	-0.00372		0.7	-0.00323			564.4	4.77291e-05	110.899	0.000116258	3.66146e-05
	242.17	0.88748		241.996	0.69309			0.59	0.19977			0.582	0.2098		0.75	-0.00756		0.71	-0.0031			572.7	3.82508e-05	111.065	0.000117395	3.66146e-05
	242.775	0.89209		242.595	0.69372			0.6	0.19795			0.592	0.20861		0.76	-0.01017		0.72	-0.00279			581	2.77892e-05	111.232	0.000118533	3.66147e-05
	243.379	0.89638		243.195	0.693			0.61	0.19483			0.602	0.20746		0.77	-0.01122		0.73	-0.00233			589.3	2.00931e-05	111.398	0.000119673	3.66147e-05
	243.984	0.89846		243.795	0.6926			0.62	0.19352			0.612	0.20634		0.78	-0.01064		0.74	-0.00174			597.6	1.33531e-05	111.564	0.000120815	3.66147e-05
	244.588	0.89945		244.395	0.69282			0.63	0.19582			0.622	0.20526		0.79	-0.00857		0.75	-0.00107			605.9	3.71157e-06	111.73	0.000121957	3.66148e-05
	245.193	0.90146		244.994	0.69256			0.64	0.19821			0.632	0.20422		0.8	-0.00538		0.76	-0.0003588			614.2	1.14224e-05	111.896	0.000123099	3.66148e-05
	245.797	0.90365		245.594	0.69185			0.65	0.20231			0.642	0.2032		0.81	-0.00155		0.77	0.000351003			622.5	2.46392e-05	112.062	0.000124242	3.66149e-05
	246.402	0.90505		246.194	0.69023			0.66	0.20622			0.652	0.20221		0.82	0.00232		0.78	0.00102			630.8	3.25897e-05	112.229	0.000125384	3.66149e-05
	247.006	0.90537		246.793	0.68938			0.67	0.20893			0.662	0.20125		0.83	0.00571		0.79	0.0016			639.1	3.25362e-05	112.395	0.000126526	3.6615e-05
	247.61	0.90702		247.393	0.68854			0.68	0.21051			0.672	0.20031		0.84	0.00814		0.8	0.00207			647.4	2.54473e-05	112.561	0.000127666	3.6615e-05
	248.214	0.90695		247.992	0.6872			0.69	0.21216			0.682	0.1994		0.85	0.00931		0.81	0.0024			655.7	1.57836e-05	112.727	0.000128805	3.66151e-05
	248.819	0.90641		248.592	0.68585			0.7	0.21056			0.692	0.19851		0.86	0.00912		0.82	0.00258			664	1.01132e-05	112.893	0.000129942	3.66151e-05
	249.423	0.90692		249.191	0.68376			0.71	0.20688			0.702	0.19764		0.87	0.00763		0.83	0.0026			672.3	9.11315e-06	113.059	0.000131077	3.66152e-05
	250.027	0.90828		249.791	0.68357			0.72	0.20456			0.712	0.19679		0.88	0.00513		0.84	0.00246			680.6	5.36134e-06	113.226	0.000132209	3.66152e-05
	250.631	0.90955		250.39	0.68312			0.73	0.19976			0.722	0.19596		0.89	0.00201		0.85	0.00219			688.9	4.3364e-06	113.392	0.000133337	3.66153e-05
	251.235	0.91159		250.99	0.68188			0.74	0.19435			0.732	0.19515		0.9	-0.00127		0.86	0.00179			697.2	1.76836e-05	113.558	0.000134462	3.66153e-05
	251.839	0.91232		251.589	0.68083			0.75	0.19144			0.742	0.19436		0.91	-0.00422		0.87	0.0013			705.5	3.37137e-05	113.724	0.000135583	3.66154e-05
	252.443	0.9133		252.188	0.68053			0.76	0.18538			0.752	0.19358		0.92	-0.00645		0.88	0.0007477			713.8	4.9517e-05	113.89	0.000136699	3.66155e-05
	253.047	0.91369		252.788	0.68104			0.77	0.18358			0.762	0.19283		0.93	-0.00768		0.89	0.000169887			722.1	6.10177e-05	114.056	0.00013781	3.66156e-05
	253.651	0.9152		253.387	0.68128			0.78	0.18344			0.772	0.19208		0.94	-0.00776		0.9	-0.000399072			730.4	6.3517e-05	114.223	0.000138916	3.66156e-05
	254.255	0.91582		253.986	0.68214			0.79	0.18301			0.782	0.19135		0.95	-0.00673		0.91	-0.000925736			738.7	5.38723e-05	114.389	0.000140016	3.66157e-05
	254.859	0.91625		254.586	0.68324			0.8	0.18407			0.792	0.19064		0.96	-0.0048		0.92	-0.00138			747	3.41434e-05	114.555	0.000141109	3.66158e-05
	255.463	0.91629		255.185	0.68448			0.81	0.18517			0.802	0.18994		0.97	-0.00227		0.93	-0.00174			755.3	2.55741e-05	114.721	0.000142196	3.66159e-05
	256.066	0.9168		255.784	0.68513			0.82	0.19013			0.812	0.18925		0.98	0.000480105		0.94	-0.00198			763.6	4.9586e-05	114.887	0.000143276	3.6616e-05
	256.67	0.91578		256.383	0.68465			0.83	0.19052			0.822	0.18858		0.99	0.00304		0.95	-0.0021			771.9	7.45283e-05	115.053	0.000144347	3.66161e-05
	257.274	0.91416		256.983	0.68374			0.84	0.19309			0.832	0.18791		1	0.00506		0.96	-0.00209			780.2	8.667e-05	115.22	0.000145411	3.66161e-05
	257.878	0.91301		257.582	0.68378			0.85	0.19488			0.842	0.18726		1.01	0.00628		0.97	-0.00195			788.5	8.20957e-05	115.386	0.000146466	3.66162e-05
	258.481	0.91264		258.181	0.68354			0.86	0.19529			0.852	0.18662		1.02	0.00655		0.98	-0.00171			796.8	6.2468e-05	115.552	0.000147512	3.66164e-05
	259.085	0.9121		258.78	0.6821			0.87	0.19352			0.862	0.18599		1.03	0.00589		0.99	-0.00137			805.1	3.3578e-05	115.718	0.000148549	3.66165e-05
	259.688	0.91097		259.379	0.68041			0.88	0.19047			0.872	0.18538		1.04	0.00441		1	-0.000960817			813.4	5.77557e-06	115.884	0.000149576	3.66166e-05
	260.292	0.91022		259.978	0.67872			0.89	0.1895			0.882	0.18477		1.05	0.00238		1.01	-0.000508351			821.7	2.35106e-05	116.05	0.000150592	3.66167e-05
	260.895	0.91326		260.577	0.6764			0.9	0.18517			0.892	0.18417		1.06	9.03297e-05		1.02	-4.05671e-05			830	3.74225e-05	116.217	0.000151597	3.66168e-05
	261.499	0.91651		261.176	0.67424			0.91	0.18218			0.902	0.18358		1.07	-0.00211		1.03	0.0004143			838.3	3.8015e-05	116.383	0.000152592	3.66169e-05
	262.102	0.9204		261.775	0.67205			0.92	0.17757			0.912	0.18301		1.08	-0.00392		1.04	0.000829707			846.6	2.61327e-05	116.549	0.000153574	3.66171e-05
	262.706	0.92324		262.374	0.67007			0.93	0.1787			0.922	0.18244		1.09	-0.0051		1.05	0.00118			854.9	5.93057e-06	116.715	0.000154544	3.66172e-05
	263.309	0.92669		262.973	0.66822			0.94	0.17587			0.932	0.18188		1.1	-0.0055		1.06	0.00145			863.2	1.63406e-05	116.881	0.000155502	3.66174e-05
	263.912	0.93296		263.572	0.66624			0.95	0.17572			0.942	0.18132		1.11	-0.00511		1.07	0.00163			871.5	3.4139e-05	117.047	0.000156447	3.66175e-05
	264.516	0.93822		264.171	0.66347			0.96	0.1787			0.952	0.18078		1.12	-0.004		1.08	0.0017			879.8	4.29746e-05	117.214	0.000157378	3.66177e-05
	265.119	0.94254		264.77	0.66133			0.97	0.18014			0.962	0.18025		1.13	-0.00238		1.09	0.00167			888.1	4.19567e-05	117.38	0.000158295	3.66178e-05
	265.722	0.94604		265.368	0.65984			0.98	0.18186			0.972	0.17972		1.14	-0.00049034		1.1	0.00155			896.4	3.40068e-05	117.546	0.000159198	3.6618e-05
	266.325	0.95044		265.967	0.65731			0.99	0.18161			0.982	0.1792		1.15	0.00139		1.11	0.00133			904.7	2.43261e-05	117.712	0.000160086	3.66182e-05
	266.929	0.95509		266.566	0.65536			1	0.18335			0.992	0.17869		1.16	0.00299		1.12	0.00104			913	1.76268e-05	117.878	0.000160959	3.66184e-05
	267.532	0.95758		267.165	0.65276			1.01	0.18489			1.002	0.17819		1.17	0.0041		1.13	0.000702907			921.3	1.61912e-05	118.044	0.000161817	3.66186e-05
	268.135	0.96011		267.763	0.64953			1.02	0.18547			1.012	0.17769		1.18	0.00459		1.14	0.000332791			929.6	2.02276e-05	118.211	0.000162658	3.66188e-05
	268.738	0.96084		268.362	0.64637			1.03	0.184			1.022	0.1772		1.19	0.0044		1.15	-4.49325e-05			937.9	2.656e-05	118.377	0.000163483	3.6619e-05
	269.341	0.96084		268.961	0.64362			1.04	0.18239			1.032	0.17672		1.2	0.00359		1.16	-0.00040762			946.2	3.03183e-05	118.543	0.000164292	3.66192e-05
	269.944	0.96248		269.559	0.64061			1.05	0.1778			1.042	0.17624		1.21	0.00231		1.17	-0.000734262			954.5	2.84767e-05	118.709	0.000165083	3.66194e-05
	270.547	0.96361		270.158	0.63752			1.06	0.17579			1.052	0.17577		1.22	0.000757534		1.18	-0.00101			962.8	2.15094e-05	118.875	0.000165856	3.66196e-05
	271.149	0.96289		270.757	0.63514			1.07	0.17318			1.062	0.17531		1.23	-0.000837032		1.19	-0.00121			971.1	1.34971e-05	119.041	0.000166612	3.66199e-05
	271.752	0.96347		271.355	0.63209			1.08	0.17124			1.072	0.17485		1.24	-0.00225		1.2	-0.00134			979.4	9.86414e-06	119.208	0.000167349	3.66201e-05
	272.355	0.96413		271.954	0.63004			1.09	0.16899			1.082	0.1744		1.25	-0.00327		1.21	-0.00138			987.7	8.98622e-06	119.374	0.000168068	3.66204e-05
	272.958	0.96473		272.552	0.62864			1.1	0.16714			1.092	0.17395		1.26	-0.0038		1.22	-0.00134			996	7.72434e-06	119.54	0.000168768	3.66207e-05
	273.561	0.96524		273.151	0.6275			1.11	0.16717			1.102	0.17351		1.27	-0.00376		1.23	-0.00122			1004.3	1.09567e-05	119.706	0.000169448	3.6621e-05
	274.163	0.9625		273.749	0.62704			1.12	0.1668			1.112	0.17308		1.28	-0.00319		1.24	-0.00103			1012.6	1.58099e-05	119.872	0.000170109	3.66213e-05
	274.766	0.96387		274.348	0.6266			1.13	0.17065			1.122	0.17265		1.29	-0.00219		1.25	-0.000788558			1020.9	1.62012e-05	120.038	0.000170749	3.66216e-05
	275.369	0.96393		274.946	0.62702			1.14	0.17083			1.132	0.17223		1.3	-0.000922608		1.26	-0.000507531			1029.2	1.09642e-05	120.205	0.00017137	3.66219e-05
	275.971	0.96601		275.545	0.62662			1.15	0.17416			1.142	0.17181		1.31	0.000420323		1.27	-0.00020562			1037.5	1.01098e-05	120.371	0.000171969	3.66222e-05
	276.574	0.96484		276.143	0.6267			1.16	0.17565			1.152	0.1714		1.32	0.00165		1.28	9.85926e-05			1045.8	2.06872e-05	120.537	0.000172548	3.66226e-05
	277.176	0.96466		276.741	0.62751			1.17	0.17576			1.162	0.17099		1.33	0.00259		1.29	0.000386996			1054.1	2.93289e-05	120.703	0.000173105	3.6623e-05
	277.779	0.96442		277.34	0.62765			1.18	0.17411			1.172	0.17059		1.34	0.00312		1.3	0.00064301			1062.4	3.0613e-05	120.869	0.000173641	3.66233e-05
	278.381	0.96377		277.938	0.62874			1.19	0.17606			1.182	0.17019		1.35	0.00319		1.31	0.000852518			1070.7	2.38543e-05	121.035	0.000174155	3.66237e-05
	278.984	0.96236		278.536	0.62897			1.2	0.17307			1.192	0.1698		1.36	0.0028		1.32	0.001			1079	1.33732e-05	121.202	0.000174648	3.66241e-05
	279.586	0.96124		279.134	0.62939			1.21	0.17227			1.202	0.16941		1.37	0.00203		1.33	0.00109			1087.3	1.41081e-05	121.368	0.000175117	3.66246e-05
	280.189	0.95991		279.733	0.62925			1.22	0.17121			1.212	0.16903		1.38	0.00101		1.34	0.00111			1095.6	2.4259e-05	121.534	0.000175565	3.6625e-05
	280.791	0.95984		280.331	0.62874			1.23	0.16959			1.222	0.16865		1.39	-0.000112953		1.35	0.00107			1103.9	3.06363e-05	121.7	0.000175989	3.66255e-05
	281.393	0.95753		280.929	0.62921			1.24	0.16804			1.232	0.16828		1.4	-0.00117		1.36	0.000957204			1112.2	3.08396e-05	121.866	0.000176391	3.66259e-05
	281.995	0.95626		281.527	0.62892			1.25	0.16448			1.242	0.16791		1.41	-0.00202		1.37	0.00079572			1120.5	2.63001e-05	122.032	0.000176769	3.66264e-05
	282.598	0.95466		282.125	0.62941			1.26	0.16355			1.252	0.16754		1.42	-0.00255		1.38	0.000592351			1128.8	2.02948e-05	122.199	0.000177124	3.66269e-05
	283.2	0.95181		282.723	0.62915			1.27	0.16316			1.262	0.16718		1.43	-0.00269		1.39	0.000360525			1137.1	1.59753e-05	122.365	0.000177455	3.66275e-05
	283.802	0.95047		283.321	0.62861			1.28	0.16494			1.272	0.16683		1.44	-0.00244		1.4	0.000114918			1145.4	1.40181e-05	122.531	0.000177763	3.6628e-05
	284.404	0.9503		283.919	0.62866			1.29	0.16355			1.282	0.16647		1.45	-0.00186		1.41	-0.000129457			1153.7	1.39066e-05	122.697	0.000178047	3.66286e-05
	285.006	0.95158		284.517	0.62842			1.3	0.16259			1.292	0.16612		1.46	-0.00104		1.42	-0.000358153			1162	1.67468e-05	122.863	0.000178306	3.66292e-05
	285.608	0.95246		285.115	0.62818			1.31	0.16618			1.302	0.16578		1.47	-0.000107623		1.43	-0.000558125			1170.3	2.18231e-05	123.029	0.000178542	3.66298e-05
	286.21	0.95461		285.713	0.62721			1.32	0.16773			1.312	0.16544		1.48	0.000801244		1.44	-0.000718459			1178.6	2.57917e-05	123.196	0.000178753	3.66305e-05
	286.812	0.95742		286.311	0.62672			1.33	0.1659			1.322	0.1651		1.49	0.00156		1.45	-0.000830947			1186.9	2.57624e-05	123.362	0.00017894	3.66312e-05
	287.414	0.96069		286.909	0.62631			1.34	0.16458			1.332	0.16476		1.5	0.00206		1.46	-0.000890488			1195.2	2.06536e-05	123.528	0.000179102	3.66319e-05
	288.016	0.96375		287.507	0.62531			1.35	0.16677			1.342	0.16443		1.51	0.00225		1.47	-0.000895286			1203.5	1.1641e-05	123.694	0.00017924	3.66326e-05
	288.618	0.96787		288.105	0.62455			1.36	0.16651			1.352	0.16411		1.52	0.00211		1.48	-0.000846849			1211.8	4.88548e-06	123.86	0.000179353	3.66333e-05
	289.219	0.97242		288.703	0.62342			1.37	0.16628			1.362	0.16378		1.53	0.00168		1.49	-0.000749793			1220.1	1.07907e-05	124.026	0.000179441	3.66341e-05
	289.821	0.98061		289.3	0.62228			1.38	0.1632			1.372	0.16346		1.54	0.00103		1.5	-0.000611464			1228.4	1.43115e-05	124.193	0.000179504	3.66349e-05
	290.423	0.98642		289.898	0.62124			1.39	0.16178			1.382	0.16314		1.55	0.000260034		1.51	-0.000441415			1236.7	1.12333e-05	124.359	0.000179543	3.66358e-05
	291.025	0.99182		290.496	0.62015			1.4	0.16239			1.392	0.16283		1.56	-0.000514096		1.52	-0.000250767			1245	3.93288e-06	124.525	0.000179557	3.66366e-05
	291.626	0.99711		291.094	0.61845			1.41	0.16059			1.402	0.16252		1.57	-0.00118		1.53	-5.14956e-05			1253.3	1.28271e-05	124.691	0.000179546	3.66375e-05
	292.228	1.00402		291.691	0.61701			1.42	0.15711			1.412	0.16221		1.58	-0.00165		1.54	0.000144302			1261.6	2.45557e-05	124.857	0.00017951	3.66385e-05
	292.83	1.00908		292.289	0.61589			1.43	0.15713			1.422	0.16191		1.59	-0.00187		1.55	0.000325131			1269.9	3.08975e-05	125.023	0.00017945	3.66395e-05
	293.431	1.01373		292.887	0.614			1.44	0.1591			1.432	0.1616		1.6	-0.00181		1.56	0.000480762			1278.2	2.90773e-05	125.19	0.000179364	3.66405e-05
	294.033	1.01801		293.484	0.61236			1.45	0.16022			1.442	0.1613		1.61	-0.0015		1.57	0.000602793			1286.5	1.95286e-05	125.356	0.000179254	3.66415e-05
	294.634	1.02405		294.082	0.61054			1.46	0.15983			1.452	0.16101		1.62	-0.000990256		1.58	0.00068509			1294.8	5.95012e-06	125.522	0.00017912	3.66426e-05
	295.236	1.02921		294.679	0.60828			1.47	0.16143			1.462	0.16071		1.63	-0.000359558		1.59	0.000724077			1303.1	7.81004e-06	125.688	0.00017896	3.66437e-05
	295.837	1.03357		295.277	0.60591			1.48	0.1617			1.472	0.16042		1.64	0.000295296		1.6	0.000718859			1311.4	1.50827e-05	125.854	0.000178776	3.66449e-05
	296.438	1.03557		295.875	0.60403			1.49	0.1631			1.482	0.16014		1.65	0.000880402		1.61	0.000671194			1319.7	1.49497e-05	126.02	0.000178568	3.66461e-05
	297.04	1.03638		296.472	0.60182			1.5	0.16365			1.492	0.15985		1.66	0.00132		1.62	0.000585298			1328	1.05769e-05	126.187	0.000178335	3.66474e-05
	297.641	1.03871		297.069	0.60008			1.51	0.16189			1.502	0.15957		1.67	0.00155		1.63	0.000467517			1336.3	1.35169e-05	126.353	0.000178079	3.66487e-05
	298.242	1.04029		297.667	0.59806			1.52	0.16242			1.512	0.15929		1.68	0.00155		1.64	0.000325876			1344.6	2.17622e-05	126.519	0.000177798	3.665e-05
	298.844	1.04132		298.264	0.59561			1.53	0.16265			1.522	0.15901		1.69	0.00133		1.65	0.000169554			1352.9	2.62472e-05	126.685	0.000177493	3.66514e-05
	299.445	1.04342		298.862	0.59383			1.54	0.1615			1.532	0.15873		1.7	0.000931289		1.66	8.30093e-06			1361.2	2.4501e-05	126.851	0.000177164	3.66529e-05
	300.046	1.04416		299.459	0.59254			1.55	0.15891			1.542	0.15846		1.71	0.000418633		1.67	-0.000148163			1369.5	1.77928e-05	127.017	0.000176812	3.66544e-05
	300.647	1.04557		300.056	0.59093			1.56	0.15519			1.552	0.15819		1.72	-0.000131582		1.68	-0.000290718			1377.8	9.44932e-06	127.184	0.000176437	3.6656e-05
	301.248	1.04619		300.654	0.5895			1.57	0.1541			1.562	0.15792		1.73	-0.00063972		1.69	-0.000411369			1386.1	3.35644e-06	127.35	0.000176038	3.66576e-05
	301.849	1.04628		301.251	0.58896			1.58	0.15716			1.572	0.15766		1.74	-0.00104		1.7	-0.00050368			1394.4	2.99879e-06	127.516	0.000175616	3.66593e-05
	302.45	1.0459		301.848	0.58861			1.59	0.15423			1.582	0.15739		1.75	-0.00127		1.71	-0.000563106			1402.7	4.4428e-06	127.682	0.000175172	3.6661e-05
	303.051	1.04821		302.445	0.5876			1.6	0.15373			1.592	0.15713		1.76	-0.00131		1.72	-0.000587202			1411	6.88616e-06	127.848	0.000174704	3.66628e-05
	303.652	1.05051		303.043	0.58704			1.61	0.15399			1.602	0.15687		1.77	-0.00116		1.73	-0.000575697			1419.3	9.09797e-06	128.014	0.000174215	3.66647e-05
	304.253	1.05074		303.64	0.58646			1.62	0.1556			1.612	0.15661		1.78	-0.000860622		1.74	-0.000530438			1427.6	8.83474e-06	128.181	0.000173703	3.66666e-05
	304.854	1.05121		304.237	0.58551			1.63	0.15591			1.622	0.15636		1.79	-0.000447302		1.75	-0.000455214			1435.9	5.07793e-06	128.347	0.00017317	3.66686e-05
	305.455	1.05129		304.834	0.58502			1.64	0.15714			1.632	0.15611		1.8	1.18698e-05		1.76	-0.000355466			1444.2	4.70386e-06	128.513	0.000172615	3.66707e-05
	306.056	1.04986		305.431	0.5845			1.65	0.15856			1.642	0.15585		1.81	0.000449818		1.77	-0.000237912			1452.5	1.47155e-05	128.679	0.000172039	3.66728e-05
	306.656	1.0501		306.028	0.5837			1.66	0.15748			1.652	0.1556		1.82	0.000805332		1.78	-0.000110103			1460.8	2.56163e-05	128.845	0.000171442	3.66751e-05
	307.257	1.04936		306.625	0.58282			1.67	0.15737			1.662	0.15536		1.83	0.00103		1.79	2.00473e-05			1469.1	3.38542e-05	129.011	0.000170824	3.66774e-05
	307.858	1.04739		307.222	0.5823			1.68	0.15548			1.672	0.15511		1.84	0.0011		1.8	0.000144746			1477.4	3.63584e-05	129.178	0.000170186	3.66797e-05
	308.459	1.04574		307.819	0.5815			1.69	0.1576			1.682	0.15487		1.85	0.00101		1.81	0.000256779			1485.7	3.13632e-05	129.344	0.000169527	3.66822e-05
	309.059	1.04368		308.416	0.58051			1.7	0.15535			1.692	0.15463		1.86	0.000783895		1.82	0.000349919			1494	1.94107e-05	129.51	0.000168849	3.66848e-05
	309.66	1.03874		309.013	0.57998			1.71	0.15452			1.702	0.15439		1.87	0.000453605		1.83	0.000419264			1502.3	4.71661e-06	129.676	0.000168152	3.66874e-05
	310.26	1.03626		309.61	0.57945			1.72	0.15403			1.712	0.15415		1.88	7.30374e-05		1.84	0.000461481			1510.6	1.39403e-05	129.842	0.000167436	3.66902e-05
	310.861	1.03327		310.207	0.57873			1.73	0.15397			1.722	0.15391		1.89	-0.000301694		1.85	0.000474956			1518.9	2.54885e-05	130.008	0.0001667	3.6693e-05
	311.461	1.02914		310.804	0.57874			1.74	0.152			1.732	0.15368		1.9	-0.000617691		1.86	0.000459832			1527.2	3.07259e-05	130.175	0.000165947	3.66959e-05
	312.062	1.02567		311.401	0.57854			1.75	0.1532			1.742	0.15344		1.91	-0.000832634		1.87	0.000417942			1535.5	3.03159e-05	130.341	0.000165175	3.6699e-05
	312.662	1.02033		311.997	0.57832			1.76	0.15326			1.752	0.15321		1.92	-0.000920339		1.88	0.000352646			1543.8	2.743e-05	130.507	0.000164386	3.67021e-05
	313.263	1.01521		312.594	0.57824			1.77	0.15257			1.762	0.15298		1.93	-0.000873782		1.89	0.000268583			1552.1	2.46965e-05	130.673	0.00016358	3.67053e-05
	313.863	1.01084		313.191	0.57834			1.78	0.1527			1.772	0.15275		1.94	-0.00070528		1.9	0.000171349			1560.4	2.12673e-05	130.839	0.000162757	3.67087e-05
	314.463	1.00619		313.788	0.57769			1.79	0.15244			1.782	0.15253		1.95	-0.000443919		1.91	6.71417e-05			1568.7	1.50121e-05	131.005	0.000161917	3.67122e-05
	315.063	1.00213		314.384	0.57722			1.8	0.15167			1.792	0.1523		1.96	-0.00013072		1.92	-3.7633e-05			1577	7.50032e-06	131.172	0.000161062	3.67158e-05
	315.664	0.99886		314.981	0.57642			1.81	0.15146			1.802	0.15208		1.97	0.00018769		1.93	-0.000136745			1585.3	1.06108e-05	131.338	0.000160191	3.67195e-05
	316.264	0.99718		315.578	0.57597			1.82	0.15275			1.812	0.15185		1.98	0.000465931		1.94	-0.000224503			1593.6	1.83754e-05	131.504	0.000159304	3.67233e-05
	316.864	0.99167		316.174	0.57566			1.83	0.15283			1.822	0.15163		1.99	0.000666249		1.95	-0.000296078			1601.9	2.18037e-05	131.67	0.000158403	3.67273e-05
	317.464	0.98977		316.771	0.57477			1.84	0.15182			1.832	0.15141		2	0.00076355		1.96	-0.000347755			1610.2	1.92692e-05	131.836	0.000157487	3.67314e-05
	318.064	0.98688		317.367	0.57367			1.85	0.14962			1.842	0.15119		2.01	0.000748417		1.97	-0.000377123			1618.5	1.20539e-05	132.002	0.000156558	3.67357e-05
	318.664	0.98435		317.964	0.573			1.86	0.14894			1.852	0.15098		2.02	0.000627782		1.98	-0.000383171			1626.8	5.24057e-06	132.169	0.000155615	3.67401e-05
	319.264	0.98225		318.56	0.57171			1.87	0.15041			1.862	0.15076		2.03	0.000423243		1.99	-0.000366304			1635.1	9.9485e-06	132.335	0.000154659	3.67446e-05
	319.864	0.98029		319.157	0.57061			1.88	0.14819			1.872	0.15055		2.04	0.00016738		2	-0.000328273			1643.4	1.59778e-05	132.501	0.00015369	3.67493e-05
	320.464	0.97903		319.753	0.56893			1.89	0.14812			1.882	0.15033		2.05	-0.000101334		2.01	-0.000272027			1651.7	1.92476e-05	132.667	0.000152709	3.67542e-05
	321.064	0.97903		320.35	0.56788			1.9	0.14669			1.892	0.15012		2.06	-0.00034424		2.02	-0.000201495			1660	2.01764e-05	132.833	0.000151716	3.67592e-05
	321.664	0.97756		320.946	0.56642			1.91	0.14771			1.902	0.14991		2.07	-0.000527987		2.03	-0.000121328					132.999	0.000150712	3.67644e-05
	322.264	0.97821		321.542	0.5654			1.92	0.14795			1.912	0.1497		2.08	-0.000629031		2.04	-3.65933e-05					133.166	0.000149697	3.67697e-05
	322.864	0.97777		322.139	0.56417			1.93	0.14631			1.922	0.14949		2.09	-0.000636561		2.05	4.75352e-05					133.332	0.000148671	3.67753e-05
	323.463	0.9793		322.735	0.56242			1.94	0.14947			1.932	0.14929		2.1	-0.000553488		2.06	0.00012609					133.498	0.000147636	3.6781e-05
	324.063	0.97871		323.331	0.56081			1.95	0.15093			1.942	0.14908		2.11	-0.00039545		2.07	0.000194597					133.664	0.000146591	3.67869e-05
	324.663	0.98025		323.928	0.55924			1.96	0.15085			1.952	0.14888		2.12	-0.000188051		2.08	0.000249323					133.83	0.000145537	3.6793e-05
	325.263	0.97979		324.524	0.55722			1.97	0.14909			1.962	0.14867		2.13	3.71924e-05		2.09	0.000287475					133.996	0.000144474	3.67993e-05
	325.862	0.9822		325.12	0.55537			1.98	0.14735			1.972	0.14847		2.14	0.000247576		2.1	0.000307335					134.163	0.000143403	3.68058e-05
	326.462	0.98398		325.716	0.55359			1.99	0.14933			1.982	0.14827		2.15	0.000413894		2.11	0.000308324					134.329	0.000142325	3.68125e-05
	327.061	0.98542		326.312	0.55223			2	0.15201			1.992	0.14807		2.16	0.000514432		2.12	0.000291001					134.495	0.000141239	3.68195e-05
	327.661	0.98535		326.908	0.55004			2.01	0.15024			2.002	0.14787		2.17	0.000537731		2.13	0.000256994					134.661	0.000140146	3.68266e-05
	328.26	0.98782		327.505	0.54826			2.02	0.14855			2.012	0.14767		2.18	0.000483773		2.14	0.000208864					134.827	0.000139047	3.6834e-05
	328.86	0.98811		328.101	0.5464			2.03	0.14787			2.022	0.14748		2.19	0.000363498		2.15	0.000149928					134.993	0.000137942	3.68417e-05
	329.459	0.98832		328.697	0.54435			2.04	0.14788			2.032	0.14728		2.2	0.000196788		2.16	8.40345e-05					135.16	0.000136831	3.68495e-05
	330.059	0.98866		329.293	0.5424			2.05	0.14668			2.042	0.14709		2.21	9.26153e-06		2.17	1.53169e-05					135.326	0.000135715	3.68577e-05
	330.658	0.99163		329.889	0.54055			2.06	0.14651			2.052	0.14689		2.22	-0.000171598		2.18	-5.20581e-05					135.492	0.000134595	3.68661e-05
	331.257	0.99265		330.485	0.53902			2.07	0.1469			2.062	0.1467		2.23	-0.000320424		2.19	-0.00011414					135.658	0.000133471	3.68747e-05
	331.856	0.99403		331.081	0.53739			2.08	0.14369			2.072	0.14651		2.24	-0.000417471		2.2	-0.000167422					135.824	0.000132343	3.68837e-05
	332.456	0.99561		331.676	0.53577			2.09	0.14396			2.082	0.14632		2.25	-0.000451179		2.21	-0.000209033					135.99	0.000131211	3.68929e-05
	333.055	0.99775		332.272	0.53412			2.1	0.14392			2.092	0.14613		2.26	-0.000419463		2.22	-0.000236888					136.157	0.000130077	3.69024e-05
	333.654	0.99871		332.868	0.53252			2.11	0.14392			2.102	0.14594		2.27	-0.000329605		2.23	-0.000249787					136.323	0.00012894	3.69122e-05
	334.253	1.00115		333.464	0.53138			2.12	0.1449			2.112	0.14575		2.28	-0.000196824		2.24	-0.000247455					136.489	0.000127802	3.69223e-05
	334.852	1.00206		334.06	0.52999			2.13	0.14414			2.122	0.14556		2.29	-4.17774e-05		2.25	-0.000230529					136.655	0.000126661	3.69328e-05
	335.451	1.00363		334.656	0.5286			2.14	0.14369			2.132	0.14537		2.3	0.000112596		2.26	-0.00020049					136.821	0.00012552	3.69435e-05
	336.05	1.00657		335.251	0.52727			2.15	0.14317			2.142	0.14519		2.31	0.000244431		2.27	-0.000159549					136.987	0.000124378	3.69546e-05
	336.649	1.00682		335.847	0.52618			2.16	0.14326			2.152	0.145		2.32	0.000335988		2.28	-0.00011049					137.154	0.000123235	3.69661e-05
	337.248	1.00489		336.443	0.52481			2.17	0.14599			2.162	0.14482		2.33	0.000375997		2.29	-5.64873e-05					137.32	0.000122092	3.69779e-05
	337.847	1.00412		337.038	0.52341			2.18	0.14547			2.172	0.14464		2.34	0.000360976		2.3	-9.04613e-07					137.486	0.00012095	3.69901e-05
	338.446	1.00399		337.634	0.52269			2.19	0.14529			2.182	0.14445		2.35	0.000295398		2.31	5.29111e-05					137.652	0.000119809	3.70026e-05
	339.045	1.00321		338.23	0.52207			2.2	0.1426			2.192	0.14427		2.36	0.000190714		2.32	0.000101827					137.818	0.000118669	3.70156e-05
	339.644	1.00141		338.825	0.52147			2.21	0.14218			2.202	0.14409		2.37	6.34372e-05		2.33	0.000143105					137.984	0.00011753	3.70289e-05
	340.242	1.00137		339.421	0.52093			2.22	0.143			2.212	0.14391		2.38	-6.7421e-05		2.34	0.000174546					138.151	0.000116393	3.70426e-05
	340.841	0.99958		340.016	0.5207			2.23	0.14378			2.222	0.14373		2.39	-0.000183148		2.35	0.000194609					138.317	0.000115259	3.70568e-05
	341.44	0.99875		340.612	0.52045			2.24	0.14282			2.232	0.14355		2.4	-0.000267975		2.36	0.000202478					138.483	0.000114127	3.70714e-05
	342.038	0.99779		341.207	0.52003			2.25	0.14228			2.242	0.14337		2.41	-0.000311186		2.37	0.000198085					138.649	0.000112998	3.70864e-05
	342.637	0.99382		341.803	0.51982			2.26	0.14378			2.252	0.1432		2.42	-0.000308423		2.38	0.000182092					138.815	0.000111873	3.71019e-05
	343.236	0.9915		342.398	0.51958			2.27	0.14284			2.262	0.14302		2.43	-0.000262034		2.39	0.000155828					138.981	0.000110751	3.71178e-05
	343.834	0.98896		342.993	0.51985			2.28	0.14236			2.272	0.14284		2.44	-0.000180456		2.4	0.000121186					139.148	0.000109634	3.71343e-05
	344.433	0.98511		343.589	0.51983			2.29	0.14375			2.282	0.14267		2.45	-7.67555e-05		2.41	8.04938e-05					139.314	0.000108521	3.71512e-05
	345.031	0.98268		344.184	0.5196			2.3	0.14411			2.292	0.14249		2.46	3.34182e-05		2.42	3.63623e-05					139.48	0.000107412	3.71686e-05
	345.63	0.97798		344.779	0.51919			2.31	0.14427			2.302	0.14232		2.47	0.000134164		2.43	-8.47946e-06					139.646	0.000106308	3.71866e-05
	346.228	0.97297		345.375	0.51892			2.32	0.14378			2.312	0.14215		2.48	0.000211594		2.44	-5.13498e-05					139.812	0.00010521	3.72051e-05
	346.826	0.96625		345.97	0.51887			2.33	0.14258			2.322	0.14197		2.49	0.000255719		2.45	-8.97717e-05					139.978	0.000104117	3.72241e-05
	347.425	0.96125		346.565	0.5185			2.34	0.14191			2.332	0.1418		2.5	0.000261698		2.46	-0.000121613					140.145	0.00010303	3.72437e-05
	348.023	0.9532		347.16	0.51838			2.35	0.14321			2.342	0.14163		2.51	0.000230307		2.47	-0.000145201					140.311	0.00010195	3.72639e-05
	348.621	0.94503		347.755	0.51831			2.36	0.14404			2.352	0.14146		2.52	0.000167587		2.48	-0.000159409					140.477	0.000100875	3.72846e-05
	349.219	0.93993		348.351	0.51827			2.37	0.1425			2.362	0.14129		2.53	8.37682e-05		2.49	-0.000163701					140.643	9.98078e-05	3.7306e-05
	349.818	0.93488		348.946	0.51785			2.38	0.14162			2.372	0.14112		2.54	-8.36476e-06		2.5	-0.000158147					140.809	9.87472e-05	3.7328e-05
	350.416	0.92899		349.541	0.51778			2.39	0.14117			2.382	0.14095		2.55	-9.53907e-05		2.51	-0.000143399					140.975	9.76937e-05	3.73506e-05
	351.014	0.92209		350.136	0.51739			2.4	0.14026			2.392	0.14078		2.56	-0.000165184		2.52	-0.000120632					141.142	9.66477e-05	3.73739e-05
	351.612	0.91548		350.731	0.51666			2.41	0.14202			2.402	0.14062		2.57	-0.00020858		2.53	-9.14602e-05					141.308	9.56093e-05	3.73979e-05
	352.21	0.90959		351.326	0.51653			2.42	0.13961			2.412	0.14045		2.58	-0.000220546		2.54	-5.78211e-05					141.474	9.45788e-05	3.74226e-05
	352.808	0.9035		351.921	0.51594			2.43	0.13958			2.422	0.14028		2.59	-0.000200724		2.55	-2.18558e-05					141.64	9.35564e-05	3.74479e-05
	353.406	0.89816		352.516	0.51522			2.44	0.13955			2.432	0.14012		2.6	-0.000153277		2.56	1.42272e-05					141.806	9.25423e-05	3.7474e-05
	354.004	0.89155		353.111	0.51403			2.45	0.13972			2.442	0.13995		2.61	-8.61096e-05		2.57	4.82848e-05					141.972	9.15368e-05	3.75008e-05
	354.602	0.88758		353.705	0.51312			2.46	0.13983			2.452	0.13979		2.62	-9.58803e-06		2.58	7.83644e-05					142.139	9.05399e-05	3.75284e-05
	355.2	0.88183		354.3	0.51219			2.47	0.14183			2.462	0.13962		2.63	6.5037e-05		2.59	0.000102813					142.305	8.9552e-05	3.75568e-05
	355.798	0.87522		354.895	0.5111			2.48	0.14047			2.472	0.13946		2.64	0.000127262		2.6	0.000120365					142.471	8.85731e-05	3.7586e-05
	356.395	0.86892		355.49	0.51008			2.49	0.13928			2.482	0.1393		2.65	0.00016879		2.61	0.000130207					142.637	8.76035e-05	3.7616e-05
	356.993	0.86415		356.085	0.50842			2.5	0.14081			2.492	0.13913		2.66	0.000184612		2.62	0.000132007					142.803	8.66433e-05	3.76469e-05
	357.591	0.86126		356.679	0.50747			2.51	0.1411			2.502	0.13897		2.67	0.000173577		2.63	0.000125922					142.969	8.56926e-05	3.76786e-05
	358.188	0.85488		357.274	0.5067			2.52	0.1394			2.512	0.13881		2.68	0.000138393		2.64	0.000112571					143.136	8.47516e-05	3.77112e-05
	358.786	0.85071		357.869	0.50547			2.53	0.14027			2.522	0.13865		2.69	8.50791e-05		2.65	9.2983e-05					143.302	8.38205e-05	3.77447e-05
	359.384	0.84686		358.464	0.50437																			143.468	8.28993e-05	3.77791e-05
	359.981	0.84374		359.058	0.50326																			143.634	8.19883e-05	3.78145e-05
	360.579	0.84134		359.653	0.50227																			143.8	8.10874e-05	3.78509e-05
	361.176	0.83739		360.247	0.50083																			143.966	8.01969e-05	3.78883e-05
	361.774	0.83502		360.842	0.49976																			144.133	7.93167e-05	3.79267e-05
	362.371	0.83298		361.436	0.49868																			144.299	7.84471e-05	3.79661e-05
	362.969	0.8313		362.031	0.49771																			144.465	7.75881e-05	3.80066e-05
	363.566	0.82854		362.625	0.49693																			144.631	7.67397e-05	3.80482e-05
	364.163	0.82674		363.22	0.4961																			144.797	7.59021e-05	3.8091e-05
	364.761	0.82658		363.814	0.49514																			144.963	7.50753e-05	3.81348e-05
	365.358	0.8251		364.409	0.49434																			145.13	7.42593e-05	3.81799e-05
	365.955	0.82463		365.003	0.49335																			145.296	7.34543e-05	3.82262e-05
	366.552	0.82453		365.597	0.49241																			145.462	7.26602e-05	3.82737e-05
	367.149	0.82368		366.191	0.49191																			145.628	7.1877e-05	3.83225e-05
	367.747	0.82361		366.786	0.49126																			145.794	7.1105e-05	3.83725e-05
	368.344	0.82297		367.38	0.49044																			145.96	7.03439e-05	3.84239e-05
	368.941	0.82226		367.974	0.48957																			146.127	6.95939e-05	3.84766e-05
	369.538	0.82259		368.568	0.48855																			146.293	6.8855e-05	3.85307e-05
	370.135	0.82222		369.162	0.48765																			146.459	6.81272e-05	3.85863e-05
	370.732	0.82224		369.757	0.48665																			146.625	6.74105e-05	3.86432e-05
	371.328	0.82289		370.351	0.4856																			146.791	6.67048e-05	3.87017e-05
	371.925	0.82399		370.945	0.48437																			146.957	6.60102e-05	3.87617e-05
	372.522	0.82413		371.539	0.48371																			147.124	6.53266e-05	3.88232e-05
	373.119	0.8233		372.133	0.48269																			147.29	6.46541e-05	3.88863e-05
	373.716	0.82415		372.727	0.48178																			147.456	6.39925e-05	3.8951e-05
	374.312	0.82408		373.321	0.48097																			147.622	6.3342e-05	3.90173e-05
	374.909	0.82498		373.915	0.4802																			147.788	6.27023e-05	3.90853e-05
	375.506	0.82591		374.508	0.47969																			147.954	6.20736e-05	3.91551e-05
	376.102	0.82555		375.102	0.47977																			148.121	6.14556e-05	3.92266e-05
	376.699	0.8265		375.696	0.47962																			148.287	6.08485e-05	3.92999e-05
	377.295	0.82671		376.29	0.47955																			148.453	6.02521e-05	3.93751e-05
	377.892	0.82706		376.884	0.47963																			148.619	5.96663e-05	3.94521e-05
	378.488	0.82696		377.478	0.47974																			148.785	5.90912e-05	3.95311e-05
	379.085	0.82721		378.071	0.47968																			148.951	5.85266e-05	3.9612e-05
	379.681	0.82759		378.665	0.47985																			149.118	5.79725e-05	3.96948e-05
	380.278	0.82659		379.259	0.48																			149.284	5.74288e-05	3.97798e-05
	380.874	0.82607		379.852	0.48042																			149.45	5.68954e-05	3.98668e-05
	381.47	0.82498		380.446	0.48049																			149.616	5.63722e-05	3.99559e-05
	382.066	0.82474		381.039	0.48086																			149.782	5.58592e-05	4.00472e-05
	382.663	0.82445		381.633	0.48086																			149.948	5.53563e-05	4.01407e-05
	383.259	0.82308		382.226	0.48075																			150.115	5.48633e-05	4.02365e-05
	383.855	0.82118		382.82	0.4804																			150.281	5.43802e-05	4.03346e-05
	384.451	0.81968		383.413	0.48036																			150.447	5.39069e-05	4.0435e-05
	385.047	0.81788		384.007	0.4808																			150.613	5.34433e-05	4.05378e-05
	385.643	0.8156		384.6	0.48093																			150.779	5.29892e-05	4.0643e-05
	386.239	0.81339		385.194	0.48159																			150.945	5.25447e-05	4.07508e-05
	386.835	0.81096		385.787	0.4822																			151.112	5.21095e-05	4.08611e-05
	387.431	0.80944		386.38	0.48207																			151.278	5.16836e-05	4.09739e-05
	388.027	0.80807		386.973	0.48247																			151.444	5.12668e-05	4.10895e-05
	388.623	0.8063		387.567	0.4825																			151.61	5.08591e-05	4.12077e-05
	389.219	0.80352		388.16	0.48273																			151.776	5.04604e-05	4.13286e-05
	389.814	0.80242		388.753	0.48317																			151.942	5.00704e-05	4.14524e-05
	390.41	0.80137		389.346	0.48416																			152.109	4.96892e-05	4.1579e-05
	391.006	0.79922		389.939	0.48517																			152.275	4.93166e-05	4.17085e-05
	391.601	0.79804		390.533	0.48553																			152.441	4.89524e-05	4.18409e-05
	392.197	0.79552		391.126	0.48591																			152.607	4.85966e-05	4.19764e-05
	392.793	0.79329		391.719	0.48626																			152.773	4.8249e-05	4.21149e-05
	393.388	0.79224		392.312	0.48647																			152.939	4.79096e-05	4.22566e-05
	393.984	0.79056		392.905	0.48689																			153.106	4.75782e-05	4.24014e-05
	394.579	0.78812		393.498	0.48725																			153.272	4.72546e-05	4.25495e-05
	395.175	0.78529		394.091	0.48784																			153.438	4.69388e-05	4.27009e-05
	395.77	0.78385		394.683	0.48867																			153.604	4.66306e-05	4.28557e-05
	396.366	0.78107		395.276	0.48959																			153.77	4.63299e-05	4.30139e-05
	396.961	0.77826		395.869	0.49013																			153.936	4.60366e-05	4.31755e-05
	397.556	0.77534		396.462	0.49007																			154.102	4.57506e-05	4.33407e-05
	398.151	0.7718		397.055	0.4903																			154.269	4.54718e-05	4.35095e-05
	398.747	0.77		397.648	0.49076																			154.435	4.51999e-05	4.3682e-05
	399.342	0.76742		398.24	0.49092																			154.601	4.4935e-05	4.38582e-05
	399.937	0.76353		398.833	0.49116																			154.767	4.46768e-05	4.40382e-05
	400.532	0.76015		399.426	0.49156																			154.933	4.44252e-05	4.42221e-05
	401.127	0.75789		400.018	0.49199																			155.1	4.41803e-05	4.44099e-05
	401.722	0.75469		400.611	0.49217																			155.266	4.39417e-05	4.46017e-05
	402.317	0.75128		401.203	0.49226																			155.432	4.37094e-05	4.47975e-05
	402.912	0.74827		401.796	0.49222																			155.598	4.34833e-05	4.49975e-05
	403.507	0.74567		402.389	0.49225																			155.764	4.32632e-05	4.52017e-05
	404.102	0.74294		402.981	0.49254																			155.93	4.3049e-05	4.54101e-05
	404.697	0.74021		403.573	0.49301																			156.096	4.28407e-05	4.56229e-05
	405.292	0.73735		404.166	0.49299																			156.263	4.26381e-05	4.58401e-05
	405.887	0.73548		404.758	0.49303																			156.429	4.2441e-05	4.60618e-05
	406.482	0.73391		405.351	0.49323																			156.595	4.22495e-05	4.6288e-05
	407.076	0.73198		405.943	0.49344																			156.761	4.20632e-05	4.65188e-05
	407.671	0.72955		406.535	0.49357																			156.927	4.18823e-05	4.67543e-05
	408.266	0.72728		407.128	0.49378																			157.093	4.17064e-05	4.69946e-05
	408.86	0.72507		407.72	0.49347																			157.26	4.15355e-05	4.72398e-05
	409.455	0.72225		408.312	0.49333																			157.426	4.13696e-05	4.74898e-05
	410.049	0.71973		408.904	0.49318																			157.592	4.12085e-05	4.77449e-05
	410.644	0.71824		409.496	0.49317																			157.758	4.1052e-05	4.8005e-05
	411.238	0.71591		410.089	0.49307																			157.924	4.09001e-05	4.82702e-05
	411.833	0.71416		410.681	0.49323																			158.09	4.07527e-05	4.85407e-05
	412.427	0.7114		411.273	0.4933																			158.257	4.06097e-05	4.88165e-05
	413.022	0.70872		411.865	0.49304																			158.423	4.0471e-05	4.90976e-05
	413.616	0.70586		412.457	0.49291																			158.589	4.03364e-05	4.93842e-05
	414.21	0.70386		413.049	0.49254																			158.755	4.02059e-05	4.96763e-05
	414.805	0.70188		413.641	0.49226																			158.921	4.00794e-05	4.99741e-05
	415.399	0.70021		414.233	0.49212																			159.087	3.99567e-05	5.02775e-05
	415.993	0.69849		414.825	0.49213																			159.254	3.98378e-05	5.05867e-05
	416.587	0.69733		415.416	0.49186																			159.42	3.97226e-05	5.09018e-05
	417.181	0.69569		416.008	0.49177																			159.586	3.9611e-05	5.12227e-05
	417.776	0.69514		416.6	0.49136																			159.752	3.9503e-05	5.15497e-05
	418.37	0.69457		417.192	0.49094																			159.918	3.93983e-05	5.18828e-05
	418.964	0.69392		417.784	0.491																			160.084	3.92969e-05	5.22221e-05
	419.558	0.69421		418.375	0.49144																			160.251	3.91988e-05	5.25676e-05
	420.152	0.69349		418.967	0.49166																			160.417	3.91039e-05	5.29194e-05
	420.745	0.69221		419.559	0.49204																			160.583	3.9012e-05	5.32777e-05
	421.339	0.69159		420.15	0.49218																			160.749	3.89231e-05	5.36425e-05
	421.933	0.69103		420.742	0.49255																			160.915	3.88371e-05	5.40139e-05
	422.527	0.691		421.333	0.49235																			161.081	3.8754e-05	5.43919e-05
	423.121	0.68933		421.925	0.4924																			161.248	3.86736e-05	5.47767e-05
	423.714	0.68806		422.517	0.49205																			161.414	3.85958e-05	5.51684e-05
	424.308	0.68721		423.108	0.49168																			161.58	3.85207e-05	5.55669e-05
	424.902	0.68586		423.699	0.4916																			161.746	3.84481e-05	5.59725e-05
	425.495	0.68489		424.291	0.49152																			161.912	3.8378e-05	5.63852e-05
	426.089	0.68391		424.882	0.49098																			162.078	3.83102e-05	5.6805e-05
	426.683	0.68331		425.474	0.49067																			162.245	3.82448e-05	5.72321e-05
	427.276	0.6825		426.065	0.49029																			162.411	3.81816e-05	5.76666e-05
	427.87	0.68194		426.656	0.4903																			162.577	3.81206e-05	5.81084e-05
	428.463	0.68171		427.247	0.49016																			162.743	3.80618e-05	5.85578e-05
	429.056	0.6806		427.839	0.49028																			162.909	3.80049e-05	5.90148e-05
	429.65	0.68052		428.43	0.49018																			163.075	3.79501e-05	5.94795e-05
	430.243	0.67979		429.021	0.49018																			163.242	3.78972e-05	5.99519e-05
	430.836	0.67922		429.612	0.49047																			163.408	3.78462e-05	6.04322e-05
	431.43	0.67831		430.203	0.49071																			163.574	3.77971e-05	6.09204e-05
	432.023	0.67805		430.794	0.49047																			163.74	3.77496e-05	6.14166e-05
	432.616	0.6768		431.385	0.4903																			163.906	3.77039e-05	6.1921e-05
	433.209	0.67551		431.977	0.49013																			164.072	3.76599e-05	6.24335e-05
	433.802	0.67529		432.567	0.49004																			164.239	3.76175e-05	6.29543e-05
	434.396	0.67461		433.158	0.48958																			164.405	3.75766e-05	6.34834e-05
	434.989	0.67315		433.749	0.48944																			164.571	3.75372e-05	6.4021e-05
	435.582	0.67244		434.34	0.489																			164.737	3.74993e-05	6.4567e-05
	436.175	0.67205		434.931	0.48892																			164.903	3.74628e-05	6.51217e-05
	436.768	0.67241		435.522	0.48908																			165.069	3.74276e-05	6.5685e-05
	437.36	0.6719		436.113	0.48899																			165.236	3.73938e-05	6.62571e-05
	437.953	0.67207		436.704	0.48869																			165.402	3.73612e-05	6.6838e-05
	438.546	0.67077		437.294	0.48835																			165.568	3.73299e-05	6.74278e-05
	439.139	0.67053		437.885	0.48868																			165.734	3.72998e-05	6.80267e-05
	439.732	0.67096		438.476	0.48916																			165.9	3.72708e-05	6.86345e-05
	440.324	0.67018		439.066	0.48934																			166.066	3.7243e-05	6.92516e-05
	440.917	0.66973		439.657	0.4897																			166.233	3.72162e-05	6.98778e-05
	441.51	0.66907		440.248	0.49004																			166.399	3.71904e-05	7.05134e-05
	442.102	0.66928		440.838	0.4907																			166.565	3.71657e-05	7.11583e-05
	442.695	0.66842		441.429	0.49106																			166.731	3.71419e-05	7.18126e-05
	443.288	0.66769		442.019	0.49133																			166.897	3.71191e-05	7.24765e-05
	443.88	0.66673		442.61	0.4918																			167.063	3.70972e-05	7.315e-05
	444.473	0.66539		443.2	0.49243																			167.23	3.70761e-05	7.38331e-05
	445.065	0.66522		443.791	0.49306																			167.396	3.70559e-05	7.45259e-05
	445.657	0.66422		444.381	0.49334																			167.562	3.70365e-05	7.52286e-05
	446.25	0.66301		444.971	0.49352																			167.728	3.70179e-05	7.59411e-05
	446.842	0.66168		445.562	0.49377																			167.894	3.7e-05	7.66635e-05
	447.434	0.66026		446.152	0.49409																			168.06	3.69829e-05	7.7396e-05
	448.027	0.65911		446.742	0.49416																			168.227	3.69664e-05	7.81385e-05
	448.619	0.65726		447.332	0.49432																			168.393	3.69507e-05	7.88911e-05
	449.211	0.65563		447.923	0.49444																			168.559	3.69355e-05	7.96539e-05
	449.803	0.65362		448.513	0.4946																			168.725	3.6921e-05	8.0427e-05
	450.395	0.65234		449.103	0.49484																			168.891	3.69071e-05	8.12104e-05
	450.987	0.6511		449.693	0.49481																			169.057	3.68938e-05	8.20041e-05
	451.579	0.64929		450.283	0.49498																			169.224	3.68811e-05	8.28083e-05
	452.171	0.64808		450.873	0.49517																			169.39	3.68689e-05	8.36229e-05
	452.763	0.64666		451.463	0.4952																			169.556	3.68572e-05	8.44481e-05
	453.355	0.64597		452.053	0.49554																			169.722	3.6846e-05	8.52838e-05
	453.947	0.64505		452.643	0.4956																			169.888	3.68352e-05	8.61302e-05
	454.539	0.64428		453.233	0.49589																			170.054	3.6825e-05	8.69872e-05
	455.131	0.64329		453.823	0.49616																			170.221	3.68151e-05	8.7855e-05
	455.723	0.64284		454.413	0.49666																			170.387	3.68057e-05	8.87335e-05
	456.315	0.64227		455.002	0.49708																			170.553	3.67967e-05	8.96228e-05
	456.906	0.64133		455.592	0.4973																			170.719	3.67881e-05	9.0523e-05
	457.498	0.64008		456.182	0.49776																			170.885	3.67799e-05	9.1434e-05
	458.09	0.63939		456.772	0.4981																			171.051	3.6772e-05	9.2356e-05
	458.681	0.63783		457.361	0.49825																			171.218	3.67645e-05	9.3289e-05
	459.273	0.63669		457.951	0.49861																			171.384	3.67573e-05	9.42329e-05
	459.864	0.63534		458.541	0.49882																			171.55	3.67505e-05	9.51879e-05
	460.456	0.63414		459.13	0.49876																			171.716	3.67439e-05	9.61539e-05
	461.047	0.63233		459.72	0.49886																			171.882	3.67376e-05	9.71309e-05
	461.639	0.63103		460.309	0.49902																			172.048	3.67317e-05	9.81191e-05
	462.23	0.62894		460.899	0.49933																			172.215	3.67259e-05	9.91184e-05
	462.822	0.62748		461.488	0.49959																			172.381	3.67205e-05	0.000100129
	463.413	0.62571		462.078	0.50015																			172.547	3.67153e-05	0.00010115
	464.004	0.62467		462.667	0.50055																			172.713	3.67103e-05	0.000102183
	464.595	0.62283		463.257	0.50083																			172.879	3.67056e-05	0.000103227
	465.187	0.62133		463.846	0.50129																			173.045	3.6701e-05	0.000104282
	465.778	0.61949		464.435	0.50152																			173.212	3.66967e-05	0.000105349
	466.369	0.61747		465.025	0.50179																			173.378	3.66926e-05	0.000106426
	466.96	0.61536		465.614	0.50209																			173.544	3.66887e-05	0.000107515
	467.551	0.61377		466.203	0.50222																			173.71	3.66849e-05	0.000108615
	468.142	0.61197		466.792	0.5023																			173.876	3.66814e-05	0.000109726
	468.733	0.61049		467.381	0.50218																			174.042	3.6678e-05	0.000110848
	469.324	0.60833		467.971	0.50202																			174.209	3.66747e-05	0.000111982
	469.915	0.60689		468.56	0.5015																			174.375	3.66717e-05	0.000113126
	470.506	0.60459		469.149	0.50124																			174.541	3.66687e-05	0.000114282
	471.097	0.60264		469.738	0.5012																			174.707	3.66659e-05	0.000115449
	471.688	0.6014		470.327	0.50128																			174.873	3.66633e-05	0.000116627
	472.278	0.60004		470.916	0.50134																			175.039	3.66607e-05	0.000117816
	472.869	0.5985		471.505	0.50128																			175.206	3.66583e-05	0.000119016
	473.46	0.59753		472.094	0.5015																			175.372	3.6656e-05	0.000120227
	474.051	0.59615		472.682	0.50181																			175.538	3.66538e-05	0.00012145
	474.641	0.59484		473.271	0.50201																			175.704	3.66518e-05	0.000122683
	475.232	0.5938		473.86	0.50212																			175.87	3.66498e-05	0.000123927
	475.822	0.59283		474.449	0.50216																			176.036	3.66479e-05	0.000125182
	476.413	0.59128		475.038	0.50235																			176.203	3.66461e-05	0.000126448
	477.003	0.59023		475.626	0.50245																			176.369	3.66444e-05	0.000127724
	477.594	0.58965		476.215	0.50238																			176.535	3.66428e-05	0.000129011
	478.184	0.5885		476.804	0.50245																			176.701	3.66413e-05	0.000130309
	478.775	0.58735		477.392	0.50252																			176.867	3.66398e-05	0.000131618
	479.365	0.58648		477.981	0.5025																			177.033	3.66384e-05	0.000132937
	479.955	0.58512		478.569	0.5025																			177.2	3.66371e-05	0.000134267
	480.546	0.58424		479.158	0.50225																			177.366	3.66359e-05	0.000135607
	481.136	0.58385		479.746	0.50206																			177.532	3.66347e-05	0.000136957
	481.726	0.5834		480.335	0.50194																			177.698	3.66336e-05	0.000138318
	482.316	0.5831		480.923	0.50202																			177.864	3.66325e-05	0.000139688
	482.907	0.5831		481.512	0.502																			178.03	3.66315e-05	0.000141069
	483.497	0.58308		482.1	0.50245																			178.197	3.66305e-05	0.00014246
	484.087	0.58212		482.688	0.50334																			178.363	3.66296e-05	0.000143861
	484.677	0.58071		483.277	0.50369																			178.529	3.66288e-05	0.000145271
	485.267	0.57971		483.865	0.50328																			178.695	3.6628e-05	0.000146692
	485.857	0.5784		484.453	0.50313																			178.861	3.66272e-05	0.000148121
	486.447	0.57699		485.041	0.50284																			179.027	3.66264e-05	0.000149561
	487.037	0.57551		485.63	0.50274																			179.194	3.66258e-05	0.00015101
	487.626	0.57364		486.218	0.50265																			179.36	3.66251e-05	0.000152468
	488.216	0.57121		486.806	0.50243																			179.526	3.66245e-05	0.000153935
	488.806	0.56896		487.394	0.50208																			179.692	3.66239e-05	0.000155411
	489.396	0.56663		487.982	0.50188																			179.858	3.66233e-05	0.000156896
	489.985	0.56422		488.57	0.50114																			180.024	3.66228e-05	0.000158391
	490.575	0.56242		489.158	0.49973																			180.191	3.66223e-05	0.000159893
	491.165	0.5612		489.746	0.49859																			180.357	3.66218e-05	0.000161404
	491.754	0.55973		490.334	0.49851																			180.523	3.66214e-05	0.000162924
	492.344	0.55853		490.922	0.49828																			180.689	3.66209e-05	0.000164452
	492.933	0.55775		491.51	0.49806																			180.855	3.66205e-05	0.000165988
	493.523	0.55685		492.097	0.49754																			181.021	3.66202e-05	0.000167532
	494.112	0.55571		492.685	0.49733																			181.188	3.66198e-05	0.000169083
	494.702	0.55543		493.273	0.4972																			181.354	3.66195e-05	0.000170643
	495.291	0.55441		493.861	0.49698																			181.52	3.66191e-05	0.000172209
	495.881	0.55317		494.448	0.49654																			181.686	3.66188e-05	0.000173783
	496.47	0.55221		495.036	0.49626																			181.852	3.66185e-05	0.000175365
	497.059	0.55144		495.624	0.49627																			182.018	3.66183e-05	0.000176953
	497.648	0.55061		496.211	0.49599																			182.185	3.6618e-05	0.000178548
	498.238	0.55015		496.799	0.49565																			182.351	3.66178e-05	0.000180149
	498.827	0.54959		497.386	0.49526																			182.517	3.66176e-05	0.000181757
	499.416	0.54922		497.974	0.49501																			182.683	3.66173e-05	0.000183372
	500.005	0.54852		498.561	0.49506																			182.849	3.66171e-05	0.000184992
	500.594	0.5481		499.149	0.49461																			183.015	3.66169e-05	0.000186618
	501.183	0.54757		499.736	0.49437																			183.182	3.66168e-05	0.00018825
	501.772	0.54686		500.324	0.49422																			183.348	3.66166e-05	0.000189887
	502.361	0.54663		500.911	0.49406																			183.514	3.66164e-05	0.00019153
	502.95	0.54582		501.498	0.49387																			183.68	3.66163e-05	0.000193177
	503.539	0.54519		502.085	0.49338																			183.846	3.66161e-05	0.000194829
	504.128	0.54459		502.673	0.49304																			184.012	3.6616e-05	0.000196486
	504.717	0.54381		503.26	0.49265																			184.179	3.66159e-05	0.000198148
	505.305	0.5432		503.847	0.49248																			184.345	3.66158e-05	0.000199813
	505.894	0.54209		504.434	0.49222																			184.511	3.66156e-05	0.000201483
	506.483	0.54178		505.021	0.49179																			184.677	3.66155e-05	0.000203156
	507.072	0.54104		505.608	0.49149																			184.843	3.66154e-05	0.000204832
	507.66	0.54013		506.195	0.49094																			185.009	3.66153e-05	0.000206512
	508.249	0.53985		506.782	0.49067																			185.176	3.66153e-05	0.000208195
	508.837	0.53936		507.369	0.49051																			185.342	3.66152e-05	0.000209881
	509.426	0.53909		507.956	0.49033																			185.508	3.66151e-05	0.000211569
	510.014	0.53906		508.543	0.49013																			185.674	3.6615e-05	0.000213259
	510.603	0.53874		509.13	0.48995																			185.84	3.6615e-05	0.000214951
	511.191	0.53834		509.717	0.48973																			186.006	3.66149e-05	0.000216646
	511.78	0.53792		510.304	0.4894																			186.173	3.66148e-05	0.000218341
	512.368	0.53802		510.891	0.48911																			186.339	3.66148e-05	0.000220038
	512.956	0.53777		511.477	0.48879																			186.505	3.66147e-05	0.000221736
	513.545	0.53755		512.064	0.48848																			186.671	3.66147e-05	0.000223435
	514.133	0.53741		512.651	0.48827																			186.837	3.66146e-05	0.000225134
	514.721	0.53749		513.237	0.48782																			187.003	3.66146e-05	0.000226833
	515.309	0.5369		513.824	0.48733																			187.17	3.66145e-05	0.000228532
	515.897	0.53685		514.411	0.48687																			187.336	3.66145e-05	0.000230231
	516.485	0.53647		514.997	0.48644																			187.502	3.66145e-05	0.00023193
	517.073	0.53644		515.584	0.48615																			187.668	3.66144e-05	0.000233627
	517.661	0.53612		516.17	0.48581																			187.834	3.66144e-05	0.000235323
	518.249	0.53638		516.757	0.48549																			188	3.66144e-05	0.000237017
	518.837	0.53572		517.343	0.4851																			188.167	3.66143e-05	0.00023871
	519.425	0.53543		517.929	0.48482																			188.333	3.66143e-05	0.000240401
	520.013	0.5347		518.516	0.48451																			188.499	3.66143e-05	0.000242089
	520.601	0.53435		519.102	0.48416																			188.665	3.66142e-05	0.000243775
	521.189	0.53402		519.688	0.48379																			188.831	3.66142e-05	0.000245458
	521.777	0.53419		520.275	0.48353																			188.997	3.66142e-05	0.000247138
	522.364	0.53388		520.861	0.48323																			189.164	3.66142e-05	0.000248814
	522.952	0.53363		521.447	0.48308																			189.33	3.66142e-05	0.000250486
	523.54	0.53335		522.033	0.48277																			189.496	3.66141e-05	0.000252154
	524.127	0.53356		522.619	0.48246																			189.662	3.66141e-05	0.000253818
	524.715	0.53334		523.205	0.48225																			189.828	3.66141e-05	0.000255477
	525.303	0.53342		523.791	0.48234																			189.994	3.66141e-05	0.000257131
	525.89	0.5331		524.377	0.48209																			190.161	3.66141e-05	0.00025878
	526.478	0.53342		524.963	0.4819																			190.327	3.66141e-05	0.000260423
	527.065	0.53329		525.549	0.48191																			190.493	3.66141e-05	0.00026206
	527.652	0.53325		526.135	0.48201																			190.659	3.66141e-05	0.000263691
	528.24	0.53324		526.721	0.48164																			190.825	3.6614e-05	0.000265315
	528.827	0.53338		527.307	0.48124																			190.991	3.6614e-05	0.000266932
	529.414	0.53316		527.893	0.48091																			191.158	3.6614e-05	0.000268542
	530.002	0.53299		528.479	0.48057																			191.324	3.6614e-05	0.000270145
	530.589	0.53282		529.064	0.48024																			191.49	3.6614e-05	0.00027174
	531.176	0.53295		529.65	0.47991																			191.656	3.6614e-05	0.000273327
	531.763	0.53312		530.236	0.47935																			191.822	3.6614e-05	0.000274905
	532.35	0.53348		530.821	0.47901																			191.988	3.6614e-05	0.000276475
	532.938	0.53336		531.407	0.47877																			192.155	3.6614e-05	0.000278036
	533.525	0.53374		531.993	0.47829																			192.321	3.6614e-05	0.000279587
	534.112	0.53351		532.578	0.47772																			192.487	3.6614e-05	0.000281129
	534.699	0.53368		533.164	0.47753																			192.653	3.6614e-05	0.00028266
	535.286	0.5337		533.749	0.47734																			192.819	3.6614e-05	0.000284182
	535.872	0.53399		534.334	0.47711																			192.985	3.6614e-05	0.000285692
	536.459	0.53422		534.92	0.4769																			193.152	3.6614e-05	0.000287192
	537.046	0.53437		535.505	0.47653																			193.318	3.6614e-05	0.000288681
	537.633	0.53426		536.091	0.47629																			193.484	3.6614e-05	0.000290158
	538.22	0.53419		536.676	0.47588																			193.65	3.66139e-05	0.000291624
	538.806	0.53391		537.261	0.47595																			193.816	3.66139e-05	0.000293077
	539.393	0.5341		537.846	0.47591																			193.982	3.66139e-05	0.000294518
	539.98	0.53413		538.432	0.47587																			194.149	3.66139e-05	0.000295946
	540.566	0.53409		539.017	0.47599																			194.315	3.66139e-05	0.000297361
	541.153	0.53396		539.602	0.47603																			194.481	3.66139e-05	0.000298763
	541.74	0.53395		540.187	0.47582																			194.647	3.66139e-05	0.000300151
	542.326	0.53379		540.772	0.47562																			194.813	3.66139e-05	0.000301525
	542.913	0.53366		541.357	0.47548																			194.979	3.66139e-05	0.000302885
	543.499	0.53357		541.942	0.47569																			195.146	3.66139e-05	0.000304231
	544.085	0.53368		542.527	0.47554																			195.312	3.66139e-05	0.000305562
	544.672	0.53374		543.112	0.47547																			195.478	3.66139e-05	0.000306877
	545.258	0.53402		543.697	0.47489																			195.644	3.66139e-05	0.000308178
	545.844	0.53393		544.282	0.47447																			195.81	3.66139e-05	0.000309462
	546.431	0.53373		544.867	0.47409																			195.976	3.66139e-05	0.000310731
	547.017	0.53391		545.452	0.47357																			196.143	3.66139e-05	0.000311984
	547.603	0.534		546.036	0.47311																			196.309	3.66139e-05	0.00031322
	548.189	0.5342		546.621	0.47298																			196.475	3.66139e-05	0.000314439
	548.775	0.53443		547.206	0.47256																			196.641	3.66139e-05	0.000315642
	549.361	0.53475		547.79	0.47232																			196.807	3.66139e-05	0.000316827
	549.948	0.53506		548.375	0.47186																			196.973	3.66139e-05	0.000317994
	550.534	0.53499		548.96	0.47184																			197.14	3.66139e-05	0.000319144
	551.12	0.53478		549.544	0.47164																			197.306	3.66139e-05	0.000320275
	551.705	0.53464		550.129	0.47158																			197.472	3.66139e-05	0.000321389
	552.291	0.53489		550.713	0.47105																			197.638	3.66139e-05	0.000322483
	552.877	0.53498		551.298	0.47079																			197.804	3.66139e-05	0.000323559
	553.463	0.53524		551.882	0.47067																			197.97	3.66139e-05	0.000324616
	554.049	0.53506		552.467	0.47057																			198.137	3.66139e-05	0.000325654
	554.635	0.5349		553.051	0.47036																			198.303	3.66139e-05	0.000326672
	555.22	0.53474		553.635	0.47013																			198.469	3.66139e-05	0.00032767
	555.806	0.53475		554.22	0.46994																			198.635	3.66139e-05	0.000328648
	556.392	0.53463		554.804	0.46991																			198.801	3.66139e-05	0.000329606
	556.977	0.53463		555.388	0.46933																			198.967	3.66139e-05	0.000330543
	557.563	0.5349		555.972	0.46882																			199.134	3.66139e-05	0.00033146
	558.148	0.53508		556.556	0.4685																			199.3	3.66139e-05	0.000332356
	558.734	0.53515		557.14	0.46855																			199.466	3.66139e-05	0.000333231
	559.319	0.53515		557.725	0.46831																			199.632	3.66139e-05	0.000334085
	559.905	0.5351		558.309	0.46795																			199.798	3.66139e-05	0.000334917
	560.49	0.5352		558.893	0.46747																			199.964	3.66139e-05	0.000335727
	561.076	0.53528		559.477	0.46695																			200.131	3.66139e-05	0.000336516
	561.661	0.53533		560.061	0.46674																			200.297	3.66139e-05	0.000337282
	562.246	0.53539		560.644	0.46626																			200.463	3.66139e-05	0.000338026
	562.832	0.53561		561.228	0.46577																			200.629	3.66139e-05	0.000338748
	563.417	0.53571		561.812	0.46558																			200.795	3.66139e-05	0.000339448
	564.002	0.53563		562.396	0.46542																			200.961	3.66139e-05	0.000340124
	564.587	0.53566		562.98	0.46506																			201.128	3.66139e-05	0.000340778
	565.172	0.53571		563.564	0.46466																			201.294	3.66139e-05	0.000341408
	565.757	0.53597		564.147	0.46419																			201.46	3.66139e-05	0.000342016
	566.342	0.53598		564.731	0.46386																			201.626	3.66139e-05	0.0003426
	566.927	0.53627		565.315	0.46347																			201.792	3.66139e-05	0.00034316
	567.512	0.53648		565.898	0.46316																			201.958	3.66139e-05	0.000343697
	568.097	0.53677		566.482	0.46268																			202.125	3.66139e-05	0.00034421
	568.682	0.53702		567.065	0.46236																			202.291	3.66139e-05	0.0003447
	569.267	0.53739		567.649	0.46197																			202.457	3.66139e-05	0.000345165
	569.852	0.53778		568.232	0.46149																			202.623	3.66139e-05	0.000345606
	570.437	0.5386		568.816	0.46121																			202.789	3.66139e-05	0.000346023
	571.021	0.53877		569.399	0.46096																			202.955	3.66139e-05	0.000346416
	571.606	0.53915		569.982	0.46062																			203.122	3.66139e-05	0.000346784
	572.191	0.53942		570.566	0.46022																			203.288	3.66139e-05	0.000347128
	572.776	0.53983		571.149	0.45977																			203.454	3.66139e-05	0.000347447
	573.36	0.5401		571.732	0.45941																			203.62	3.66139e-05	0.000347742
	573.945	0.54037		572.316	0.45908																			203.786	3.66139e-05	0.000348012
	574.529	0.54066		572.899	0.45881																			203.952	3.66139e-05	0.000348257
	575.114	0.54096		573.482	0.45835																			204.119	3.66139e-05	0.000348477
	575.698	0.54124		574.065	0.45777																			204.285	3.66139e-05	0.000348672
	576.283	0.54121		574.648	0.45733																			204.451	3.66139e-05	0.000348843
	576.867	0.5412		575.231	0.45682																			204.617	3.66139e-05	0.000348988
	577.451	0.54141		575.814	0.45628																			204.783	3.66139e-05	0.000349109
	578.036	0.54158		576.397	0.45583																			204.949	3.66139e-05	0.000349204
	578.62	0.54174		576.98	0.45548																			205.116	3.66139e-05	0.000349274
	579.204	0.54191		577.563	0.45498																			205.282	3.66139e-05	0.00034932
	579.789	0.54207		578.146	0.45435																			205.448	3.66139e-05	0.00034934
	580.373	0.54229		578.729	0.45365																			205.614	3.66139e-05	0.000349335
	580.957	0.54229		579.311	0.45321																			205.78	3.66139e-05	0.000349305
	581.541	0.54223		579.894	0.45274																			205.946	3.66139e-05	0.00034925
	582.125	0.54219		580.477	0.45233																			206.113	3.66139e-05	0.00034917
	582.709	0.54246		581.06	0.45172																			206.279	3.66139e-05	0.000349064
	583.293	0.54227		581.642	0.45121																			206.445	3.66139e-05	0.000348934
	583.877	0.54237		582.225	0.45078																			206.611	3.66139e-05	0.000348779
	584.461	0.54237		582.808	0.45036																			206.777	3.66139e-05	0.000348598
	585.045	0.54242		583.39	0.4499																			206.943	3.66139e-05	0.000348393
	585.629	0.54247		583.973	0.44956																			207.11	3.66139e-05	0.000348163
	586.213	0.54251		584.555	0.44926																			207.276	3.66139e-05	0.000347908
	586.796	0.54231		585.138	0.44912																			207.442	3.66139e-05	0.000347629
	587.38	0.54239		585.72	0.44864																			207.608	3.66139e-05	0.000347324
	587.964	0.54248		586.302	0.44827																			207.774	3.66139e-05	0.000346995
	588.548	0.54244		586.885	0.44794																			207.94	3.66139e-05	0.000346642
	589.131	0.54238		587.467	0.44769																			208.107	3.66139e-05	0.000346264
	589.715	0.54257		588.049	0.44721																			208.273	3.66139e-05	0.000345862
	590.298	0.54243		588.632	0.44679																			208.439	3.66139e-05	0.000345435
	590.882	0.54246		589.214	0.44637																			208.605	3.66139e-05	0.000344985
	591.465	0.54249		589.796	0.44602																			208.771	3.66139e-05	0.00034451
	592.049	0.5424		590.378	0.44557																			208.937	3.66139e-05	0.000344011
	592.632	0.54226		590.96	0.44537																			209.103	3.66139e-05	0.000343489
	593.216	0.54234		591.542	0.44507																			209.27	3.66139e-05	0.000342942
	593.799	0.54244		592.124	0.44483																			209.436	3.66139e-05	0.000342373
	594.382	0.54227		592.706	0.44446																			209.602	3.66139e-05	0.000341779
	594.966	0.54217		593.288	0.44421																			209.768	3.66139e-05	0.000341163
	595.549	0.54222		593.87	0.44387																			209.934	3.66139e-05	0.000340523
	596.132	0.54233		594.452	0.44354																			210.101	3.66139e-05	0.00033986
	596.715	0.54261		595.034	0.44321																			210.267	3.66139e-05	0.000339175
	597.298	0.54268		595.616	0.44295																			210.433	3.66139e-05	0.000338467
	597.882	0.54268		596.197	0.44239																			210.599	3.66139e-05	0.000337736
	598.465	0.54301		596.779	0.44216																			210.765	3.66139e-05	0.000336983
	599.048	0.54328		597.361	0.44174																			210.931	3.66139e-05	0.000336208
	599.631	0.54339		597.943	0.44117																			211.097	3.66139e-05	0.000335411
	600.214	0.54344		598.524	0.44094																			211.264	3.66139e-05	0.000334592
	600.797	0.54334		599.106	0.44055																			211.43	3.66139e-05	0.000333751
	601.379	0.54351		599.687	0.43995																			211.596	3.66139e-05	0.000332889
	601.962	0.54334		600.269	0.43952																			211.762	3.66139e-05	0.000332006
	602.545	0.54336		600.85	0.4393																			211.928	3.66139e-05	0.000331102
	603.128	0.5434		601.432	0.43906																			212.094	3.66139e-05	0.000330177
	603.711	0.54345		602.013	0.4386																			212.261	3.66139e-05	0.000329231
	604.293	0.5437		602.595	0.43829																			212.427	3.66139e-05	0.000328265
	604.876	0.54359		603.176	0.43784																			212.593	3.66139e-05	0.000327279
	605.459	0.54355		603.757	0.43751																			212.759	3.66139e-05	0.000326273
	606.041	0.54378		604.339	0.4371																			212.925	3.66139e-05	0.000325247
	606.624	0.54368		604.92	0.43662																			213.091	3.66139e-05	0.000324202
	607.206	0.54418		605.501	0.43649																			213.258	3.66139e-05	0.000323138
	607.789	0.54414		606.082	0.43637																			213.424	3.66139e-05	0.000322055
	608.371	0.5443		606.663	0.43618																			213.59	3.66139e-05	0.000320953
	608.954	0.54439		607.244	0.4357																			213.756	3.66139e-05	0.000319832
	609.536	0.54453		607.826	0.43526																			213.922	3.66139e-05	0.000318693
	610.118	0.54461		608.407	0.4349																			214.088	3.66139e-05	0.000317537
	610.701	0.5447		608.988	0.43464																			214.255	3.66139e-05	0.000316362
	611.283	0.54464		609.568	0.43431																			214.421	3.66139e-05	0.00031517
	611.865	0.54484		610.149	0.43407																			214.587	3.66139e-05	0.000313961
	612.447	0.54478		610.73	0.43399																			214.753	3.66139e-05	0.000312735
	613.03	0.54521		611.311	0.43358																			214.919	3.66139e-05	0.000311493
	613.612	0.54511		611.892	0.43312																			215.085	3.66139e-05	0.000310234
	614.194	0.5452		612.473	0.43281																			215.252	3.66139e-05	0.000308959
	614.776	0.54556		613.053	0.43235																			215.418	3.66139e-05	0.000307668
	615.358	0.54543		613.634	0.43219																			215.584	3.66139e-05	0.000306361
	615.94	0.54541		614.215	0.43186																			215.75	3.66139e-05	0.00030504
	616.522	0.54561		614.795	0.43146																			215.916	3.66139e-05	0.000303703
	617.104	0.54558		615.376	0.43105																			216.082	3.66139e-05	0.000302352
	617.686	0.54591		615.957	0.43062																			216.249	3.66139e-05	0.000300986
	618.268	0.54607		616.537	0.42996																			216.415	3.66139e-05	0.000299606
	618.849	0.5462		617.118	0.42948																			216.581	3.66139e-05	0.000298213
	619.431	0.54608		617.698	0.42895																			216.747	3.66139e-05	0.000296805
	620.013	0.54652		618.278	0.42852																			216.913	3.66139e-05	0.000295385
	620.595	0.54668		618.859	0.4281																			217.079	3.66139e-05	0.000293952
	621.176	0.54671		619.439	0.4277																			217.246	3.66139e-05	0.000292506
	621.758	0.54706		620.02	0.42735																			217.412	3.66139e-05	0.000291048
	622.34	0.54727		620.6	0.42693																			217.578	3.66139e-05	0.000289578
	622.921	0.54729		621.18	0.42649																			217.744	3.66139e-05	0.000288096
	623.503	0.54725		621.76	0.42603																			217.91	3.66139e-05	0.000286603
	624.084	0.5471		622.34	0.42542																			218.076	3.66139e-05	0.000285099
	624.666	0.54701		622.92	0.42478																			218.243	3.66139e-05	0.000283584
	625.247	0.54737		623.501	0.42413																			218.409	3.66139e-05	0.000282058
	625.828	0.54783		624.081	0.42384																			218.575	3.66139e-05	0.000280523
	626.41	0.54794		624.661	0.42366																			218.741	3.66139e-05	0.000278977
	626.991	0.54826		625.241	0.42322																			218.907	3.66139e-05	0.000277422
	627.572	0.54846		625.821	0.42285																			219.073	3.66139e-05	0.000275858
	628.154	0.54863		626.4	0.42226																			219.24	3.66139e-05	0.000274285
	628.735	0.5491		626.98	0.42172																			219.406	3.66139e-05	0.000272703
	629.316	0.54942		627.56	0.42122																			219.572	3.66139e-05	0.000271113
	629.897	0.54985		628.14	0.42088																			219.738	3.66139e-05	0.000269515
	630.478	0.55032		628.72	0.42078																			219.904	3.66139e-05	0.000267909
	631.059	0.55075		629.299	0.42048																			220.07	3.66139e-05	0.000266296
	631.64	0.55105		629.879	0.42003																			220.237	3.66139e-05	0.000264676
	632.221	0.55126		630.459	0.41966																			220.403	3.66139e-05	0.000263049
	632.802	0.55164		631.038	0.41923																			220.569	3.66139e-05	0.000261416
	633.383	0.55217		631.618	0.41913																			220.735	3.66139e-05	0.000259777
	633.964	0.55273		632.197	0.41894																			220.901	3.66139e-05	0.000258131
	634.545	0.55316		632.777	0.41866																			221.067	3.66139e-05	0.00025648
	635.126	0.55319		633.356	0.41848																			221.234	3.66139e-05	0.000254824
	635.706	0.55354		633.936	0.41835																			221.4	3.66139e-05	0.000253164
	636.287	0.55415		634.515	0.41798																			221.566	3.66139e-05	0.000251498
	636.868	0.55437		635.095	0.41757																			221.732	3.66139e-05	0.000249828
	637.448	0.55481		635.674	0.41738																			221.898	3.66139e-05	0.000248154
	638.029	0.5552		636.253	0.41739																			222.064	3.66139e-05	0.000246477
	638.61	0.55558		636.832	0.41725																			222.231	3.66139e-05	0.000244796
	639.19	0.55579		637.412	0.41673																			222.397	3.66139e-05	0.000243112
	639.771	0.55575		637.991	0.41614																			222.563	3.66139e-05	0.000241425
	640.351	0.5561		638.57	0.41567																			222.729	3.66139e-05	0.000239736
	640.932	0.55646		639.149	0.41543																			222.895	3.66139e-05	0.000238044
	641.512	0.55691		639.728	0.41492																			223.061	3.66139e-05	0.00023635
	642.093	0.55724		640.307	0.41435																			223.228	3.66139e-05	0.000234655
	642.673	0.5576		640.886	0.41404																			223.394	3.66139e-05	0.000232959
	643.253	0.55819		641.465	0.41358																			223.56	3.66139e-05	0.000231261
	643.833	0.55865		642.044	0.41319																			223.726	3.66139e-05	0.000229563
	644.414	0.55892		642.623	0.41274																			223.892	3.66139e-05	0.000227863
	644.994	0.55933		643.202	0.41247																			224.058	3.66139e-05	0.000226164
	645.574	0.55973		643.781	0.41237																			224.225	3.66139e-05	0.000224465
	646.154	0.56051		644.359	0.41203																			224.391	3.66139e-05	0.000222766
	646.734	0.56109		644.938	0.41191																			224.557	3.66139e-05	0.000221068
	647.314	0.56166		645.517	0.41148																			224.723	3.66139e-05	0.00021937
	647.894	0.56222		646.095	0.41148																			224.889	3.66139e-05	0.000217674
	648.474	0.56261		646.674	0.41164																			225.055	3.66139e-05	0.000215978
	649.054	0.56312		647.253	0.41149																			225.222	3.66139e-05	0.000214285
	649.634	0.56359		647.831	0.41158																			225.388	3.66139e-05	0.000212593
	650.214	0.56442		648.41	0.41129																			225.554	3.66139e-05	0.000210904
	650.794	0.56553		648.988	0.41101																			225.72	3.66139e-05	0.000209217
	651.374	0.56714		649.566	0.41063																			225.886	3.66139e-05	0.000207532
	651.953	0.56843		661.127	0.40325																			226.052	3.66139e-05	0.00020585
	652.533	0.56917		661.705	0.40288																			226.219	3.66139e-05	0.000204172
	653.113	0.56979		662.282	0.40275																			226.385	3.66139e-05	0.000202496
	653.693	0.57043		662.86	0.40255																			226.551	3.66139e-05	0.000200825
	654.272	0.57112		663.438	0.40209																			226.717	3.66139e-05	0.000199157
	654.852	0.57171		664.015	0.40193																			226.883	3.66139e-05	0.000197493
	655.431	0.57198		664.592	0.40163																			227.049	3.66139e-05	0.000195833
	656.011	0.57216		665.17	0.40153																			227.216	3.66139e-05	0.000194178
	656.59	0.57218		665.747	0.40106																			227.382	3.66139e-05	0.000192528
	657.17	0.57208		666.325	0.40058																			227.548	3.66139e-05	0.000190882
	657.749	0.57161		666.902	0.40016																			227.714	3.66139e-05	0.000189242
	658.329	0.5714		667.479	0.39977																			227.88	3.66139e-05	0.000187607
	658.908	0.57139		668.056	0.39959																			228.046	3.66139e-05	0.000185977
	659.487	0.57126		668.634	0.39932																			228.213	3.66139e-05	0.000184353
	660.066	0.57125		669.211	0.39905																			228.379	3.66139e-05	0.000182735
	660.646	0.57107		669.788	0.39868																			228.545	3.66139e-05	0.000181124
	661.225	0.57123		670.365	0.39805																			228.711	3.66139e-05	0.000179518
	661.804	0.57156		670.942	0.39758																			228.877	3.66139e-05	0.000177919
	662.383	0.5722		671.519	0.39707																			229.043	3.66139e-05	0.000176327
	662.962	0.5727		672.096	0.39707																			229.21	3.66139e-05	0.000174741
	663.541	0.57356		672.673	0.39702																			229.376	3.66139e-05	0.000173163
	664.12	0.57443		673.25	0.39688																			229.542	3.66139e-05	0.000171592
	664.699	0.5753		673.827	0.39672																			229.708	3.66139e-05	0.000170028
	665.278	0.57632		674.403	0.39638																			229.874	3.66139e-05	0.000168471
	665.857	0.57718		674.98	0.3963																			230.04	3.66139e-05	0.000166923
	666.436	0.578		675.557	0.39629																			230.207	3.66139e-05	0.000165382
	667.015	0.5789		676.134	0.39635																			230.373	3.66139e-05	0.000163849
	667.594	0.57972		676.71	0.39616																			230.539	3.66139e-05	0.000162325
	668.172	0.5804		677.287	0.39604																			230.705	3.66139e-05	0.000160808
	668.751	0.58092		677.863	0.39569																			230.871	3.66139e-05	0.000159301
	669.33	0.58157		678.44	0.39529																			231.037	3.66139e-05	0.000157801
	669.908	0.58198		679.016	0.39472																			231.204	3.66139e-05	0.000156311
	670.487	0.58232		679.593	0.3944																			231.37	3.66139e-05	0.000154829
	671.066	0.58263		680.169	0.39421																			231.536	3.66139e-05	0.000153356
	671.644	0.58274		680.746	0.3937																			231.702	3.66139e-05	0.000151893
	672.223	0.58305		681.322	0.39308																			231.868	3.66139e-05	0.000150438
	672.801	0.58353		681.898	0.39254																			232.034	3.66139e-05	0.000148993
	673.38	0.5841		682.475	0.39211																			232.201	3.66139e-05	0.000147557
	673.958	0.58442		683.051	0.39192																			232.367	3.66139e-05	0.000146131
	674.536	0.58494		683.627	0.39147																			232.533	3.66139e-05	0.000144715
	675.115	0.58543		684.203	0.3914																			232.699	3.66139e-05	0.000143308
	675.693	0.58618		684.779	0.39105																			232.865	3.66139e-05	0.000141911
	676.271	0.58664		685.355	0.39053																			233.031	3.66139e-05	0.000140524
	676.849	0.5874		685.932	0.39043																			233.198	3.66139e-05	0.000139147
	677.428	0.58808		686.508	0.39006																			233.364	3.66139e-05	0.000137781
	678.006	0.58879		687.083	0.39015																			233.53	3.66139e-05	0.000136424
	678.584	0.58945		687.659	0.38992																			233.696	3.66139e-05	0.000135078
	679.162	0.58986		688.235	0.38947																			233.862	3.66139e-05	0.000133742
	679.74	0.59025		688.811	0.38883																			234.028	3.66139e-05	0.000132416
	680.318	0.59131		689.387	0.38817																			234.195	3.66139e-05	0.000131102
	680.896	0.59214		689.963	0.38796																			234.361	3.66139e-05	0.000129797
	681.474	0.59309		690.538	0.38751																			234.527	3.66139e-05	0.000128503
	682.052	0.59373		691.114	0.38755																			234.693	3.66139e-05	0.00012722
	682.63	0.5946		691.69	0.38764																			234.859	3.66139e-05	0.000125948
	683.208	0.59552		692.265	0.38715																			235.025	3.66139e-05	0.000124686
	683.785	0.5963		692.841	0.38683																			235.192	3.66139e-05	0.000123436
	684.363	0.59722		693.417	0.38611																			235.358	3.66139e-05	0.000122196
	684.941	0.59805		693.992	0.38586																			235.524	3.66139e-05	0.000120967
	685.519	0.59888		694.568	0.3856																			235.69	3.66139e-05	0.000119749
	686.096	0.59993		695.143	0.38523																			235.856	3.66139e-05	0.000118542
	686.674	0.6003		695.718	0.38513																			236.022	3.66139e-05	0.000117347
	687.251	0.60076		696.294	0.38468																			236.189	3.66139e-05	0.000116162
	687.829	0.60134		696.869	0.3844																			236.355	3.66139e-05	0.000114988
	688.406	0.60194		697.444	0.38396																			236.521	3.66139e-05	0.000113826
	688.984	0.60268		698.02	0.38345																			236.687	3.66139e-05	0.000112674
	689.561	0.60299		698.595	0.38319																			236.853	3.66139e-05	0.000111534
	690.139	0.60358		699.17	0.38281																			237.019	3.66139e-05	0.000110405
	690.716	0.60419		699.745	0.3827																			237.186	3.66139e-05	0.000109287
	691.293	0.60476		700.32	0.38242																			237.352	3.66139e-05	0.00010818
	691.871	0.60539		700.895	0.38233																			237.518	3.66139e-05	0.000107085
	692.448	0.60576		701.47	0.38271																			237.684	3.66139e-05	0.000106
	693.025	0.60652		702.045	0.38265																			237.85	3.66139e-05	0.000104927
	693.602	0.60701		702.62	0.38224																			238.016	3.66139e-05	0.000103865
	694.179	0.60764		703.195	0.38187																			238.183	3.66139e-05	0.000102815
	694.757	0.60812		703.77	0.38165																			238.349	3.66139e-05	0.000101775
	695.334	0.60869		704.345	0.38157																			238.515	3.66139e-05	0.000100747
	695.911	0.60949		704.919	0.38105																			238.681	3.66139e-05	9.97297e-05
	696.488	0.61006		705.494	0.38061																			238.847	3.66139e-05	9.87236e-05
	697.065	0.61049		706.069	0.38008																			239.013	3.66139e-05	9.77287e-05
	697.642	0.611		706.643	0.37942																			239.18	3.66139e-05	9.67449e-05
	698.218	0.61131		707.218	0.379																			239.346	3.66139e-05	9.57722e-05
	698.795	0.61184		707.793	0.37846																			239.512	3.66139e-05	9.48106e-05
	699.372	0.61211		708.367	0.37812																			239.678	3.66139e-05	9.386e-05
	699.949	0.61267		708.942	0.37819																			239.844	3.66139e-05	9.29204e-05
	700.526	0.61318		709.516	0.37822																			240.01	3.66139e-05	9.19917e-05
	701.102	0.61414		710.09	0.37768																			240.177	3.66139e-05	9.1074e-05
	701.679	0.61462		710.665	0.37724																			240.343	3.66139e-05	9.01673e-05
	702.256	0.61489		711.239	0.37694																			240.509	3.66139e-05	8.92714e-05
	702.832	0.61569		711.813	0.37704																			240.675	3.66139e-05	8.83863e-05
	703.409	0.61637		712.388	0.37742																			240.841	3.66139e-05	8.7512e-05
	703.985	0.6173		712.962	0.3778																			241.007	3.66139e-05	8.66485e-05
	704.562	0.6184		713.536	0.37752																			241.174	3.66139e-05	8.57957e-05
	705.138	0.61899		714.11	0.37709																			241.34	3.66139e-05	8.49535e-05
	705.715	0.61978		714.684	0.37683																			241.506	3.66139e-05	8.41219e-05
	706.291	0.62055		715.258	0.37644																			241.672	3.66139e-05	8.33009e-05
	706.868	0.62133		715.832	0.37599																			241.838	3.66139e-05	8.24904e-05
	707.444	0.62149		716.406	0.37569																			242.004	3.66139e-05	8.16904e-05
	708.02	0.6221		716.98	0.37519																			242.171	3.66139e-05	8.09007e-05
	708.596	0.62293		717.554	0.37487																			242.337	3.66139e-05	8.01214e-05
	709.173	0.62349		718.128	0.3744																			242.503	3.66139e-05	7.93524e-05
	709.749	0.624		718.702	0.37392																			242.669	3.66139e-05	7.85936e-05
	710.325	0.62443		719.276	0.37381																			242.835	3.66139e-05	7.7845e-05
	710.901	0.62476		719.849	0.37367																			243.001	3.66139e-05	7.71064e-05
	711.477	0.62576		720.423	0.3736																			243.168	3.66139e-05	7.63779e-05
	712.053	0.62643		720.997	0.37316																			243.334	3.66139e-05	7.56594e-05
	712.629	0.62723		721.57	0.37279																			243.5	3.66139e-05	7.49508e-05
	713.205	0.62792		722.144	0.37274																			243.666	3.66139e-05	7.4252e-05
	713.781	0.62903		722.718	0.37288																			243.832	3.66139e-05	7.3563e-05
	714.357	0.63005		723.291	0.37274																			243.998	3.66139e-05	7.28837e-05
	714.933	0.63089		723.865	0.3728																			244.165	3.66139e-05	7.2214e-05
	715.509	0.63151		724.438	0.37253																			244.331	3.66139e-05	7.15539e-05
	716.084	0.63233		725.011	0.37194																			244.497	3.66139e-05	7.09032e-05
	716.66	0.63306		725.585	0.37098																			244.663	3.66139e-05	7.0262e-05
	717.236	0.63387		726.158	0.37022																			244.829	3.66139e-05	6.96302e-05
	717.812	0.63421		726.731	0.36959																			244.995	3.66139e-05	6.90075e-05
	718.387	0.63516		727.305	0.36938																			245.162	3.66139e-05	6.83941e-05
	718.963	0.63568		727.878	0.36924																			245.328	3.66139e-05	6.77898e-05
	719.538	0.63613		728.451	0.36844																			245.494	3.66139e-05	6.71946e-05
	720.114	0.63649		729.024	0.36747																			245.66	3.66139e-05	6.66082e-05
	720.689	0.63699		729.597	0.36723																			245.826	3.66139e-05	6.60308e-05
	721.265	0.63744		730.17	0.367																			245.992	3.66139e-05	6.54622e-05
	721.84	0.63806		730.743	0.36698																			246.159	3.66139e-05	6.49023e-05
	722.416	0.63868		731.316	0.3669																			246.325	3.66139e-05	6.4351e-05
	722.991	0.63949		731.889	0.36701																			246.491	3.66139e-05	6.38083e-05
	723.566	0.64036		732.462	0.36729																			246.657	3.66139e-05	6.32741e-05
	724.142	0.64115		733.035	0.36738																			246.823	3.66139e-05	6.27482e-05
	724.717	0.64169		733.607	0.36689																			246.989	3.66139e-05	6.22307e-05
	725.292	0.64267		734.18	0.36661																			247.156	3.66139e-05	6.17214e-05
	725.867	0.64367		734.753	0.36673																			247.322	3.66139e-05	6.12203e-05
	726.442	0.64454		735.326	0.36697																			247.488	3.66139e-05	6.07272e-05
	727.017	0.64537		735.898	0.36693																			247.654	3.66139e-05	6.02422e-05
	727.593	0.6464		736.471	0.36667																			247.82	3.66139e-05	5.9765e-05
	728.168	0.64707		737.043	0.3662																			247.986	3.66139e-05	5.92956e-05
	728.743	0.64805		737.616	0.36565																			248.153	3.66139e-05	5.8834e-05
	729.317	0.64866		738.188	0.36507																			248.319	3.66139e-05	5.838e-05
	729.892	0.64897		738.761	0.36444																			248.485	3.66139e-05	5.79336e-05
	730.467	0.64978		739.333	0.36407																			248.651	3.66139e-05	5.74946e-05
	731.042	0.65066		739.905	0.36404																			248.817	3.66139e-05	5.70631e-05
	731.617	0.65121		740.478	0.36384																			248.983	3.66139e-05	5.66389e-05
	732.192	0.65162		741.05	0.3633																			249.15	3.66139e-05	5.62219e-05
	732.766	0.65203		741.622	0.36257																			249.316	3.66139e-05	5.5812e-05
	733.341	0.65241		742.195	0.36209																			249.482	3.66139e-05	5.54092e-05
	733.916	0.65316		742.767	0.3614																			249.648	3.66139e-05	5.50134e-05
	734.49	0.65392		743.339	0.3608																			249.814	3.66139e-05	5.46244e-05
	735.065	0.6543		743.911	0.36076																			249.98	3.66139e-05	5.42423e-05
	735.64	0.65496		744.483	0.36065																			250.147	3.66139e-05	5.38669e-05
	736.214	0.65587		745.055	0.36075																			250.313	3.66139e-05	5.34981e-05
	736.789	0.65641		745.627	0.36041																			250.479	3.66139e-05	5.31359e-05
	737.363	0.65687		746.199	0.36036																			250.645	3.66139e-05	5.27801e-05
	737.938	0.65756		746.771	0.36028																			250.811	3.66139e-05	5.24308e-05
	738.512	0.65857		747.342	0.36038																			250.977	3.66139e-05	5.20878e-05
	739.086	0.65963		747.914	0.36035																			251.144	3.66139e-05	5.17509e-05
	739.661	0.66056		748.486	0.36022																			251.31	3.66139e-05	5.14203e-05
	740.235	0.66117		749.058	0.36039																			251.476	3.66139e-05	5.10956e-05
	740.809	0.66166		749.629	0.36061																			251.642	3.66139e-05	5.0777e-05
	741.383	0.66238		750.201	0.3603																			251.808	3.66139e-05	5.04643e-05
	741.957	0.66314		750.773	0.36005																			251.974	3.66139e-05	5.01574e-05
	742.532	0.66402		751.344	0.35985																			252.141	3.66139e-05	4.98562e-05
	743.106	0.66454		751.916	0.36002																			252.307	3.66139e-05	4.95607e-05
	743.68	0.66509		752.487	0.35968																			252.473	3.66139e-05	4.92707e-05
	744.254	0.66577		753.058	0.35928																			252.639	3.66139e-05	4.89863e-05
	744.828	0.66611		753.63	0.35882																			252.805	3.66139e-05	4.87073e-05
	745.402	0.66639		754.201	0.35856																			252.971	3.66139e-05	4.84336e-05
	745.976	0.66684		754.772	0.35836																			253.138	3.66139e-05	4.81652e-05
	746.549	0.66707		755.344	0.358																			253.304	3.66139e-05	4.7902e-05
	747.123	0.66793		755.915	0.35791																			253.47	3.66139e-05	4.76438e-05
	747.697	0.66856		756.486	0.3583																			253.636	3.66139e-05	4.73908e-05
	748.271	0.66889		757.057	0.35819																			253.802	3.66139e-05	4.71427e-05
	748.845	0.66914		757.628	0.35768																			253.968	3.66139e-05	4.68994e-05
	749.418	0.66984		758.199	0.35698																			254.135	3.66139e-05	4.6661e-05
	749.992	0.67035		758.77	0.35672																			254.301	3.66139e-05	4.64274e-05
	750.566	0.67081		759.341	0.35637																			254.467	3.66139e-05	4.61984e-05
	751.139	0.67121		759.912	0.35638																			254.633	3.66139e-05	4.59739e-05
	751.713	0.67173		760.483	0.35656																			254.799	3.66139e-05	4.5754e-05
	752.286	0.67214		761.054	0.35639																			254.965	3.66139e-05	4.55386e-05
	752.86	0.67288		761.625	0.3562																			255.132	3.66139e-05	4.53275e-05
	753.433	0.67341		762.196	0.35586																			255.298	3.66139e-05	4.51208e-05
	754.007	0.67403		762.766	0.35507																			255.464	3.66139e-05	4.49183e-05
	754.58	0.67487		763.337	0.35503																			255.63	3.66139e-05	4.47199e-05
	755.153	0.67544		763.908	0.35559																			255.796	3.66139e-05	4.45257e-05
	755.727	0.67606		764.478	0.35598																			255.962	3.66139e-05	4.43355e-05
	756.3	0.67658		765.049	0.35601																			256.129	3.66139e-05	4.41492e-05
	756.873	0.67697		765.619	0.35606																			256.295	3.66139e-05	4.39669e-05
	757.446	0.67751		766.19	0.35608																			256.461	3.66139e-05	4.37884e-05
	758.019	0.67802		766.76	0.35549																			256.627	3.66139e-05	4.36137e-05
	758.593	0.67841		767.331	0.35524																			256.793	3.66139e-05	4.34426e-05
	759.166	0.67842		767.901	0.35522																			256.959	3.66139e-05	4.32753e-05
	759.739	0.67823		768.471	0.35511																			257.126	3.66139e-05	4.31115e-05
	760.312	0.67857		769.042	0.35504																			257.292	3.66139e-05	4.29512e-05
	760.885	0.67874		769.612	0.35442																			257.458	3.66139e-05	4.27944e-05
	761.458	0.67894		770.182	0.3537																			257.624	3.66139e-05	4.26409e-05
	762.031	0.67934		770.752	0.35314																			257.79	3.66139e-05	4.24908e-05
	762.603	0.67985		771.322	0.35266																			257.956	3.66139e-05	4.2344e-05
	763.176	0.68019		771.893	0.35214																			258.123	3.66139e-05	4.22004e-05
	763.749	0.68085		772.463	0.35143																			258.289	3.66139e-05	4.206e-05
	764.322	0.68114		773.033	0.35146																			258.455	3.66139e-05	4.19227e-05
	764.895	0.68191		773.603	0.35132																			258.621	3.66139e-05	4.17884e-05
	765.467	0.68243		774.172	0.35086																			258.787	3.66139e-05	4.16571e-05
	766.04	0.68308		774.742	0.35042																			258.953	3.66139e-05	4.15288e-05
	766.613	0.68319		775.312	0.35042																			259.12	3.66139e-05	4.14033e-05
	767.185	0.68353		775.882	0.35014																			259.286	3.66139e-05	4.12807e-05
	767.758	0.68402		776.452	0.34968																			259.452	3.66139e-05	4.11608e-05
	768.33	0.68393		777.021	0.34952																			259.618	3.66139e-05	4.10437e-05
	768.903	0.68413		777.591	0.34934																			259.784	3.66139e-05	4.09292e-05
	769.475	0.68434		778.161	0.34916																			259.95	3.66139e-05	4.08173e-05
	770.048	0.68435		778.73	0.34915																			260.117	3.66139e-05	4.07081e-05
	770.62	0.68473		779.3	0.3488																			260.283	3.66139e-05	4.06013e-05
	771.192	0.68455		779.869	0.34831																			260.449	3.66139e-05	4.0497e-05
	771.765	0.68485		780.439	0.34802																			260.615	3.66139e-05	4.03951e-05
	772.337	0.68484		781.008	0.34777																			260.781	3.66139e-05	4.02957e-05
	772.909	0.68478		781.577	0.3473																			260.947	3.66139e-05	4.01985e-05
	773.481	0.6848		782.147	0.3473																			261.114	3.66139e-05	4.01036e-05
	774.053	0.68468		782.716	0.34694																			261.28	3.66139e-05	4.0011e-05
	774.626	0.68496		783.285	0.34676																			261.446	3.66139e-05	3.99206e-05
	775.198	0.68498		783.855	0.34658																			261.612	3.66139e-05	3.98323e-05
	775.77	0.6851		784.424	0.34683																			261.778	3.66139e-05	3.97461e-05
	776.342	0.68561		784.993	0.34687																			261.944	3.66139e-05	3.9662e-05
	776.914	0.68568		785.562	0.34692																			262.111	3.66139e-05	3.95799e-05
	777.486	0.68601		786.131	0.34695																			262.277	3.66139e-05	3.94997e-05
	778.058	0.68616		786.7	0.34652																			262.443	3.66139e-05	3.94216e-05
	778.629	0.68682		787.269	0.34613																			262.609	3.66139e-05	3.93453e-05
	779.201	0.68703		787.838	0.34599																			262.775	3.66139e-05	3.92709e-05
	779.773	0.68753		788.407	0.34563																			262.941	3.66139e-05	3.91983e-05
	780.345	0.6881		788.976	0.34553																			263.108	3.66139e-05	3.91274e-05
	780.916	0.68876		789.544	0.34508																			263.274	3.66139e-05	3.90584e-05
	781.488	0.68864		790.113	0.34502																			263.44	3.66139e-05	3.8991e-05
	782.06	0.68898		790.682	0.3449																			263.606	3.66139e-05	3.89253e-05
	782.631	0.68875		791.25	0.34471																			263.772	3.66139e-05	3.88612e-05
	783.203	0.68897		791.819	0.34474																			263.938	3.66139e-05	3.87988e-05
	783.775	0.68911		792.388	0.34473																			264.104	3.66139e-05	3.87379e-05
	784.346	0.68918		792.956	0.34501																			264.271	3.66139e-05	3.86785e-05
	784.918	0.68909		793.525	0.34554																			264.437	3.66139e-05	3.86206e-05
	785.489	0.68926		794.093	0.34543																			264.603	3.66139e-05	3.85642e-05
	786.06	0.68906		794.662	0.34565																			264.769	3.66139e-05	3.85093e-05
	786.632	0.68866		795.23	0.34563																			264.935	3.66139e-05	3.84557e-05
	787.203	0.68817		795.798	0.34532																			265.101	3.66139e-05	3.84035e-05
	787.774	0.68846		796.367	0.3447																			265.268	3.66139e-05	3.83527e-05
	788.346	0.68843		796.935	0.34414																			265.434	3.66139e-05	3.83031e-05
	788.917	0.68828		797.503	0.34359																			265.6	3.66139e-05	3.82548e-05
	789.488	0.68847		798.071	0.34297
	790.059	0.68852		798.639	0.34233
	790.63	0.68872		799.207	0.34221
	791.201	0.6887		799.775	0.34147
	791.772	0.68889		800.343	0.34103
	792.343	0.68887		800.911	0.3409
	792.914	0.6889		801.479	0.34085
	793.485	0.68909		802.047	0.3412
	794.056	0.68901		802.615	0.34147
	794.627	0.68886		803.183	0.34146
	795.198	0.6891		803.75	0.34103
	795.769	0.68889		804.318	0.34067
	796.339	0.68841		804.886	0.3408
	796.91	0.68793		805.453	0.34024
	797.481	0.68763		806.021	0.33984
	798.052	0.68748		806.588	0.33923
	798.622	0.68729		807.156	0.33814
	799.193	0.68737		807.723	0.33736
	799.763	0.68698		808.291	0.33654
	800.334	0.68699		808.858	0.33602
	800.904	0.68698		809.426	0.33515
	801.475	0.6868		809.993	0.33494
	802.045	0.68654		810.56	0.33504
	802.615	0.68676		811.127	0.33449
	803.186	0.68686		811.694	0.3344
	803.756	0.68712		812.261	0.33432
	804.326	0.68708		812.829	0.3341
	804.896	0.68678		813.396	0.33425
	805.467	0.68677		813.963	0.33429
	806.037	0.68683		814.529	0.33373
	806.607	0.68651		815.096	0.33299
	807.177	0.68616		815.663	0.33278
	807.747	0.68579		816.23	0.33272
	808.317	0.68555		816.797	0.33203
	808.887	0.68511		817.363	0.33196
	809.457	0.68456		817.93	0.33142
	810.027	0.68389		818.497	0.33152
	810.597	0.68342		819.063	0.3318
	811.167	0.68324		819.63	0.33143
	811.736	0.68234		820.196	0.33104
	812.306	0.68173		820.763	0.33135
	812.876	0.68129		821.329	0.33193
	813.445	0.6809		821.896	0.33243
	814.015	0.68026		822.462	0.3325
	814.585	0.68015		823.028	0.33289
	815.154	0.67954		823.595	0.33319
	815.724	0.67957		824.161	0.33342
	816.293	0.67939		824.727	0.33314
	816.863	0.67875		825.293	0.33335
	817.432	0.67819		825.859	0.33404
	818.002	0.67756		826.425	0.334
	818.571	0.67685		826.991	0.33367
	819.14	0.67639		827.557	0.33324
	819.71	0.67576		828.123	0.33277
	820.279	0.67537		828.689	0.33215
	820.848	0.67424		829.255	0.33147
	821.417	0.67374		829.821	0.33074
	821.986	0.67302		830.386	0.33005
	822.555	0.67217		830.952	0.32944
	823.124	0.67187		831.518	0.32882
	823.693	0.67109		832.083	0.32827
	824.262	0.6706		832.649	0.32828
	824.831	0.67022		833.214	0.32817
	825.4	0.66984		833.78	0.32786
	825.969	0.66951		834.345	0.32738
	826.538	0.66892		834.911	0.32717
	827.107	0.66883		835.476	0.32708
	827.676	0.66858		836.041	0.32654
	828.244	0.66841		836.607	0.32652
	828.813	0.66778		837.172	0.32649
	829.382	0.66724		837.737	0.32627
	829.95	0.66727		838.302	0.32584
	830.519	0.6672		838.867	0.32579
	831.088	0.66697		839.432	0.32602
	831.656	0.66649		839.997	0.32581
	832.225	0.66581		840.562	0.3256
	832.793	0.66556		841.127	0.32525
	833.362	0.66495		841.692	0.32462
	833.93	0.66397		842.257	0.32433
	834.498	0.66319		842.822	0.32418
	835.067	0.6628		843.386	0.32427
	835.635	0.66199		843.951	0.32413
	836.203	0.66074		844.516	0.32419
	836.771	0.66033		845.08	0.32377
	837.339	0.65953		845.645	0.32316
	837.908	0.65894		846.209	0.32282
	838.476	0.65833		846.774	0.32235
	839.044	0.65745		847.338	0.32218
	839.612	0.657		847.903	0.32201
	840.18	0.65712		848.467	0.32208
	840.748	0.65648		849.031	0.32189
	841.316	0.65576		849.596	0.32137
	841.884	0.65546		850.16	0.32075
	842.451	0.65545		850.724	0.31977
	843.019	0.65453		851.288	0.31907
	843.587	0.65379		851.852	0.31844
	844.155	0.65291		852.416	0.31792
	844.722	0.65263		852.98	0.3177
	845.29	0.65273		853.544	0.31749
	845.858	0.65213		854.108	0.3178
	846.425	0.65114		854.672	0.31803
	846.993	0.65065		855.236	0.31835
	847.56	0.65014		855.8	0.31839
	848.128	0.64914		856.363	0.31819
	848.695	0.64816		856.927	0.31799
	849.263	0.648		857.491	0.31791
	849.83	0.64726		858.054	0.31795
	850.397	0.64694		858.618	0.3179
	850.965	0.64593		859.181	0.31767
	851.532	0.64506		859.745	0.31716
	852.099	0.64423		860.308	0.31637
	852.666	0.64338		860.872	0.3155
	853.234	0.64258		861.435	0.31472
	853.801	0.64253		861.998	0.31452
	854.368	0.6422		862.561	0.31469
	854.935	0.64245		863.125	0.31471
	855.502	0.64145		863.688	0.3147
	856.069	0.64096		864.251	0.31482
	856.636	0.64026		864.814	0.31513
	857.203	0.64016		865.377	0.31551
	857.77	0.63932		865.94	0.31597
	858.337	0.63901		866.503	0.31626
	858.903	0.63881		867.066	0.31648
	859.47	0.63816		867.629	0.31613
	860.037	0.63727		868.192	0.31585
	860.604	0.63669		868.754	0.31585
	861.17	0.63572		869.317	0.31604
	861.737	0.63521		869.88	0.31609
	862.303	0.63461		870.442	0.31566
	862.87	0.63356		871.005	0.31517
	863.436	0.6326		871.567	0.31514
	864.003	0.63226		872.13	0.31495
	864.569	0.63155		872.692	0.31466
	865.136	0.63057		873.255	0.31428
	865.702	0.62975		873.817	0.31427
	866.269	0.62889		874.38	0.31377
	866.835	0.62824		874.942	0.31328
	867.401	0.62695		875.504	0.31256
	867.967	0.62643		876.066	0.31167
	868.534	0.62588		876.628	0.31123
	869.1	0.62533		877.19	0.31122
	869.666	0.62491		877.753	0.31041
	870.232	0.62437		878.315	0.30959
	870.798	0.62389		878.876	0.30892
	871.364	0.62367		879.438	0.30868
	871.93	0.62338		880	0.30824
	872.496	0.6226		880.562	0.30796
	873.062	0.62142		881.124	0.30759
	873.628	0.6205		881.686	0.30753
	874.194	0.61949		882.247	0.30779
	874.759	0.61887		882.809	0.30798
	875.325	0.61807		883.371	0.30774
	875.891	0.61682		883.932	0.30763
	876.456	0.6157		884.494	0.30778
	877.022	0.61391		885.055	0.30747
	877.588	0.61244		885.617	0.30712
	878.153	0.61092		886.178	0.30743
	878.719	0.60993		886.739	0.30739
	879.284	0.6089		887.301	0.30709
	879.85	0.60786		887.862	0.30692
	880.415	0.60676		888.423	0.30662
	880.981	0.60585		888.984	0.30669
	881.546	0.60514		889.545	0.30672
	882.111	0.60417		890.106	0.3063
	882.677	0.60281		890.667	0.30626
	883.242	0.60228		891.228	0.30675
	883.807	0.60145		891.789	0.30684
	884.372	0.60103		892.35	0.30629
	884.938	0.60023		892.911	0.30576
	885.503	0.59977		893.472	0.30555
	886.068	0.59903		894.033	0.30525
	886.633	0.59814		894.593	0.30469
	887.198	0.59694		895.154	0.30375
	887.763	0.59558		895.715	0.30314
	888.328	0.59478		896.275	0.30283
	888.893	0.59399		896.836	0.30221
	889.458	0.59315		897.396	0.30187
	890.022	0.59213		897.957	0.3019
	890.587	0.59061		898.517	0.30162
	891.152	0.58976		899.077	0.30141
	891.717	0.58896		899.638	0.3013
	892.281	0.5888		900.198	0.30104
	892.846	0.58859		900.758	0.30135
	893.411	0.58841		901.318	0.30174
	893.975	0.58822		901.878	0.30166
	894.54	0.58772		902.438	0.30154
	895.104	0.58687		902.998	0.30169
	895.669	0.58564		903.558	0.30159
	896.233	0.58519		904.118	0.30113
	896.798	0.58528		904.678	0.30127
	897.362	0.58483		905.238	0.30128
	897.926	0.58434		905.798	0.30102
	898.49	0.58351		906.358	0.30095
	899.055	0.58264		906.917	0.30075
	899.619	0.58184		907.477	0.30045
	900.183	0.5815		908.037	0.29982
	900.747	0.58106		908.596	0.29973
	901.311	0.58093		909.156	0.29954
	901.875	0.58117		909.715	0.29925
	902.44	0.58073		910.275	0.29894
	903.004	0.57962		910.834	0.2986
	903.567	0.5788		911.393	0.29838
	904.131	0.57781		911.953	0.29787
	904.695	0.577		912.512	0.29739
	905.259	0.57603		913.071	0.29671
	905.823	0.57513		913.63	0.29624
	906.387	0.57408		914.189	0.29687
	906.951	0.57307		914.749	0.29695
	907.514	0.57223		915.308	0.29667
	908.078	0.57102		915.867	0.29639
	908.642	0.56984		916.425	0.29627
	909.205	0.56928		916.984	0.2961
	909.769	0.56864		917.543	0.29609
	910.332	0.56817		918.102	0.29635
	910.896	0.56713		918.661	0.29679
	911.459	0.56607		919.219	0.29735
	912.023	0.56515		919.778	0.29735
	912.586	0.56426		920.337	0.29653
	913.149	0.56356		920.895	0.29628
	913.713	0.56247		921.454	0.29578
	914.276	0.56181		922.012	0.295
	914.839	0.56125		922.571	0.29466
	915.403	0.56019		923.129	0.29474
	915.966	0.55855		923.687	0.29459
	916.529	0.55734		924.246	0.29488
	917.092	0.55623		924.804	0.29474
	917.655	0.55551		925.362	0.29434
	918.218	0.55436		925.92	0.29428
	918.781	0.55312		926.478	0.29465
	919.344	0.55205		927.036	0.29451
	919.907	0.55093		927.594	0.29498
	920.47	0.54982		928.152	0.29554
	921.033	0.54884		928.71	0.29541
	921.596	0.54776		929.268	0.2945
	922.158	0.54737		929.826	0.29415
	922.721	0.54621		930.384	0.29348
	923.284	0.54569		930.942	0.29318
	923.846	0.54505		931.499	0.29264
	924.409	0.54445		932.057	0.29242
	924.972	0.54402		932.614	0.29213
	925.534	0.54311		933.172	0.29193
	926.097	0.54267		933.73	0.29113
	926.659	0.54115		934.287	0.2907
	927.222	0.53972		934.844	0.29076
	927.784	0.53966		935.402	0.2909
	928.347	0.53883		935.959	0.29053
	928.909	0.53854		936.516	0.29041
	929.471	0.53759		937.074	0.29025
	930.034	0.53675		937.631	0.29031
	930.596	0.53577		938.188	0.29015
	931.158	0.53461		938.745	0.28977
	931.72	0.53399		939.302	0.28878
	932.282	0.53305		939.859	0.28825
	932.844	0.53285		940.416	0.28758
	933.406	0.53281		940.973	0.28695
	933.969	0.53198		941.53	0.28663
	934.531	0.5314		942.086	0.28641
	935.092	0.53081		942.643	0.28608
	935.654	0.5307		943.2	0.28596
	936.216	0.53008		943.757	0.28571
	936.778	0.52959		944.313	0.28533
	937.34	0.52863		944.87	0.28525
	937.902	0.52749		945.426	0.28606
	938.463	0.5267		945.983	0.28682
	939.025	0.52593		946.539	0.28719
	939.587	0.52527		947.096	0.28714
	940.148	0.5241		947.652	0.28741
	940.71	0.52345		948.208	0.28786
	941.272	0.52264		948.764	0.28839
	941.833	0.52179		949.321	0.28786
	942.395	0.52159		949.877	0.28753
	942.956	0.52059		950.433	0.28714
	943.518	0.51996		950.989	0.28665
	944.079	0.51954		951.545	0.28597
	944.64	0.51844		952.101	0.2848
	945.202	0.51765		952.657	0.28399
	945.763	0.5169		953.213	0.28384
	946.324	0.5162		953.769	0.28336
	946.885	0.51526		954.324	0.2824
	947.446	0.51496		954.88	0.28112
	948.008	0.51431		955.436	0.28047
	948.569	0.51336		955.991	0.2803
	949.13	0.51344		956.547	0.28053
	949.691	0.51382		957.102	0.28019
	950.252	0.51369		957.658	0.27997
	950.813	0.5143		958.213	0.28034
	951.374	0.5144		958.769	0.28123
	951.935	0.51413		959.324	0.28135
	952.495	0.51403		959.879	0.28156
	953.056	0.51394		960.435	0.28153
	953.617	0.51292		960.99	0.28141
	954.178	0.51226		961.545	0.28163
	954.738	0.51164		962.1	0.28171
	955.299	0.5111		962.655	0.28159
	955.86	0.51002		963.21	0.28178
	956.42	0.50903		963.765	0.28151
	956.981	0.50775		964.32	0.28124
	957.541	0.50721		964.875	0.28057
	958.102	0.50613		965.43	0.28018
	958.662	0.50525		965.985	0.27936
	959.223	0.50475		966.539	0.27907
	959.783	0.50434		967.094	0.27892
	960.343	0.50434		967.649	0.2785
	960.904	0.50413		968.203	0.27788
	961.464	0.5035		968.758	0.27731
	962.024	0.50324		969.312	0.27702
	962.584	0.50265		969.867	0.27722
	963.145	0.50202		970.421	0.27707
	963.705	0.50099		970.975	0.27703
	964.265	0.50017		971.53	0.27672
	964.825	0.49972		972.084	0.27628
	965.385	0.49859		972.638	0.27609
	965.945	0.498		973.192	0.27535
	966.505	0.49654		973.746	0.27486
	967.065	0.49513		974.301	0.2745
	967.625	0.49379		974.855	0.27361
	968.184	0.49237		975.408	0.27267
	968.744	0.4913		975.962	0.2719
	969.304	0.49024		976.516	0.27161
	969.864	0.48901		977.07	0.27111
	970.423	0.48794		977.624	0.27126
	970.983	0.48697		978.178	0.27118
	971.543	0.48601		978.731	0.27071
	972.102	0.48463		979.285	0.27056
	972.662	0.48356		979.838	0.2703
	973.221	0.48207		980.392	0.27008
	973.781	0.48109		980.946	0.27006
	974.34	0.48048		981.499	0.26946
	974.9	0.47957		982.052	0.26868
	975.459	0.47884		982.606	0.26831
	976.018	0.47803		983.159	0.26832
	976.578	0.47736		983.712	0.2678
	977.137	0.4768		984.265	0.26791
	977.696	0.4758		984.819	0.268
	978.255	0.47434		985.372	0.26852
	978.815	0.47326		985.925	0.26855
	979.374	0.47261		986.478	0.26788
	979.933	0.47178		987.031	0.26762
	980.492	0.47019		987.584	0.26768
	981.051	0.46881		988.136	0.26722
	981.61	0.46773		988.689	0.26649
	982.169	0.46682		989.242	0.26576
	982.728	0.4653		989.795	0.26538
	983.287	0.46312		990.347	0.26512
	983.845	0.46177		990.9	0.26524
	984.404	0.46037		991.453	0.26487
	984.963	0.45881		992.005	0.26509
	985.522	0.45739		992.558	0.26564
	986.08	0.45598		993.11	0.26593
	986.639	0.45496		993.662	0.26608
	987.198	0.45375		994.215	0.26607
	987.756	0.45189		994.767	0.26569
	988.315	0.45082		995.319	0.26522
	988.873	0.45022		995.871	0.26389
	989.432	0.44896		996.424	0.26245
	989.99	0.44803		996.976	0.2608
	990.549	0.44751		997.528	0.26009
	991.107	0.44645		998.08	0.25904
	991.665	0.44505		998.632	0.25822
	992.224	0.44388		999.184	0.25731
	992.782	0.44208		999.735	0.25659
	993.34	0.44067		1000.29	0.25672
	993.898	0.43946		1000.84	0.2568
	994.456	0.43755		1001.39	0.2567
	995.015	0.4362		1001.94	0.25694
	995.573	0.43478		1002.49	0.25712
	996.131	0.43304		1003.05	0.25723
	996.689	0.43108		1003.6	0.25647
	997.247	0.42924		1004.15	0.25574
	997.805	0.42785		1004.7	0.25478
	998.362	0.42529		1005.25	0.25416
	998.92	0.42397		1005.8	0.25335
	999.478	0.42184		1006.35	0.2527
	1000.04	0.41945		1006.9	0.25223
	1000.59	0.41764		1007.46	0.25131
	1001.15	0.41539		1008.01	0.2507
	1001.71	0.41339		1008.56	0.25075
	1002.27	0.41119		1009.11	0.25074
	1002.82	0.40967		1009.66	0.25058
	1003.38	0.40871		1010.21	0.25008
	1003.94	0.40762		1010.76	0.25023
	1004.5	0.40728		1011.31	0.25026
	1005.05	0.40654		1011.86	0.25127
	1005.61	0.40565		1012.41	0.25147
	1006.17	0.40538		1012.97	0.25161
	1006.73	0.40438		1013.52	0.25186
	1007.28	0.40352		1014.07	0.252
	1007.84	0.40343		1014.62	0.25145
	1008.4	0.40433		1015.17	0.25096
	1008.96	0.40423		1015.72	0.25071
	1009.51	0.40435		1016.27	0.25081
	1010.07	0.40391		1016.82	0.25012
	1010.63	0.403		1017.37	0.2498
	1011.18	0.40242		1017.92	0.24901
	1011.74	0.40232		1018.47	0.24881
	1012.3	0.40206		1019.02	0.24857
	1012.86	0.40097		1019.57	0.24806
	1013.41	0.40045		1020.12	0.24768
	1013.97	0.39995		1020.67	0.24723
	1014.53	0.39806		1021.22	0.24645
	1015.08	0.39661		1021.77	0.2454
	1015.64	0.39454		1022.32	0.2443
	1016.2	0.39213		1022.87	0.24399
	1016.75	0.39061		1023.42	0.24382
	1017.31	0.38809		1023.97	0.24334
	1017.87	0.38648		1024.52	0.24253
	1018.42	0.38469		1025.07	0.24111
	1018.98	0.38338		1025.62	0.23957
	1019.54	0.38108		1026.17	0.23821
	1020.09	0.37851		1026.72	0.23723
	1020.65	0.37677		1027.27	0.23678
	1021.21	0.37596		1027.81	0.23662
	1021.76	0.37469		1028.36	0.23703
	1022.32	0.37379		1028.91	0.23679
	1022.87	0.37193		1029.46	0.23537
	1023.43	0.37032		1030.01	0.23358
	1023.99	0.3676		1030.56	0.23211
	1024.54	0.3654		1031.11	0.23112
	1025.1	0.36302		1031.66	0.23063
	1025.66	0.36063		1032.21	0.22986
	1026.21	0.35879		1032.76	0.22879
	1026.77	0.35639		1033.31	0.228
	1027.32	0.35307		1033.85	0.22792
	1027.88	0.34982		1034.4	0.22674
	1028.44	0.34705		1034.95	0.22584
	1028.99	0.34491		1035.5	0.2252
	1029.55	0.34326		1036.05	0.22505
	1030.1	0.34169		1036.6	0.2246
	1030.66	0.33965		1037.15	0.22459
	1031.22	0.33814		1037.69	0.22444
	1031.77	0.33629		1038.24	0.22421
	1032.33	0.33405		1038.79	0.22366
	1032.88	0.33197		1039.34	0.2229
	1033.44	0.33033		1039.89	0.22166
	1033.99	0.32802		1040.44	0.22127
	1034.55	0.32567		1040.98	0.22069
	1035.1	0.32321		1041.53	0.21999
	1035.66	0.32059		1042.08	0.21994
	1036.22	0.31791		1042.63	0.22026
	1036.77	0.31509		1043.18	0.21959
	1037.33	0.31248		1043.72	0.21867
	1037.88	0.31036		1044.27	0.21755
	1038.44	0.30775		1044.82	0.21702
	1038.99	0.30494		1045.37	0.21569
	1039.55	0.30182		1045.91	0.21499
	1040.1	0.29982		1046.46	0.21391
	1040.66	0.29796		1047.01	0.21311
	1041.21	0.29599		1047.56	0.21285
	1041.77	0.29438		1048.11	0.21177
	1042.32	0.29253		1048.65	0.21049
	1042.88	0.29117		1049.2	0.20976
	1043.43	0.2894		1049.75	0.20869
	1043.99	0.28733		1050.29	0.2083
	1044.54	0.2848		1050.84	0.20756
	1045.1	0.28318		1051.39	0.20742
	1045.65	0.2808		1051.94	0.20608
	1046.21	0.27913		1052.48	0.20482
	1046.76	0.27682		1053.03	0.20316
	1047.32	0.27457		1053.58	0.20186
	1047.87	0.2722		1054.12	0.20045
	1048.43	0.26971		1054.67	0.19904
	1048.98	0.26765		1055.22	0.19787
	1049.54	0.2656		1055.76	0.19746
	1050.09	0.26405		1056.31	0.19652
	1050.64	0.26266		1056.86	0.19562
	1051.2	0.26033		1057.4	0.19422
	1051.75	0.2586		1057.95	0.19345
	1052.31	0.25769		1058.5	0.19244
	1052.86	0.25508		1059.04	0.19156
	1053.42	0.25295		1059.59	0.19012
	1053.97	0.25064		1060.14	0.18954
	1054.53	0.24916		1060.68	0.18846
	1055.08	0.2458		1061.23	0.18756
	1055.63	0.24344		1061.78	0.18613
	1056.19	0.24113		1062.32	0.18541
	1056.74	0.23897		1062.87	0.18435
	1057.3	0.23751		1063.41	0.18395
	1057.85	0.23523		1063.96	0.18295
	1058.4	0.23159		1064.51	0.18233
	1058.96	0.23039		1065.05	0.18152
	1059.51	0.22867		1065.6	0.18106
	1060.07	0.22607		1066.14	0.18001
	1060.62	0.22385		1066.69	0.17916
	1061.17	0.22197		1067.24	0.17776
	1061.73	0.21951		1067.78	0.17711
	1062.28	0.21726		1068.33	0.17566
	1062.84	0.21462		1068.87	0.17502
	1063.39	0.21141		1069.42	0.17309
	1063.94	0.2094		1069.96	0.17181
	1064.5	0.20748		1070.51	0.17046
	1065.05	0.20506		1071.05	0.16956
	1065.6	0.20385		1071.6	0.16835
	1066.16	0.20248		1072.15	0.16748
	1066.71	0.20024		1072.69	0.16655
	1067.26	0.19866		1073.24	0.16583
	1067.82	0.19677		1073.78	0.16434
	1068.37	0.1948		1074.33	0.16275
	1068.92	0.19362		1074.87	0.16043
	1069.48	0.19179		1075.42	0.1599
	1070.03	0.18993		1075.96	0.15855
	1070.58	0.18811		1076.51	0.15726
	1071.14	0.18653		1077.05	0.15548
	1071.69	0.18393		1077.59	0.1542
	1072.24	0.18185		1078.14	0.15292
	1072.8	0.18025		1078.68	0.15221
	1073.35	0.17836		1079.23	0.15066
	1073.9	0.1765		1079.77	0.1496
	1074.46	0.17438		1080.32	0.14886
	1075.01	0.17235		1080.86	0.14898
	1075.56	0.17138		1081.41	0.14842
	1076.11	0.16935		1081.95	0.14839
	1076.67	0.16786		1082.5	0.1481
	1077.22	0.16572		1083.04	0.14783
	1077.77	0.16319		1083.58	0.14687
	1078.33	0.16186		1084.13	0.14592
	1078.88	0.16037		1084.67	0.14448
	1079.43	0.15809		1085.22	0.14372
	1079.98	0.15753		1085.76	0.14245
	1080.54	0.15566		1086.3	0.14151
	1081.09	0.15439		1086.85	0.14047
	1081.64	0.1521		1087.39	0.13908
	1082.19	0.15071		1087.94	0.13763
	1082.75	0.1491		1088.48	0.13634
	1083.3	0.14768		1089.02	0.1348
	1083.85	0.14684		1089.57	0.13318
	1084.4	0.14505		1090.11	0.1319
	1084.96	0.1433		1090.65	0.13089
	1085.51	0.14282		1091.2	0.13035
	1086.06	0.14143		1091.74	0.12934
	1086.61	0.14045		1092.28	0.12869
	1087.16	0.13872		1092.83	0.12762
	1087.72	0.1385		1093.37	0.1263
	1088.27	0.13766		1093.91	0.1254
	1088.82	0.13627		1094.46	0.12405
	1089.37	0.13472		1095	0.12317
	1089.92	0.13327		1095.54	0.12287
	1090.48	0.13279		1096.09	0.12218
	1091.03	0.1313		1096.63	0.12071
	1091.58	0.12952		1097.17	0.11937
	1092.13	0.12728		1097.71	0.11853
	1092.68	0.12613		1098.26	0.11903
	1093.24	0.12472		1098.8	0.11893
	1093.79	0.12286		1099.34	0.11184
	1094.34	0.12157		1099.89	0.11381
	1094.89	0.12061		1100.43	0.11203
	1095.44	0.12041
	1095.99	0.11962
	1096.55	0.11733
	1097.1	0.11686
	1097.65	0.11568
	1098.2	0.11833
	1098.75	0.11595
	1099.3	0.10739
	1099.85	0.11521
	1100.41	0.1084

## Sheet: figure 2 c insert
		Time delay
	--	-10.83	-8.93	-7.03	-5.13	-3.23	-1.33	-1.32	-1.31	-1.3	-1.29	-1.28	-1.27	-1.26	-1.25	-1.24	-1.23	-1.22	-1.21	-1.2	-1.19	-1.18	-1.17	-1.16	-1.15	-1.14	-1.13	-1.12	-1.11	-1.1	-1.09	-1.08	-1.07	-1.06	-1.05	-1.04	-1.03	-1.02	-1.01	-1	-0.99	-0.98	-0.97	-0.96	-0.95	-0.94	-0.93	-0.92	-0.91
wavelength	440.32	-0.0022	-0.00070835	0.00010032	0.00026667	0.00020316	-0.00059483	-0.00059436	-0.00059387	-0.00059337	-0.00059285	-0.00059232	-0.00059177	-0.0005912	-0.00059062	-0.00059002	-0.0005894	-0.00058877	-0.00058812	-0.00058745	-0.00058676	-0.00058606	-0.00058533	-0.00058459	-0.00058383	-0.00058305	-0.00058225	-0.00058144	-0.0005806	-0.00057974	-0.00057886	-0.00057796	-0.00057705	-0.00057611	-0.00057515	-0.00057416	-0.00057316	-0.00057214	-0.00057109	-0.00057002	-0.00056893	-0.00056782	-0.00056668	-0.00056552	-0.00056434	-0.00056314	-0.00056191	-0.00056066	-0.00055938
	440.92	0.0001805	-0.00025702	-0.00023797	0.00021366	0.0002453	-0.00017381	-0.0001734	-0.00017297	-0.00017252	-0.00017206	-0.00017158	-0.00017109	-0.00017057	-0.00017004	-0.00016949	-0.00016893	-0.00016834	-0.00016774	-0.00016711	-0.00016647	-0.00016581	-0.00016513	-0.00016442	-0.0001637	-0.00016296	-0.00016219	-0.00016141	-0.0001606	-0.00015977	-0.00015892	-0.00015805	-0.00015715	-0.00015623	-0.00015528	-0.00015432	-0.00015333	-0.00015231	-0.00015127	-0.00015021	-0.00014912	-0.000148	-0.00014686	-0.00014569	-0.0001445	-0.00014328	-0.00014203	-0.00014076	-0.00013946
	441.51	0.00114	4.5769e-06	-2.0088e-05	0.00041847	-0.0002053	-0.00019969	-0.00019924	-0.00019878	-0.0001983	-0.0001978	-0.00019728	-0.00019675	-0.00019619	-0.00019562	-0.00019502	-0.00019441	-0.00019377	-0.00019311	-0.00019243	-0.00019174	-0.00019101	-0.00019027	-0.0001895	-0.00018871	-0.0001879	-0.00018706	-0.0001862	-0.00018532	-0.00018441	-0.00018347	-0.00018251	-0.00018152	-0.00018051	-0.00017947	-0.00017841	-0.00017732	-0.0001762	-0.00017505	-0.00017387	-0.00017267	-0.00017143	-0.00017017	-0.00016888	-0.00016756	-0.00016621	-0.00016483	-0.00016341	-0.00016197
	442.1	-0.00068912	-8.6822e-05	0.00011108	6.4228e-05	0.00022707	-0.00048085	-0.00047967	-0.00047845	-0.00047719	-0.00047587	-0.00047451	-0.0004731	-0.00047164	-0.00047013	-0.00046857	-0.00046696	-0.00046529	-0.00046357	-0.0004618	-0.00045996	-0.00045808	-0.00045613	-0.00045413	-0.00045207	-0.00044995	-0.00044777	-0.00044552	-0.00044322	-0.00044085	-0.00043842	-0.00043592	-0.00043336	-0.00043073	-0.00042803	-0.00042526	-0.00042243	-0.00041953	-0.00041655	-0.0004135	-0.00041038	-0.00040719	-0.00040392	-0.00040058	-0.00039716	-0.00039367	-0.00039009	-0.00038644	-0.00038271
	442.69	-0.00014372	0.00018958	0.00026128	8.6613e-05	-0.00019469	-0.00025991	-0.00025924	-0.00025854	-0.00025782	-0.00025707	-0.00025629	-0.00025549	-0.00025466	-0.0002538	-0.00025291	-0.000252	-0.00025105	-0.00025007	-0.00024907	-0.00024803	-0.00024697	-0.00024587	-0.00024473	-0.00024357	-0.00024237	-0.00024114	-0.00023988	-0.00023858	-0.00023724	-0.00023588	-0.00023447	-0.00023303	-0.00023155	-0.00023003	-0.00022848	-0.00022689	-0.00022526	-0.00022359	-0.00022188	-0.00022014	-0.00021835	-0.00021652	-0.00021465	-0.00021273	-0.00021078	-0.00020878	-0.00020674	-0.00020465
	443.29	-0.00042163	0.00014985	0.00027457	-3.1318e-05	-0.00035382	0.00013277	0.00013525	0.00013773	0.00014022	0.00014271	0.00014519	0.00014768	0.00015018	0.00015267	0.00015516	0.00015765	0.00016014	0.00016263	0.00016512	0.00016761	0.0001701	0.00017258	0.00017507	0.00017755	0.00018002	0.0001825	0.00018497	0.00018744	0.00018991	0.00019237	0.00019482	0.00019728	0.00019972	0.00020217	0.0002046	0.00020704	0.00020946	0.00021188	0.00021429	0.0002167	0.0002191	0.00022149	0.00022387	0.00022625	0.00022861	0.00023097	0.00023332	0.00023566
	443.88	2.5522e-05	1.6046e-05	0.0001346	0.00025593	-4.9703e-05	-0.00018727	-0.00017801	-0.00016863	-0.00015913	-0.00014951	-0.00013978	-0.00012994	-0.00011999	-0.00010994	-9.978e-05	-8.9523e-05	-7.9168e-05	-6.8718e-05	-5.8177e-05	-4.7546e-05	-3.6828e-05	-2.6026e-05	-1.5143e-05	-4.1812e-06	6.8565e-06	1.7968e-05	2.9149e-05	4.0399e-05	5.1714e-05	6.3092e-05	7.4529e-05	8.6024e-05	9.7573e-05	0.00010917	0.00012082	0.00013252	0.00014426	0.00015605	0.00016787	0.00017972	0.00019161	0.00020353	0.00021548	0.00022745	0.00023945	0.00025146	0.0002635	0.00027554
	444.47	-0.00039781	-1.8239e-05	0.00012101	3.9735e-05	-8.583e-05	-1.5411e-05	-1.1037e-05	-6.6058e-06	-2.1195e-06	2.4209e-06	7.0141e-06	1.1659e-05	1.6354e-05	2.1098e-05	2.589e-05	3.0729e-05	3.5612e-05	4.054e-05	4.5511e-05	5.0523e-05	5.5575e-05	6.0666e-05	6.5795e-05	7.0961e-05	7.6162e-05	8.1396e-05	8.6664e-05	9.1963e-05	9.7292e-05	0.00010265	0.00010804	0.00011345	0.00011888	0.00012435	0.00012983	0.00013533	0.00014086	0.0001464	0.00015197	0.00015754	0.00016314	0.00016874	0.00017436	0.00017999	0.00018563	0.00019128	0.00019694	0.00020261
	445.06	-0.00017951	3.8874e-05	0.00011257	3.403e-05	-0.00010268	5.1835e-05	5.6707e-05	6.1638e-05	6.6628e-05	7.1674e-05	7.6776e-05	8.1932e-05	8.714e-05	9.24e-05	9.771e-05	0.00010307	0.00010847	0.00011393	0.00011942	0.00012496	0.00013054	0.00013616	0.00014183	0.00014752	0.00015326	0.00015903	0.00016483	0.00017067	0.00017654	0.00018243	0.00018836	0.00019431	0.00020029	0.00020629	0.00021231	0.00021836	0.00022443	0.00023051	0.00023661	0.00024273	0.00024887	0.00025501	0.00026117	0.00026734	0.00027352	0.00027971	0.0002859	0.0002921
	445.66	-0.00022225	3.5619e-05	0.00011617	1.8664e-05	-0.00011957	0.00010262	0.00010799	0.00011342	0.00011891	0.00012446	0.00013006	0.00013571	0.00014142	0.00014717	0.00015298	0.00015883	0.00016472	0.00017066	0.00017665	0.00018267	0.00018874	0.00019485	0.00020099	0.00020717	0.00021338	0.00021963	0.00022591	0.00023222	0.00023856	0.00024492	0.00025132	0.00025774	0.00026418	0.00027064	0.00027713	0.00028363	0.00029015	0.00029669	0.00030324	0.00030981	0.00031639	0.00032298	0.00032958	0.00033619	0.00034281	0.00034943	0.00035605	0.00036268
	446.25	-0.00026884	2.8361e-05	0.00011184	-2.8702e-06	-0.00011942	0.00014674	0.00015251	0.00015833	0.00016422	0.00017016	0.00017615	0.0001822	0.0001883	0.00019445	0.00020064	0.00020689	0.00021318	0.00021952	0.0002259	0.00023232	0.00023878	0.00024528	0.00025181	0.00025838	0.00026499	0.00027163	0.0002783	0.000285	0.00029173	0.00029848	0.00030526	0.00031207	0.0003189	0.00032575	0.00033262	0.0003395	0.00034641	0.00035333	0.00036026	0.00036721	0.00037416	0.00038113	0.0003881	0.00039509	0.00040207	0.00040906	0.00041606	0.00042305
	446.84	-0.00016808	4.0746e-05	0.00010036	-3.4451e-07	-0.00015495	0.00022491	0.00023101	0.00023717	0.00024337	0.00024962	0.00025592	0.00026226	0.00026865	0.00027508	0.00028156	0.00028807	0.00029463	0.00030122	0.00030784	0.00031451	0.0003212	0.00032793	0.00033469	0.00034147	0.00034829	0.00035513	0.000362	0.00036889	0.0003758	0.00038273	0.00038969	0.00039666	0.00040365	0.00041065	0.00041767	0.0004247	0.00043174	0.0004388	0.00044586	0.00045292	0.00046	0.00046708	0.00047416	0.00048124	0.00048832	0.00049541	0.00050249	0.00050956
	447.43	-0.0001187	2.0143e-05	6.7605e-05	2.6653e-06	-0.00013824	0.00026805	0.00027459	0.00028119	0.00028784	0.00029454	0.00030129	0.00030808	0.00031493	0.00032182	0.00032876	0.00033573	0.00034275	0.00034981	0.00035691	0.00036404	0.00037121	0.00037841	0.00038565	0.00039291	0.00040021	0.00040753	0.00041488	0.00042226	0.00042965	0.00043707	0.00044451	0.00045197	0.00045945	0.00046694	0.00047445	0.00048197	0.00048951	0.00049705	0.0005046	0.00051216	0.00051972	0.00052729	0.00053486	0.00054243	0.00055001	0.00055758	0.00056514	0.00057271
	448.03	-0.00013707	1.562e-05	5.8566e-05	-1.1102e-05	-0.00010332	0.00026914	0.00027633	0.00028359	0.00029092	0.00029831	0.00030576	0.00031327	0.00032084	0.00032846	0.00033614	0.00034387	0.00035165	0.00035949	0.00036737	0.00037529	0.00038326	0.00039127	0.00039933	0.00040742	0.00041555	0.00042371	0.00043191	0.00044014	0.0004484	0.00045669	0.00046501	0.00047335	0.00048171	0.0004901	0.0004985	0.00050693	0.00051537	0.00052383	0.00053229	0.00054077	0.00054926	0.00055776	0.00056626	0.00057477	0.00058328	0.00059179	0.0006003	0.00060881
	448.62	-0.00010456	1.3124e-05	5.1491e-05	-7.0981e-06	-0.00012402	0.00030609	0.00031319	0.00032034	0.00032755	0.00033482	0.00034214	0.00034952	0.00035694	0.00036441	0.00037193	0.0003795	0.00038711	0.00039476	0.00040246	0.00041019	0.00041796	0.00042577	0.00043361	0.00044149	0.0004494	0.00045733	0.0004653	0.00047329	0.0004813	0.00048934	0.0004974	0.00050548	0.00051358	0.0005217	0.00052983	0.00053797	0.00054613	0.0005543	0.00056247	0.00057066	0.00057885	0.00058704	0.00059523	0.00060343	0.00061162	0.00061982	0.000628	0.00063619
	449.21	-2.4077e-05	5.6372e-06	2.996e-05	1.0279e-05	-0.00011295	0.00033106	0.00033873	0.00034646	0.00035425	0.00036211	0.00037002	0.00037799	0.00038602	0.0003941	0.00040224	0.00041042	0.00041866	0.00042694	0.00043526	0.00044363	0.00045204	0.00046049	0.00046898	0.00047751	0.00048607	0.00049466	0.00050328	0.00051194	0.00052062	0.00052932	0.00053805	0.00054681	0.00055558	0.00056437	0.00057318	0.00058201	0.00059085	0.0005997	0.00060855	0.00061742	0.0006263	0.00063518	0.00064406	0.00065294	0.00066182	0.0006707	0.00067958	0.00068845
	449.8	-2.6308e-05	1.765e-05	3.8193e-05	1.0129e-05	-0.00010079	0.00032364	0.00033219	0.00034081	0.00034952	0.00035829	0.00036714	0.00037606	0.00038505	0.0003941	0.00040322	0.0004124	0.00042164	0.00043093	0.00044029	0.00044969	0.00045915	0.00046866	0.00047821	0.00048781	0.00049745	0.00050713	0.00051685	0.00052661	0.00053641	0.00054623	0.00055609	0.00056598	0.00057589	0.00058583	0.00059579	0.00060577	0.00061576	0.00062578	0.00063581	0.00064585	0.0006559	0.00066596	0.00067602	0.00068609	0.00069616	0.00070623	0.0007163	0.00072636
	450.4	0.000191	1.7984e-05	1.2689e-05	4.9975e-05	-0.00010356	0.00034173	0.00035098	0.0003603	0.00036971	0.0003792	0.00038877	0.00039842	0.00040814	0.00041793	0.00042779	0.00043771	0.0004477	0.00045776	0.00046787	0.00047805	0.00048828	0.00049856	0.00050889	0.00051927	0.0005297	0.00054018	0.00055069	0.00056125	0.00057184	0.00058247	0.00059313	0.00060383	0.00061455	0.0006253	0.00063607	0.00064687	0.00065768	0.00066852	0.00067937	0.00069023	0.0007011	0.00071198	0.00072287	0.00073376	0.00074465	0.00075554	0.00076643	0.00077731
	450.99	2.5142e-05	2.103e-05	3.8072e-05	3.5617e-05	-0.00012083	0.00037868	0.00038894	0.00039929	0.00040972	0.00042025	0.00043086	0.00044156	0.00045233	0.00046319	0.00047412	0.00048512	0.00049619	0.00050733	0.00051854	0.00052981	0.00054114	0.00055252	0.00056396	0.00057546	0.00058701	0.0005986	0.00061024	0.00062192	0.00063365	0.00064541	0.00065721	0.00066904	0.0006809	0.00069279	0.0007047	0.00071664	0.0007286	0.00074057	0.00075257	0.00076457	0.00077659	0.00078861	0.00080065	0.00081268	0.00082471	0.00083675	0.00084878	0.0008608
	451.58	-9.845e-06	-1.332e-05	9.7167e-06	4.1822e-05	-7.7535e-05	0.00038325	0.00039435	0.00040557	0.00041689	0.00042831	0.00043983	0.00045144	0.00046315	0.00047496	0.00048684	0.00049882	0.00051088	0.00052301	0.00053522	0.00054751	0.00055987	0.0005723	0.00058479	0.00059734	0.00060996	0.00062263	0.00063536	0.00064813	0.00066096	0.00067383	0.00068675	0.0006997	0.0007127	0.00072572	0.00073878	0.00075187	0.00076499	0.00077812	0.00079128	0.00080446	0.00081765	0.00083085	0.00084407	0.00085728	0.00087051	0.00088373	0.00089695	0.00091017
	452.17	0.00019664	1.2294e-05	-1.9627e-06	4.118e-05	-6.4073e-05	0.00041191	0.00042393	0.00043606	0.00044832	0.00046068	0.00047315	0.00048573	0.0004984	0.00051118	0.00052406	0.00053702	0.00055008	0.00056322	0.00057645	0.00058976	0.00060315	0.00061661	0.00063014	0.00064374	0.00065741	0.00067114	0.00068493	0.00069877	0.00071267	0.00072662	0.00074061	0.00075465	0.00076873	0.00078285	0.000797	0.00081119	0.0008254	0.00083964	0.0008539	0.00086818	0.00088248	0.00089679	0.00091111	0.00092544	0.00093977	0.0009541	0.00096843	0.00098276
	452.76	3.5876e-05	-8.5109e-06	5.0884e-07	2.6449e-05	-6.1855e-05	0.00046243	0.00047561	0.00048892	0.00050235	0.00051591	0.00052958	0.00054337	0.00055727	0.00057127	0.00058538	0.00059959	0.00061389	0.00062829	0.00064279	0.00065736	0.00067202	0.00068677	0.00070158	0.00071648	0.00073144	0.00074647	0.00076156	0.00077671	0.00079192	0.00080719	0.0008225	0.00083786	0.00085327	0.00086871	0.00088419	0.00089971	0.00091525	0.00093082	0.00094642	0.00096203	0.00097766	0.00099331	0.00101	0.00102	0.00104	0.00106	0.00107	0.00109
	453.36	0.00012661	-4.4038e-05	-3.6296e-05	2.7827e-05	-4.9276e-05	0.00053641	0.00055048	0.00056469	0.00057902	0.00059347	0.00060805	0.00062274	0.00063755	0.00065246	0.00066749	0.00068262	0.00069784	0.00071317	0.00072859	0.00074409	0.00075968	0.00077536	0.00079111	0.00080694	0.00082284	0.0008388	0.00085484	0.00087093	0.00088708	0.00090328	0.00091954	0.00093584	0.00095218	0.00096857	0.00098499	0.001	0.00102	0.00103	0.00105	0.00107	0.00108	0.0011	0.00112	0.00113	0.00115	0.00117	0.00118	0.0012
	453.95	-4.5392e-05	-4.5784e-05	-2.7154e-05	2.0317e-05	-4.9074e-05	0.00057163	0.00058689	0.00060229	0.00061783	0.0006335	0.00064931	0.00066524	0.0006813	0.00069748	0.00071377	0.00073017	0.00074669	0.0007633	0.00078002	0.00079683	0.00081374	0.00083073	0.00084781	0.00086497	0.00088221	0.00089952	0.00091691	0.00093435	0.00095186	0.00096943	0.00098705	0.001	0.00102	0.00104	0.00106	0.00108	0.00109	0.00111	0.00113	0.00115	0.00117	0.00118	0.0012	0.00122	0.00124	0.00126	0.00127	0.00129
	454.54	-3.2367e-05	-3.6619e-05	-1.2109e-05	2.3636e-05	-5.2079e-05	0.00059489	0.00061148	0.00062823	0.00064513	0.00066217	0.00067936	0.00069669	0.00071416	0.00073175	0.00074948	0.00076732	0.00078528	0.00080336	0.00082155	0.00083984	0.00085824	0.00087673	0.00089531	0.00091398	0.00093274	0.00095158	0.0009705	0.00098948	0.00101	0.00103	0.00105	0.00107	0.00109	0.0011	0.00112	0.00114	0.00116	0.00118	0.0012	0.00122	0.00124	0.00126	0.00128	0.0013	0.00132	0.00134	0.00136	0.00138
	455.13	3.2721e-05	-2.9845e-05	-2.176e-05	1.5394e-05	-2.2242e-05	0.00063627	0.00065468	0.00067328	0.00069204	0.00071098	0.00073008	0.00074934	0.00076875	0.00078831	0.00080802	0.00082786	0.00084784	0.00086795	0.00088819	0.00090855	0.00092902	0.0009496	0.00097029	0.00099108	0.00101	0.00103	0.00105	0.00108	0.0011	0.00112	0.00114	0.00116	0.00118	0.0012	0.00123	0.00125	0.00127	0.00129	0.00131	0.00133	0.00136	0.00138	0.0014	0.00142	0.00144	0.00146	0.00149	0.00151
	455.72	-5.5483e-05	-6.5701e-05	-4.0081e-05	1.754e-06	1.2914e-05	0.000692	0.00071183	0.00073185	0.00075206	0.00077245	0.00079302	0.00081376	0.00083467	0.00085573	0.00087696	0.00089833	0.00091985	0.00094151	0.00096331	0.00098524	0.00101	0.00103	0.00105	0.00107	0.0011	0.00112	0.00114	0.00116	0.00119	0.00121	0.00123	0.00126	0.00128	0.0013	0.00133	0.00135	0.00137	0.0014	0.00142	0.00144	0.00147	0.00149	0.00151	0.00154	0.00156	0.00158	0.00161	0.00163
	456.31	-5.1453e-05	-5.3567e-05	-3.928e-05	-5.3715e-06	3.0869e-05	0.00043667	0.00045	0.00046351	0.00047722	0.0004911	0.00050517	0.00051942	0.00053386	0.00054847	0.00056326	0.00057822	0.00059336	0.00060867	0.00062416	0.00063981	0.00065563	0.00067162	0.00068777	0.00070409	0.00072057	0.00073721	0.00075402	0.00077097	0.00078809	0.00080536	0.00082278	0.00084036	0.00085809	0.00087596	0.00089399	0.00091216	0.00093047	0.00094893	0.00096752	0.00098626	0.00101	0.00102	0.00104	0.00106	0.00108	0.0011	0.00112	0.00114
	456.91	-5.1492e-05	-4.1117e-05	-3.4095e-05	-2.7685e-05	-1.4778e-06	0.00063583	0.00065288	0.00067013	0.00068757	0.00070521	0.00072303	0.00074104	0.00075923	0.00077761	0.00079616	0.00081488	0.00083378	0.00085285	0.00087208	0.00089148	0.00091103	0.00093075	0.00095062	0.00097064	0.00099081	0.00101	0.00103	0.00105	0.00107	0.00109	0.00111	0.00114	0.00116	0.00118	0.0012	0.00122	0.00124	0.00127	0.00129	0.00131	0.00133	0.00135	0.00138	0.0014	0.00142	0.00144	0.00147	0.00149
	457.5	-0.00012527	-5.1749e-05	-3.9126e-05	-4.8561e-05	2.5323e-05	0.00094963	0.00097543	0.001	0.00103	0.00105	0.00108	0.00111	0.00113	0.00116	0.00119	0.00122	0.00125	0.00127	0.0013	0.00133	0.00136	0.00139	0.00142	0.00144	0.00147	0.0015	0.00153	0.00156	0.00159	0.00162	0.00165	0.00168	0.00171	0.00174	0.00177	0.0018	0.00183	0.00186	0.00189	0.00192	0.00195	0.00198	0.00201	0.00204	0.00207	0.0021	0.00213	0.00216
	458.09	-0.00016276	-2.935e-05	-5.5942e-07	-3.6175e-05	-3.1501e-05	0.00089544	0.00092014	0.00094509	0.00097028	0.00099571	0.00102	0.00105	0.00107	0.0011	0.00113	0.00115	0.00118	0.00121	0.00123	0.00126	0.00129	0.00132	0.00135	0.00137	0.0014	0.00143	0.00146	0.00149	0.00152	0.00155	0.00157	0.0016	0.00163	0.00166	0.00169	0.00172	0.00175	0.00178	0.00181	0.00184	0.00187	0.0019	0.00193	0.00196	0.00199	0.00202	0.00205	0.00208
	458.68	-0.00018801	-3.4463e-05	5.5867e-06	-3.7256e-05	-4.5738e-05	0.0007544	0.00077513	0.0007961	0.00081732	0.00083879	0.00086049	0.00088244	0.00090462	0.00092703	0.00094968	0.00097255	0.00099564	0.00102	0.00104	0.00107	0.00109	0.00111	0.00114	0.00116	0.00119	0.00121	0.00124	0.00126	0.00129	0.00132	0.00134	0.00137	0.00139	0.00142	0.00145	0.00147	0.0015	0.00153	0.00156	0.00158	0.00161	0.00164	0.00167	0.00169	0.00172	0.00175	0.00178	0.00181
	459.27	-0.00024085	-4.402e-05	-1.2665e-05	-6.6565e-05	-4.7388e-05	0.00093906	0.0009628	0.0009868	0.00101	0.00104	0.00106	0.00109	0.00111	0.00114	0.00116	0.00119	0.00121	0.00124	0.00127	0.00129	0.00132	0.00135	0.00138	0.0014	0.00143	0.00146	0.00149	0.00152	0.00155	0.00157	0.0016	0.00163	0.00166	0.00169	0.00172	0.00175	0.00178	0.00181	0.00184	0.00187	0.0019	0.00193	0.00197	0.002	0.00203	0.00206	0.00209	0.00212
	459.86	-0.00017463	-3.1586e-05	-8.1853e-06	-4.5515e-05	-3.1075e-05	0.00084115	0.00086406	0.00088725	0.00091072	0.00093448	0.00095851	0.00098283	0.00101	0.00103	0.00106	0.00108	0.00111	0.00113	0.00116	0.00119	0.00121	0.00124	0.00127	0.0013	0.00132	0.00135	0.00138	0.00141	0.00144	0.00146	0.00149	0.00152	0.00155	0.00158	0.00161	0.00164	0.00167	0.0017	0.00173	0.00177	0.0018	0.00183	0.00186	0.00189	0.00192	0.00196	0.00199	0.00202
	460.46	-0.00012298	-3.5171e-05	-2.6332e-05	-4.9612e-05	2.8576e-06	0.00085167	0.00087515	0.00089894	0.00092304	0.00094744	0.00097214	0.00099713	0.00102	0.00105	0.00107	0.0011	0.00113	0.00115	0.00118	0.00121	0.00124	0.00126	0.00129	0.00132	0.00135	0.00138	0.00141	0.00144	0.00147	0.0015	0.00153	0.00156	0.00159	0.00162	0.00165	0.00168	0.00171	0.00174	0.00178	0.00181	0.00184	0.00187	0.00191	0.00194	0.00197	0.00201	0.00204	0.00208
	461.05	-0.00017123	-5.0679e-05	-1.979e-05	-3.7248e-05	-8.9204e-06	0.00069397	0.00071388	0.0007341	0.00075464	0.00077549	0.00079666	0.00081815	0.00083996	0.00086209	0.00088453	0.0009073	0.00093038	0.00095378	0.00097749	0.001	0.00103	0.00105	0.00108	0.0011	0.00113	0.00115	0.00118	0.00121	0.00123	0.00126	0.00129	0.00131	0.00134	0.00137	0.0014	0.00143	0.00146	0.00149	0.00152	0.00155	0.00158	0.00161	0.00164	0.00167	0.00171	0.00174	0.00177	0.0018
	461.64	-7.964e-05	-3.4321e-05	-2.0927e-05	-2.5493e-05	-8.9757e-06	0.00056053	0.00057756	0.00059492	0.00061261	0.00063063	0.00064899	0.00066769	0.00068673	0.00070611	0.00072584	0.00074591	0.00076634	0.00078711	0.00080824	0.00082972	0.00085156	0.00087376	0.00089632	0.00091924	0.00094253	0.00096618	0.00099021	0.00101	0.00104	0.00106	0.00109	0.00112	0.00114	0.00117	0.0012	0.00122	0.00125	0.00128	0.00131	0.00134	0.00137	0.0014	0.00143	0.00146	0.00149	0.00152	0.00155	0.00158
	462.23	-8.6535e-05	3.7092e-06	8.787e-06	-2.3635e-05	-1.5754e-05	0.00049342	0.00051021	0.00052734	0.00054483	0.00056267	0.00058087	0.00059943	0.00061836	0.00063766	0.00065732	0.00067736	0.00069777	0.00071856	0.00073974	0.00076129	0.00078323	0.00080556	0.00082828	0.0008514	0.00087491	0.00089882	0.00092313	0.00094785	0.00097298	0.00099851	0.00102	0.00105	0.00108	0.0011	0.00113	0.00116	0.00119	0.00122	0.00125	0.00128	0.00131	0.00134	0.00137	0.0014	0.00143	0.00147	0.0015	0.00153
	462.82	-0.00011149	-2.1474e-05	-1.7134e-05	-3.7738e-05	2.2486e-05	0.00047718	0.00049338	0.00050995	0.00052688	0.00054418	0.00056186	0.00057991	0.00059835	0.00061717	0.00063637	0.00065597	0.00067596	0.00069635	0.00071714	0.00073834	0.00075994	0.00078195	0.00080438	0.00082723	0.0008505	0.00087419	0.00089831	0.00092286	0.00094784	0.00097327	0.00099913	0.00103	0.00105	0.00108	0.00111	0.00114	0.00116	0.00119	0.00122	0.00125	0.00128	0.00131	0.00135	0.00138	0.00141	0.00144	0.00148	0.00151
	463.41	-0.00018677	-8.4867e-06	1.7043e-06	-4.9219e-05	1.2769e-05	0.00047046	0.0004868	0.00050351	0.00052061	0.00053809	0.00055596	0.00057422	0.00059287	0.00061193	0.00063139	0.00065125	0.00067153	0.00069222	0.00071333	0.00073486	0.00075682	0.0007792	0.00080202	0.00082528	0.00084897	0.00087312	0.00089771	0.00092275	0.00094825	0.0009742	0.001	0.00103	0.00105	0.00108	0.00111	0.00114	0.00117	0.0012	0.00123	0.00126	0.00129	0.00132	0.00136	0.00139	0.00142	0.00146	0.00149	0.00152
	464	-0.00028898	9.0432e-06	2.9404e-05	-6.5128e-05	-1.2767e-05	0.00047553	0.00049187	0.00050859	0.0005257	0.0005432	0.00056109	0.00057939	0.00059808	0.00061718	0.00063669	0.00065661	0.00067695	0.00069772	0.00071891	0.00074053	0.00076259	0.00078508	0.00080802	0.0008314	0.00085524	0.00087953	0.00090428	0.0009295	0.00095518	0.00098133	0.00101	0.00104	0.00106	0.00109	0.00112	0.00115	0.00118	0.00121	0.00124	0.00127	0.0013	0.00133	0.00137	0.0014	0.00143	0.00147	0.0015	0.00154
	464.6	-0.00021642	3.7408e-05	3.6523e-05	-6.1518e-05	-1.5419e-05	0.00045027	0.00046649	0.00048309	0.00050009	0.00051749	0.0005353	0.00055351	0.00057214	0.00059119	0.00061066	0.00063055	0.00065088	0.00067164	0.00069284	0.00071449	0.00073658	0.00075913	0.00078213	0.0008056	0.00082954	0.00085394	0.00087882	0.00090418	0.00093003	0.00095636	0.00098319	0.00101	0.00104	0.00107	0.0011	0.00112	0.00115	0.00119	0.00122	0.00125	0.00128	0.00131	0.00135	0.00138	0.00141	0.00145	0.00148	0.00152
	465.19	-0.00017864	2.4388e-05	4.2723e-05	-4.876e-05	-5.9673e-05	0.00048772	0.00050412	0.00052091	0.0005381	0.00055568	0.00057367	0.00059206	0.00061087	0.0006301	0.00064975	0.00066983	0.00069034	0.00071128	0.00073267	0.0007545	0.00077679	0.00079953	0.00082272	0.00084638	0.00087052	0.00089512	0.0009202	0.00094577	0.00097182	0.00099836	0.00103	0.00105	0.00108	0.00111	0.00114	0.00117	0.0012	0.00123	0.00126	0.00129	0.00132	0.00136	0.00139	0.00142	0.00146	0.00149	0.00153	0.00157
	465.78	-8.6647e-05	8.0186e-06	1.6996e-05	-1.0377e-05	-6.5281e-06	0.0004036	0.00042003	0.00043686	0.00045411	0.00047178	0.00048987	0.00050839	0.00052734	0.00054673	0.00056656	0.00058683	0.00060756	0.00062875	0.00065039	0.0006725	0.00069508	0.00071813	0.00074166	0.00076568	0.00079018	0.00081518	0.00084067	0.00086667	0.00089317	0.00092019	0.00094772	0.00097577	0.001	0.00103	0.00106	0.00109	0.00112	0.00116	0.00119	0.00122	0.00125	0.00129	0.00132	0.00135	0.00139	0.00143	0.00146	0.0015
	466.37	3.433e-05	3.4667e-05	1.8707e-05	-1.5567e-05	1.6105e-06	0.0003882	0.00040449	0.00042119	0.0004383	0.00045584	0.0004738	0.00049219	0.00051102	0.00053029	0.00055	0.00057016	0.00059078	0.00061186	0.0006334	0.00065541	0.00067789	0.00070085	0.0007243	0.00074823	0.00077266	0.00079758	0.00082301	0.00084895	0.00087539	0.00090236	0.00092984	0.00095785	0.0009864	0.00102	0.00105	0.00108	0.00111	0.00114	0.00117	0.0012	0.00123	0.00127	0.0013	0.00134	0.00137	0.00141	0.00144	0.00148
	466.96	8.1644e-05	-9.1765e-06	-2.8692e-05	-1.8172e-07	1.887e-05	0.00042211	0.00043796	0.00045421	0.00047088	0.00048796	0.00050546	0.00052339	0.00054175	0.00056054	0.00057977	0.00059945	0.00061958	0.00064017	0.00066121	0.00068272	0.0007047	0.00072716	0.00075009	0.00077351	0.00079742	0.00082183	0.00084673	0.00087214	0.00089806	0.00092449	0.00095144	0.00097891	0.00101	0.00104	0.00106	0.00109	0.00112	0.00116	0.00119	0.00122	0.00125	0.00128	0.00132	0.00135	0.00139	0.00142	0.00146	0.00149
	467.55	0.00011539	-1.9888e-05	-6.1522e-05	-8.9168e-06	6.5548e-05	0.00042276	0.00043851	0.00045466	0.00047122	0.00048819	0.00050558	0.0005234	0.00054164	0.00056032	0.00057944	0.000599	0.000619	0.00063946	0.00066038	0.00068176	0.00070361	0.00072593	0.00074873	0.00077201	0.00079577	0.00082003	0.00084479	0.00087004	0.00089581	0.00092208	0.00094887	0.00097618	0.001	0.00103	0.00106	0.00109	0.00112	0.00115	0.00118	0.00121	0.00125	0.00128	0.00131	0.00135	0.00138	0.00142	0.00145	0.00149
	468.14	0.0001365	-1.5393e-05	-5.8838e-05	4.7603e-06	7.2104e-05	0.00038256	0.00039796	0.00041377	0.00042998	0.0004466	0.00046363	0.00048108	0.00049895	0.00051725	0.00053599	0.00055516	0.00057477	0.00059483	0.00061534	0.00063631	0.00065775	0.00067964	0.00070202	0.00072486	0.00074819	0.00077201	0.00079631	0.00082112	0.00084642	0.00087223	0.00089855	0.00092538	0.00095274	0.00098062	0.00101	0.00104	0.00107	0.0011	0.00113	0.00116	0.00119	0.00122	0.00126	0.00129	0.00132	0.00136	0.00139	0.00143
	468.73	9.7541e-05	-3.7902e-05	-6.6798e-05	8.7251e-06	7.254e-05	0.00038593	0.00040104	0.00041654	0.00043243	0.00044872	0.00046543	0.00048254	0.00050006	0.00051801	0.00053638	0.00055518	0.00057441	0.00059409	0.00061421	0.00063477	0.00065579	0.00067727	0.00069921	0.00072162	0.0007445	0.00076786	0.00079171	0.00081604	0.00084086	0.00086618	0.000892	0.00091832	0.00094516	0.00097251	0.001	0.00103	0.00106	0.00109	0.00112	0.00115	0.00118	0.00121	0.00124	0.00128	0.00131	0.00134	0.00138	0.00141
	469.32	1.3059e-05	-4.7712e-05	-5.4284e-05	-3.5673e-06	4.6569e-05	0.00039775	0.00041221	0.00042705	0.00044227	0.00045788	0.00047387	0.00049026	0.00050705	0.00052425	0.00054185	0.00055987	0.00057831	0.00059717	0.00061646	0.00063618	0.00065633	0.00067693	0.00069798	0.00071947	0.00074143	0.00076384	0.00078672	0.00081007	0.00083389	0.00085819	0.00088298	0.00090825	0.00093402	0.00096028	0.00098705	0.00101	0.00104	0.00107	0.0011	0.00113	0.00116	0.00119	0.00122	0.00125	0.00128	0.00132	0.00135	0.00138
	469.92	3.5919e-05	-3.2171e-05	-5.4192e-05	-1.3694e-05	6.1202e-05	0.00038028	0.0003944	0.00040889	0.00042374	0.00043898	0.00045459	0.00047059	0.00048698	0.00050376	0.00052094	0.00053852	0.00055651	0.00057492	0.00059374	0.00061298	0.00063264	0.00065274	0.00067327	0.00069425	0.00071566	0.00073753	0.00075984	0.00078262	0.00080586	0.00082956	0.00085374	0.00087839	0.00090352	0.00092914	0.00095524	0.00098184	0.00101	0.00104	0.00106	0.00109	0.00112	0.00115	0.00118	0.00121	0.00124	0.00128	0.00131	0.00134
	470.51	-5.9789e-06	-4.2586e-05	-5.9341e-05	-1.9658e-05	7.318e-05	0.00036999	0.00038374	0.00039786	0.00041233	0.00042717	0.00044238	0.00045797	0.00047393	0.00049027	0.000507	0.00052412	0.00054164	0.00055955	0.00057788	0.00059661	0.00061575	0.00063531	0.00065529	0.0006757	0.00069654	0.00071782	0.00073953	0.00076169	0.0007843	0.00080736	0.00083087	0.00085485	0.0008793	0.00090421	0.0009296	0.00095547	0.00098183	0.00101	0.00104	0.00106	0.00109	0.00112	0.00115	0.00118	0.00121	0.00124	0.00127	0.0013
	471.1	-3.3482e-05	-3.3219e-05	-5.1475e-05	-2.6761e-05	6.617e-05	0.00035887	0.00037211	0.00038569	0.00039963	0.00041391	0.00042855	0.00044355	0.00045891	0.00047464	0.00049075	0.00050723	0.00052409	0.00054134	0.00055897	0.00057701	0.00059544	0.00061427	0.00063351	0.00065316	0.00067322	0.00069371	0.00071462	0.00073595	0.00075772	0.00077993	0.00080257	0.00082566	0.0008492	0.0008732	0.00089765	0.00092257	0.00094795	0.0009738	0.001	0.00103	0.00105	0.00108	0.00111	0.00114	0.00117	0.0012	0.00123	0.00126
	471.69	-9.6977e-05	-1.9778e-05	-3.2141e-05	-2.7361e-05	6.949e-05	0.00031359	0.00032646	0.00033966	0.0003532	0.00036707	0.00038129	0.00039586	0.00041078	0.00042605	0.00044169	0.00045769	0.00047406	0.0004908	0.00050791	0.00052541	0.00054329	0.00056156	0.00058023	0.00059929	0.00061875	0.00063862	0.00065889	0.00067958	0.00070069	0.00072221	0.00074417	0.00076655	0.00078937	0.00081262	0.00083632	0.00086046	0.00088506	0.0009101	0.00093561	0.00096158	0.00098801	0.00101	0.00104	0.00107	0.0011	0.00113	0.00116	0.00119
	472.28	2.0532e-06	-4.2976e-05	-5.2503e-05	-2.0455e-06	6.4652e-05	0.00032466	0.00033716	0.00034998	0.00036313	0.0003766	0.0003904	0.00040453	0.00041901	0.00043382	0.00044899	0.0004645	0.00048036	0.00049659	0.00051318	0.00053013	0.00054745	0.00056514	0.00058322	0.00060167	0.00062051	0.00063974	0.00065936	0.00067938	0.0006998	0.00072062	0.00074185	0.0007635	0.00078556	0.00080804	0.00083095	0.00085428	0.00087805	0.00090225	0.00092689	0.00095197	0.00097751	0.001	0.00103	0.00106	0.00108	0.00111	0.00114	0.00117
	472.87	0.00014654	-1.5347e-05	-5.95e-05	5.3023e-06	6.6696e-05	0.00031317	0.0003251	0.00033734	0.00034988	0.00036274	0.00037591	0.0003894	0.00040322	0.00041736	0.00043183	0.00044664	0.00046178	0.00047727	0.0004931	0.00050928	0.00052582	0.00054271	0.00055996	0.00057758	0.00059556	0.00061391	0.00063265	0.00065176	0.00067125	0.00069113	0.0007114	0.00073206	0.00075313	0.00077459	0.00079646	0.00081874	0.00084143	0.00086453	0.00088806	0.00091201	0.00093639	0.0009612	0.00098645	0.00101	0.00104	0.00106	0.00109	0.00112
	473.46	5.5583e-05	-1.4142e-05	-3.765e-05	-7.6349e-06	4.4467e-05	0.00031683	0.00032855	0.00034056	0.00035287	0.00036548	0.00037839	0.00039161	0.00040515	0.000419	0.00043317	0.00044766	0.00046248	0.00047763	0.00049311	0.00050893	0.00052508	0.00054159	0.00055844	0.00057564	0.00059319	0.0006111	0.00062938	0.00064802	0.00066703	0.00068641	0.00070616	0.0007263	0.00074681	0.00076772	0.00078901	0.0008107	0.00083278	0.00085527	0.00087816	0.00090145	0.00092516	0.00094928	0.00097382	0.00099878	0.00102	0.00105	0.00108	0.0011
	474.05	4.9174e-05	1.2909e-05	-4.3231e-05	-3.2159e-05	6.144e-05	0.0003061	0.00031738	0.00032895	0.00034081	0.00035296	0.00036539	0.00037813	0.00039116	0.0004045	0.00041815	0.0004321	0.00044637	0.00046095	0.00047585	0.00049108	0.00050663	0.00052251	0.00053873	0.00055529	0.00057218	0.00058942	0.000607	0.00062494	0.00064322	0.00066187	0.00068088	0.00070025	0.00071998	0.00074009	0.00076058	0.00078143	0.00080268	0.0008243	0.00084631	0.00086872	0.00089152	0.00091471	0.00093831	0.00096231	0.00098672	0.00101	0.00104	0.00106
	474.64	-0.0001064	1.2349e-05	-1.2605e-05	-5.8055e-05	3.4006e-05	0.00032759	0.00033842	0.0003495	0.00036086	0.00037249	0.0003844	0.00039659	0.00040905	0.00042181	0.00043485	0.00044819	0.00046182	0.00047575	0.00048999	0.00050452	0.00051937	0.00053453	0.00055	0.00056579	0.0005819	0.00059833	0.0006151	0.00063219	0.00064962	0.00066738	0.00068548	0.00070393	0.00072272	0.00074187	0.00076136	0.00078122	0.00080143	0.000822	0.00084294	0.00086425	0.00088593	0.00090799	0.00093042	0.00095324	0.00097644	0.001	0.00102	0.00105
	475.23	-5.1649e-06	8.484e-07	-3.0001e-05	-4.041e-05	3.7607e-05	0.00032152	0.00033195	0.00034264	0.00035359	0.00036479	0.00037626	0.000388	0.00040001	0.00041229	0.00042485	0.00043769	0.00045081	0.00046422	0.00047791	0.0004919	0.00050618	0.00052076	0.00053564	0.00055083	0.00056632	0.00058212	0.00059824	0.00061467	0.00063142	0.00064849	0.00066589	0.00068362	0.00070168	0.00072007	0.0007388	0.00075787	0.00077728	0.00079704	0.00081715	0.00083761	0.00085843	0.0008796	0.00090114	0.00092304	0.00094531	0.00096795	0.00099097	0.00101
	475.82	1.3807e-05	1.9052e-05	-2.6563e-05	-5.4413e-05	4.4406e-05	0.0003047	0.00031465	0.00032484	0.00033528	0.00034596	0.0003569	0.0003681	0.00037955	0.00039126	0.00040324	0.00041548	0.00042799	0.00044078	0.00045383	0.00046717	0.00048079	0.00049469	0.00050887	0.00052335	0.00053812	0.00055318	0.00056854	0.0005842	0.00060016	0.00061643	0.00063301	0.0006499	0.0006671	0.00068463	0.00070247	0.00072064	0.00073913	0.00075795	0.0007771	0.00079659	0.00081641	0.00083658	0.00085709	0.00087794	0.00089914	0.0009207	0.00094261	0.00096487
	476.41	-4.0716e-05	3.4252e-06	-1.2605e-05	-3.0835e-05	2.6301e-05	0.00026963	0.00027906	0.00028873	0.00029862	0.00030875	0.00031912	0.00032974	0.00034059	0.0003517	0.00036305	0.00037465	0.00038651	0.00039863	0.00041101	0.00042365	0.00043656	0.00044974	0.00046318	0.0004769	0.0004909	0.00050518	0.00051974	0.00053458	0.00054971	0.00056513	0.00058085	0.00059686	0.00061316	0.00062977	0.00064668	0.0006639	0.00068143	0.00069927	0.00071742	0.00073589	0.00075468	0.0007738	0.00079323	0.000813	0.0008331	0.00085352	0.00087429	0.00089539
	477	-0.00012213	-3.3598e-06	-8.7653e-06	-2.759e-05	2.7897e-05	0.00024296	0.00025191	0.00026108	0.00027046	0.00028007	0.0002899	0.00029997	0.00031026	0.00032079	0.00033155	0.00034255	0.0003538	0.00036528	0.00037702	0.000389	0.00040123	0.00041372	0.00042646	0.00043946	0.00045272	0.00046625	0.00048005	0.00049411	0.00050844	0.00052305	0.00053794	0.0005531	0.00056855	0.00058428	0.0006003	0.0006166	0.0006332	0.0006501	0.00066729	0.00068478	0.00070257	0.00072067	0.00073907	0.00075779	0.00077681	0.00079616	0.00081581	0.00083579
	477.59	-0.00018873	1.2893e-05	-4.8116e-06	-6.0064e-05	2.7545e-05	0.00025506	0.0002632	0.00027154	0.00028008	0.00028882	0.00029778	0.00030694	0.00031631	0.0003259	0.0003357	0.00034573	0.00035598	0.00036645	0.00037714	0.00038807	0.00039923	0.00041062	0.00042225	0.00043412	0.00044623	0.00045858	0.00047118	0.00048403	0.00049712	0.00051048	0.00052408	0.00053795	0.00055208	0.00056647	0.00058112	0.00059605	0.00061124	0.00062671	0.00064245	0.00065847	0.00067477	0.00069135	0.00070822	0.00072538	0.00074282	0.00076056	0.00077859	0.00079692
	478.18	-0.00011687	3.1451e-05	-8.4794e-06	-5.9257e-05	5.1939e-05	0.00021	0.00021784	0.00022587	0.0002341	0.00024253	0.00025115	0.00025998	0.00026902	0.00027826	0.00028771	0.00029738	0.00030726	0.00031735	0.00032767	0.0003382	0.00034896	0.00035995	0.00037116	0.00038261	0.00039428	0.0004062	0.00041835	0.00043074	0.00044337	0.00045624	0.00046937	0.00048274	0.00049636	0.00051024	0.00052437	0.00053876	0.00055341	0.00056833	0.0005835	0.00059895	0.00061467	0.00063066	0.00064692	0.00066346	0.00068028	0.00069738	0.00071476	0.00073243
	478.77	-0.0001773	1.0223e-05	-9.5351e-06	-4.6106e-05	4.2024e-05	0.00019717	0.00020445	0.00021191	0.00021956	0.00022739	0.0002354	0.00024361	0.00025201	0.0002606	0.00026939	0.00027837	0.00028756	0.00029695	0.00030654	0.00031634	0.00032635	0.00033657	0.000347	0.00035765	0.00036852	0.00037961	0.00039091	0.00040245	0.0004142	0.00042619	0.00043841	0.00045086	0.00046355	0.00047647	0.00048963	0.00050303	0.00051668	0.00053057	0.00054471	0.00055911	0.00057375	0.00058865	0.0006038	0.00061922	0.00063489	0.00065083	0.00066703	0.0006835
	479.37	-0.00021648	8.0918e-06	-5.18e-06	-5.1356e-05	3.4297e-05	0.00019159	0.00019833	0.00020523	0.00021231	0.00021955	0.00022697	0.00023457	0.00024235	0.0002503	0.00025844	0.00026676	0.00027527	0.00028396	0.00029285	0.00030193	0.0003112	0.00032067	0.00033034	0.00034021	0.00035028	0.00036055	0.00037103	0.00038173	0.00039263	0.00040374	0.00041507	0.00042662	0.00043838	0.00045036	0.00046257	0.00047501	0.00048767	0.00050055	0.00051367	0.00052703	0.00054062	0.00055444	0.00056851	0.00058281	0.00059736	0.00061215	0.00062719	0.00064248
	479.96	-0.00020166	-4.0141e-06	-1.5553e-05	-4.1576e-05	4.8808e-05	0.00016597	0.00017224	0.00017867	0.00018526	0.00019201	0.00019892	0.00020599	0.00021324	0.00022064	0.00022822	0.00023597	0.0002439	0.000252	0.00026028	0.00026874	0.00027738	0.0002862	0.00029521	0.0003044	0.00031379	0.00032336	0.00033313	0.00034309	0.00035325	0.00036361	0.00037417	0.00038493	0.0003959	0.00040707	0.00041845	0.00043004	0.00044184	0.00045386	0.00046609	0.00047854	0.00049121	0.0005041	0.00051721	0.00053055	0.00054412	0.00055791	0.00057194	0.0005862
	480.55	-0.00021453	-1.4636e-05	-2.4274e-06	-3.3865e-05	1.6889e-05	0.00016515	0.00017082	0.00017663	0.00018258	0.00018868	0.00019493	0.00020133	0.00020787	0.00021457	0.00022143	0.00022844	0.00023561	0.00024293	0.00025042	0.00025807	0.00026589	0.00027387	0.00028202	0.00029034	0.00029883	0.0003075	0.00031634	0.00032536	0.00033455	0.00034393	0.00035349	0.00036323	0.00037316	0.00038327	0.00039358	0.00040407	0.00041476	0.00042564	0.00043672	0.000448	0.00045947	0.00047115	0.00048303	0.00049511	0.0005074	0.0005199	0.00053261	0.00054553
	481.14	-0.00015589	-1.4592e-05	-2.5065e-05	-3.274e-05	5.1118e-05	0.00014049	0.00014559	0.00015082	0.00015618	0.00016168	0.00016731	0.00017307	0.00017897	0.00018501	0.00019119	0.00019751	0.00020397	0.00021058	0.00021734	0.00022425	0.0002313	0.00023851	0.00024587	0.00025339	0.00026106	0.00026889	0.00027688	0.00028503	0.00029334	0.00030182	0.00031046	0.00031927	0.00032825	0.0003374	0.00034673	0.00035622	0.0003659	0.00037575	0.00038578	0.00039599	0.00040638	0.00041695	0.00042771	0.00043866	0.0004498	0.00046112	0.00047264	0.00048435
	481.73	-0.00028461	-6.2778e-05	-3.4572e-05	-2.1703e-05	6.5076e-05	0.00011464	0.00011934	0.00012416	0.0001291	0.00013416	0.00013934	0.00014465	0.00015008	0.00015564	0.00016133	0.00016715	0.0001731	0.00017919	0.00018541	0.00019177	0.00019826	0.0002049	0.00021167	0.00021859	0.00022565	0.00023286	0.00024021	0.00024771	0.00025536	0.00026316	0.00027111	0.00027922	0.00028749	0.00029591	0.00030448	0.00031322	0.00032212	0.00033118	0.00034041	0.0003498	0.00035936	0.00036909	0.00037899	0.00038906	0.0003993	0.00040972	0.00042031	0.00043108
	482.32	-0.00030306	-7.3807e-05	-3.7258e-05	-9.5112e-06	7.5351e-05	7.335e-05	7.7495e-05	8.1745e-05	8.6102e-05	9.0566e-05	9.5139e-05	9.9822e-05	0.00010462	0.00010953	0.00011455	0.00011968	0.00012494	0.00013031	0.0001358	0.00014142	0.00014715	0.00015301	0.00015899	0.0001651	0.00017134	0.0001777	0.0001842	0.00019082	0.00019758	0.00020448	0.0002115	0.00021867	0.00022597	0.00023341	0.00024099	0.00024871	0.00025658	0.00026459	0.00027274	0.00028105	0.0002895	0.0002981	0.00030685	0.00031575	0.00032481	0.00033402	0.00034339	0.00035291
	482.91	-0.00033081	-7.5527e-05	-3.0802e-05	-6.4624e-06	6.87e-05	5.5391e-05	5.9108e-05	6.2919e-05	6.6824e-05	7.0825e-05	7.4923e-05	7.9119e-05	8.3415e-05	8.7811e-05	9.2308e-05	9.6909e-05	0.00010161	0.00010642	0.00011134	0.00011636	0.00012149	0.00012674	0.00013209	0.00013755	0.00014313	0.00014882	0.00015463	0.00016055	0.00016659	0.00017276	0.00017904	0.00018544	0.00019196	0.00019861	0.00020538	0.00021228	0.00021931	0.00022646	0.00023375	0.00024116	0.0002487	0.00025638	0.00026419	0.00027214	0.00028023	0.00028845	0.00029681	0.00030531
	483.5	-0.00025904	-8.3494e-05	-4.252e-05	5.7094e-06	7.6808e-05	4.0815e-05	4.405e-05	4.7366e-05	5.0766e-05	5.4249e-05	5.7817e-05	6.1472e-05	6.5213e-05	6.9042e-05	7.2961e-05	7.6969e-05	8.1068e-05	8.526e-05	8.9544e-05	9.3923e-05	9.8397e-05	0.00010297	0.00010763	0.0001124	0.00011726	0.00012223	0.00012729	0.00013246	0.00013773	0.00014311	0.00014859	0.00015418	0.00015987	0.00016568	0.00017159	0.00017761	0.00018375	0.00018999	0.00019635	0.00020283	0.00020942	0.00021612	0.00022295	0.00022989	0.00023695	0.00024414	0.00025144	0.00025887
	484.09	-0.00032276	-8.7207e-05	-5.7288e-05	-1.3727e-05	0.00010031	4.0587e-05	4.3203e-05	4.5886e-05	4.8635e-05	5.1453e-05	5.4341e-05	5.7298e-05	6.0325e-05	6.3425e-05	6.6596e-05	6.9841e-05	7.316e-05	7.6554e-05	8.0024e-05	8.357e-05	8.7193e-05	9.0895e-05	9.4676e-05	9.8537e-05	0.00010248	0.0001065	0.00011061	0.0001148	0.00011907	0.00012343	0.00012787	0.0001324	0.00013702	0.00014172	0.00014652	0.0001514	0.00015638	0.00016144	0.0001666	0.00017185	0.0001772	0.00018264	0.00018818	0.00019381	0.00019954	0.00020537	0.0002113	0.00021733
	484.68	-0.00033391	-9.0463e-05	-5.8317e-05	-1.1512e-05	0.00010238	2.4337e-05	2.6497e-05	2.8713e-05	3.0984e-05	3.3312e-05	3.5697e-05	3.8139e-05	4.0641e-05	4.3201e-05	4.5822e-05	4.8503e-05	5.1245e-05	5.4049e-05	5.6917e-05	5.9847e-05	6.2842e-05	6.5901e-05	6.9026e-05	7.2217e-05	7.5474e-05	7.88e-05	8.2193e-05	8.5656e-05	8.9188e-05	9.279e-05	9.6464e-05	0.00010021	0.00010403	0.00010792	0.00011188	0.00011592	0.00012003	0.00012422	0.00012849	0.00013283	0.00013725	0.00014175	0.00014633	0.00015099	0.00015573	0.00016055	0.00016546	0.00017044
	485.27	-0.00034183	-7.2158e-05	-6.2823e-05	-3.1899e-05	0.00011084	3.23e-05	3.4023e-05	3.5791e-05	3.7602e-05	3.946e-05	4.1362e-05	4.3311e-05	4.5307e-05	4.7351e-05	4.9442e-05	5.1582e-05	5.3771e-05	5.6009e-05	5.8298e-05	6.0637e-05	6.3028e-05	6.5471e-05	6.7965e-05	7.0513e-05	7.3115e-05	7.577e-05	7.848e-05	8.1245e-05	8.4066e-05	8.6944e-05	8.9878e-05	9.2869e-05	9.5919e-05	9.9027e-05	0.00010219	0.00010542	0.00010871	0.00011205	0.00011546	0.00011893	0.00012247	0.00012606	0.00012972	0.00013345	0.00013723	0.00014109	0.00014501	0.00014899
	485.86	-0.00031228	-6.4251e-05	-5.6361e-05	-2.5645e-05	0.00010226	1.7446e-05	1.8906e-05	2.0404e-05	2.1939e-05	2.3513e-05	2.5125e-05	2.6776e-05	2.8468e-05	3.0199e-05	3.197e-05	3.3783e-05	3.5637e-05	3.7533e-05	3.9472e-05	4.1454e-05	4.3478e-05	4.5547e-05	4.766e-05	4.9818e-05	5.2021e-05	5.4269e-05	5.6564e-05	5.8906e-05	6.1294e-05	6.373e-05	6.6215e-05	6.8747e-05	7.1329e-05	7.396e-05	7.6641e-05	7.9373e-05	8.2155e-05	8.4989e-05	8.7874e-05	9.0812e-05	9.3802e-05	9.6846e-05	9.9943e-05	0.00010309	0.0001063	0.00010956	0.00011288	0.00011625
	486.45	-0.00021481	-7.6932e-05	-6.3183e-05	2.3496e-06	0.00010487	-8.3977e-06	-7.0988e-06	-5.767e-06	-4.4019e-06	-3.003e-06	-1.5699e-06	-1.0217e-07	1.4005e-06	2.9386e-06	4.5126e-06	6.1228e-06	7.7696e-06	9.4535e-06	1.1175e-05	1.2934e-05	1.4732e-05	1.6568e-05	1.8443e-05	2.0358e-05	2.2313e-05	2.4308e-05	2.6344e-05	2.8422e-05	3.054e-05	3.2701e-05	3.4904e-05	3.715e-05	3.9439e-05	4.1772e-05	4.4149e-05	4.6571e-05	4.9037e-05	5.1549e-05	5.4106e-05	5.6709e-05	5.9359e-05	6.2056e-05	6.48e-05	6.7592e-05	7.0433e-05	7.3321e-05	7.6259e-05	7.9246e-05
	487.04	-0.00022757	-0.00010515	-5.8982e-05	1.8563e-05	8.4605e-05	-3.612e-06	-2.6564e-06	-1.6764e-06	-6.7188e-07	3.576e-07	1.4123e-06	2.4926e-06	3.5986e-06	4.7309e-06	5.8895e-06	7.0749e-06	8.2874e-06	9.5273e-06	1.0795e-05	1.209e-05	1.3414e-05	1.4766e-05	1.6148e-05	1.7558e-05	1.8998e-05	2.0468e-05	2.1967e-05	2.3498e-05	2.5059e-05	2.6651e-05	2.8274e-05	2.9929e-05	3.1616e-05	3.3335e-05	3.5086e-05	3.6871e-05	3.8689e-05	4.054e-05	4.2425e-05	4.4344e-05	4.6297e-05	4.8285e-05	5.0308e-05	5.2366e-05	5.446e-05	5.659e-05	5.8756e-05	6.0958e-05
	487.63	-0.00022401	-6.1427e-05	-4.4493e-05	-2.2138e-06	7.7666e-05	-1.101e-05	-1.0157e-05	-9.2813e-06	-8.3841e-06	-7.4648e-06	-6.5231e-06	-5.5588e-06	-4.5715e-06	-3.561e-06	-2.5271e-06	-1.4694e-06	-3.8772e-07	7.1823e-07	1.8487e-06	3.004e-06	4.1844e-06	5.3902e-06	6.6215e-06	7.8788e-06	9.1622e-06	1.0472e-05	1.1809e-05	1.3172e-05	1.4563e-05	1.5981e-05	1.7427e-05	1.8901e-05	2.0403e-05	2.1934e-05	2.3494e-05	2.5083e-05	2.6701e-05	2.8349e-05	3.0027e-05	3.1735e-05	3.3473e-05	3.5242e-05	3.7043e-05	3.8874e-05	4.0737e-05	4.2632e-05	4.4559e-05	4.6518e-05
	488.22	-0.00025523	-7.7172e-05	-4.7608e-05	-1.9762e-06	7.5425e-05	-4.9136e-06	-4.2784e-06	-3.6273e-06	-2.9599e-06	-2.2761e-06	-1.5757e-06	-8.5851e-07	-1.243e-07	6.2711e-07	1.3959e-06	2.1823e-06	2.9866e-06	3.8088e-06	4.6492e-06	5.508e-06	6.3854e-06	7.2816e-06	8.1968e-06	9.1312e-06	1.0085e-05	1.1058e-05	1.2052e-05	1.3065e-05	1.4098e-05	1.5152e-05	1.6226e-05	1.7321e-05	1.8437e-05	1.9575e-05	2.0733e-05	2.1913e-05	2.3115e-05	2.4339e-05	2.5586e-05	2.6854e-05	2.8145e-05	2.9459e-05	3.0796e-05	3.2156e-05	3.3539e-05	3.4946e-05	3.6377e-05	3.7832e-05
	488.81	-0.00024921	-9.3375e-05	-5.5498e-05	7.0586e-06	8.1612e-05	-1.3703e-05	-1.3305e-05	-1.2896e-05	-1.2477e-05	-1.2048e-05	-1.1608e-05	-1.1158e-05	-1.0697e-05	-1.0226e-05	-9.743e-06	-9.2492e-06	-8.7443e-06	-8.228e-06	-7.7003e-06	-7.161e-06	-6.61e-06	-6.0472e-06	-5.4725e-06	-4.8856e-06	-4.2866e-06	-3.6752e-06	-3.0513e-06	-2.4149e-06	-1.7658e-06	-1.1039e-06	-4.2895e-07	2.5904e-07	9.6024e-07	1.6748e-06	2.4028e-06	3.1443e-06	3.8996e-06	4.6687e-06	5.4518e-06	6.249e-06	7.0603e-06	7.886e-06	8.7262e-06	9.581e-06	1.045e-05	1.1335e-05	1.2234e-05	1.3148e-05
	489.4	-0.00030862	-6.8642e-05	-4.4544e-05	-1.2033e-06	8.5578e-05	-4.2024e-05	-4.1648e-05	-4.1264e-05	-4.087e-05	-4.0467e-05	-4.0054e-05	-3.9631e-05	-3.9198e-05	-3.8756e-05	-3.8303e-05	-3.784e-05	-3.7367e-05	-3.6883e-05	-3.6389e-05	-3.5885e-05	-3.5369e-05	-3.4843e-05	-3.4305e-05	-3.3757e-05	-3.3197e-05	-3.2626e-05	-3.2044e-05	-3.145e-05	-3.0844e-05	-3.0227e-05	-2.9597e-05	-2.8956e-05	-2.8303e-05	-2.7637e-05	-2.6959e-05	-2.6268e-05	-2.5565e-05	-2.485e-05	-2.4121e-05	-2.338e-05	-2.2625e-05	-2.1858e-05	-2.1077e-05	-2.0283e-05	-1.9475e-05	-1.8654e-05	-1.7819e-05	-1.697e-05
	489.99	-0.00030817	-2.7264e-05	-1.2601e-05	-8.8575e-06	5.2698e-05	-5.3343e-05	-5.2989e-05	-5.2628e-05	-5.2258e-05	-5.1879e-05	-5.1492e-05	-5.1096e-05	-5.0691e-05	-5.0278e-05	-4.9856e-05	-4.9424e-05	-4.8984e-05	-4.8534e-05	-4.8075e-05	-4.7607e-05	-4.7129e-05	-4.6641e-05	-4.6144e-05	-4.5637e-05	-4.512e-05	-4.4593e-05	-4.4056e-05	-4.3509e-05	-4.2952e-05	-4.2384e-05	-4.1806e-05	-4.1217e-05	-4.0618e-05	-4.0008e-05	-3.9387e-05	-3.8755e-05	-3.8112e-05	-3.7458e-05	-3.6793e-05	-3.6116e-05	-3.5429e-05	-3.4729e-05	-3.4018e-05	-3.3295e-05	-3.2561e-05	-3.1815e-05	-3.1056e-05	-3.0286e-05
	490.58	-0.00031932	-3.3974e-05	-1.311e-05	-6.2898e-06	5.0957e-05	-5.6596e-05	-5.6389e-05	-5.6178e-05	-5.5961e-05	-5.574e-05	-5.5513e-05	-5.5282e-05	-5.5045e-05	-5.4803e-05	-5.4556e-05	-5.4303e-05	-5.4045e-05	-5.3782e-05	-5.3513e-05	-5.3239e-05	-5.2959e-05	-5.2673e-05	-5.2382e-05	-5.2085e-05	-5.1782e-05	-5.1473e-05	-5.1158e-05	-5.0837e-05	-5.0511e-05	-5.0178e-05	-4.9839e-05	-4.9493e-05	-4.9142e-05	-4.8784e-05	-4.842e-05	-4.8049e-05	-4.7672e-05	-4.7288e-05	-4.6898e-05	-4.6501e-05	-4.6097e-05	-4.5686e-05	-4.5269e-05	-4.4845e-05	-4.4413e-05	-4.3975e-05	-4.353e-05	-4.3077e-05
	491.16	-0.00023542	-2.7552e-05	-1.4318e-05	-5.4802e-06	4.2285e-05	-4.1729e-05	-4.1691e-05	-4.1652e-05	-4.1612e-05	-4.1571e-05	-4.1529e-05	-4.1487e-05	-4.1443e-05	-4.1398e-05	-4.1352e-05	-4.1305e-05	-4.1257e-05	-4.1208e-05	-4.1158e-05	-4.1107e-05	-4.1054e-05	-4.1001e-05	-4.0946e-05	-4.089e-05	-4.0833e-05	-4.0775e-05	-4.0716e-05	-4.0655e-05	-4.0594e-05	-4.0531e-05	-4.0467e-05	-4.0401e-05	-4.0335e-05	-4.0267e-05	-4.0198e-05	-4.0127e-05	-4.0056e-05	-3.9983e-05	-3.9908e-05	-3.9833e-05	-3.9756e-05	-3.9677e-05	-3.9597e-05	-3.9516e-05	-3.9434e-05	-3.935e-05	-3.9264e-05	-3.9178e-05
	491.75	-0.00023279	-2.4353e-05	-2.7452e-05	-1.2025e-05	6.6672e-05	-5.887e-05	-5.9075e-05	-5.928e-05	-5.9483e-05	-5.9684e-05	-5.9884e-05	-6.0083e-05	-6.028e-05	-6.0477e-05	-6.0671e-05	-6.0864e-05	-6.1056e-05	-6.1247e-05	-6.1436e-05	-6.1623e-05	-6.1809e-05	-6.1994e-05	-6.2177e-05	-6.2359e-05	-6.2539e-05	-6.2718e-05	-6.2895e-05	-6.3071e-05	-6.3245e-05	-6.3417e-05	-6.3588e-05	-6.3758e-05	-6.3926e-05	-6.4092e-05	-6.4257e-05	-6.442e-05	-6.4582e-05	-6.4742e-05	-6.49e-05	-6.5057e-05	-6.5212e-05	-6.5366e-05	-6.5518e-05	-6.5668e-05	-6.5816e-05	-6.5963e-05	-6.6108e-05	-6.6252e-05
	492.34	-0.00017369	-2.3548e-05	-3.7792e-05	2.7274e-07	7.9433e-05	-6.711e-05	-6.718e-05	-6.7248e-05	-6.7316e-05	-6.7384e-05	-6.7451e-05	-6.7517e-05	-6.7583e-05	-6.7648e-05	-6.7712e-05	-6.7776e-05	-6.784e-05	-6.7902e-05	-6.7965e-05	-6.8026e-05	-6.8087e-05	-6.8148e-05	-6.8208e-05	-6.8267e-05	-6.8326e-05	-6.8384e-05	-6.8442e-05	-6.8499e-05	-6.8555e-05	-6.8611e-05	-6.8666e-05	-6.8721e-05	-6.8775e-05	-6.8828e-05	-6.8881e-05	-6.8933e-05	-6.8985e-05	-6.9036e-05	-6.9086e-05	-6.9136e-05	-6.9185e-05	-6.9234e-05	-6.9282e-05	-6.9329e-05	-6.9376e-05	-6.9422e-05	-6.9468e-05	-6.9513e-05
	492.93	-0.00018156	-1.7562e-05	-1.6344e-05	1.8913e-06	4.5965e-05	-5.6047e-05	-5.6042e-05	-5.6037e-05	-5.6032e-05	-5.6026e-05	-5.6021e-05	-5.6015e-05	-5.6009e-05	-5.6003e-05	-5.5997e-05	-5.5991e-05	-5.5985e-05	-5.5978e-05	-5.5971e-05	-5.5965e-05	-5.5958e-05	-5.595e-05	-5.5943e-05	-5.5936e-05	-5.5928e-05	-5.5921e-05	-5.5913e-05	-5.5905e-05	-5.5896e-05	-5.5888e-05	-5.588e-05	-5.5871e-05	-5.5862e-05	-5.5853e-05	-5.5844e-05	-5.5835e-05	-5.5825e-05	-5.5815e-05	-5.5806e-05	-5.5795e-05	-5.5785e-05	-5.5775e-05	-5.5764e-05	-5.5754e-05	-5.5743e-05	-5.5731e-05	-5.572e-05	-5.5709e-05
	493.52	-0.00023911	-1.6556e-05	-8.5145e-06	3.5001e-06	4.2395e-05	-5.3113e-05	-5.2682e-05	-5.2251e-05	-5.1818e-05	-5.1383e-05	-5.0948e-05	-5.0511e-05	-5.0074e-05	-4.9635e-05	-4.9196e-05	-4.8756e-05	-4.8316e-05	-4.7875e-05	-4.7433e-05	-4.6992e-05	-4.655e-05	-4.6108e-05	-4.5666e-05	-4.5224e-05	-4.4783e-05	-4.4342e-05	-4.3901e-05	-4.346e-05	-4.3021e-05	-4.2582e-05	-4.2143e-05	-4.1706e-05	-4.127e-05	-4.0834e-05	-4.04e-05	-3.9967e-05	-3.9536e-05	-3.9106e-05	-3.8678e-05	-3.8251e-05	-3.7826e-05	-3.7403e-05	-3.6982e-05	-3.6563e-05	-3.6146e-05	-3.5731e-05	-3.5319e-05	-3.4909e-05
	494.11	-0.00023354	-1.0465e-05	-1.5865e-06	2.9308e-06	3.2477e-05	-6.8643e-05	-6.8504e-05	-6.8363e-05	-6.8218e-05	-6.8071e-05	-6.792e-05	-6.7766e-05	-6.7609e-05	-6.7449e-05	-6.7286e-05	-6.7119e-05	-6.6949e-05	-6.6776e-05	-6.66e-05	-6.642e-05	-6.6237e-05	-6.6051e-05	-6.5861e-05	-6.5667e-05	-6.5471e-05	-6.527e-05	-6.5066e-05	-6.4859e-05	-6.4648e-05	-6.4433e-05	-6.4214e-05	-6.3992e-05	-6.3766e-05	-6.3537e-05	-6.3303e-05	-6.3066e-05	-6.2825e-05	-6.258e-05	-6.2331e-05	-6.2078e-05	-6.1821e-05	-6.156e-05	-6.1295e-05	-6.1026e-05	-6.0753e-05	-6.0476e-05	-6.0194e-05	-5.9909e-05
	494.7	-0.0001615	-5.0118e-06	2.6187e-06	7.6497e-06	2.0554e-05	-4.1821e-05	-4.1359e-05	-4.0895e-05	-4.043e-05	-3.9964e-05	-3.9497e-05	-3.9028e-05	-3.8558e-05	-3.8088e-05	-3.7617e-05	-3.7145e-05	-3.6673e-05	-3.62e-05	-3.5727e-05	-3.5253e-05	-3.478e-05	-3.4306e-05	-3.3833e-05	-3.3359e-05	-3.2887e-05	-3.2414e-05	-3.1942e-05	-3.147e-05	-3.1e-05	-3.053e-05	-3.0061e-05	-2.9593e-05	-2.9126e-05	-2.866e-05	-2.8196e-05	-2.7733e-05	-2.7271e-05	-2.6812e-05	-2.6354e-05	-2.5898e-05	-2.5444e-05	-2.4992e-05	-2.4542e-05	-2.4094e-05	-2.3649e-05	-2.3207e-05	-2.2767e-05	-2.2329e-05
	495.29	-0.00026446	-7.5037e-06	7.2381e-06	-7.2423e-06	1.599e-05	-4.5139e-05	-4.5007e-05	-4.4875e-05	-4.4742e-05	-4.4609e-05	-4.4475e-05	-4.4342e-05	-4.4208e-05	-4.4074e-05	-4.3939e-05	-4.3805e-05	-4.367e-05	-4.3535e-05	-4.34e-05	-4.3265e-05	-4.313e-05	-4.2995e-05	-4.286e-05	-4.2725e-05	-4.2591e-05	-4.2456e-05	-4.2321e-05	-4.2187e-05	-4.2053e-05	-4.1919e-05	-4.1785e-05	-4.1652e-05	-4.1519e-05	-4.1386e-05	-4.1254e-05	-4.1122e-05	-4.0991e-05	-4.086e-05	-4.073e-05	-4.06e-05	-4.0471e-05	-4.0342e-05	-4.0214e-05	-4.0087e-05	-3.996e-05	-3.9834e-05	-3.9709e-05	-3.9584e-05
	495.88	-0.00023529	1.267e-05	1.0398e-05	-1.2354e-05	1.4982e-05	-3.5795e-05	-3.5425e-05	-3.5053e-05	-3.4681e-05	-3.4307e-05	-3.3933e-05	-3.3558e-05	-3.3182e-05	-3.2806e-05	-3.2429e-05	-3.2051e-05	-3.1673e-05	-3.1295e-05	-3.0917e-05	-3.0538e-05	-3.016e-05	-2.9781e-05	-2.9403e-05	-2.9025e-05	-2.8647e-05	-2.8269e-05	-2.7892e-05	-2.7515e-05	-2.7139e-05	-2.6764e-05	-2.639e-05	-2.6016e-05	-2.5644e-05	-2.5272e-05	-2.4902e-05	-2.4532e-05	-2.4165e-05	-2.3798e-05	-2.3433e-05	-2.3069e-05	-2.2707e-05	-2.2347e-05	-2.1989e-05	-2.1632e-05	-2.1278e-05	-2.0925e-05	-2.0575e-05	-2.0227e-05
	496.47	-0.00014493	-1.1046e-05	-1.0521e-05	-9.4784e-06	2.8245e-05	-2.2437e-05	-2.2511e-05	-2.2586e-05	-2.2662e-05	-2.2739e-05	-2.2817e-05	-2.2896e-05	-2.2977e-05	-2.3059e-05	-2.3142e-05	-2.3227e-05	-2.3313e-05	-2.3401e-05	-2.349e-05	-2.3582e-05	-2.3675e-05	-2.377e-05	-2.3867e-05	-2.3967e-05	-2.4068e-05	-2.4171e-05	-2.4277e-05	-2.4386e-05	-2.4496e-05	-2.4609e-05	-2.4725e-05	-2.4843e-05	-2.4964e-05	-2.5088e-05	-2.5215e-05	-2.5345e-05	-2.5477e-05	-2.5613e-05	-2.5752e-05	-2.5894e-05	-2.604e-05	-2.6189e-05	-2.6341e-05	-2.6497e-05	-2.6656e-05	-2.682e-05	-2.6987e-05	-2.7157e-05
	497.06	-8.8126e-05	-9.7721e-06	-1.0942e-05	3.6745e-08	2.3769e-05	-2.3006e-05	-2.3015e-05	-2.3025e-05	-2.3034e-05	-2.3043e-05	-2.3052e-05	-2.3061e-05	-2.3071e-05	-2.308e-05	-2.309e-05	-2.3099e-05	-2.3109e-05	-2.3119e-05	-2.313e-05	-2.314e-05	-2.3151e-05	-2.3161e-05	-2.3173e-05	-2.3184e-05	-2.3196e-05	-2.3207e-05	-2.322e-05	-2.3232e-05	-2.3245e-05	-2.3259e-05	-2.3272e-05	-2.3286e-05	-2.3301e-05	-2.3316e-05	-2.3331e-05	-2.3347e-05	-2.3363e-05	-2.338e-05	-2.3397e-05	-2.3415e-05	-2.3434e-05	-2.3453e-05	-2.3472e-05	-2.3492e-05	-2.3513e-05	-2.3534e-05	-2.3556e-05	-2.3579e-05
	497.65	-5.8636e-05	2.631e-06	-8.2552e-06	-9.0508e-06	1.6308e-05	-3.6424e-06	-3.6437e-06	-3.6451e-06	-3.6465e-06	-3.6479e-06	-3.6493e-06	-3.6506e-06	-3.652e-06	-3.6535e-06	-3.6549e-06	-3.6563e-06	-3.6578e-06	-3.6593e-06	-3.6608e-06	-3.6624e-06	-3.664e-06	-3.6656e-06	-3.6672e-06	-3.6689e-06	-3.6707e-06	-3.6725e-06	-3.6743e-06	-3.6762e-06	-3.6782e-06	-3.6802e-06	-3.6822e-06	-3.6844e-06	-3.6866e-06	-3.6888e-06	-3.6912e-06	-3.6936e-06	-3.6961e-06	-3.6987e-06	-3.7013e-06	-3.704e-06	-3.7069e-06	-3.7098e-06	-3.7128e-06	-3.7159e-06	-3.7191e-06	-3.7224e-06	-3.7259e-06	-3.7294e-06
	498.24	5.6517e-05	-2.684e-05	-3.1518e-05	1.7034e-05	2.711e-05	8.132e-06	8.1318e-06	8.1316e-06	8.1314e-06	8.1312e-06	8.131e-06	8.1309e-06	8.1307e-06	8.1305e-06	8.1303e-06	8.1301e-06	8.1299e-06	8.1297e-06	8.1295e-06	8.1292e-06	8.129e-06	8.1288e-06	8.1286e-06	8.1284e-06	8.1281e-06	8.1279e-06	8.1276e-06	8.1274e-06	8.1271e-06	8.1268e-06	8.1265e-06	8.1262e-06	8.1259e-06	8.1256e-06	8.1253e-06	8.1249e-06	8.1246e-06	8.1242e-06	8.1239e-06	8.1235e-06	8.1231e-06	8.1227e-06	8.1223e-06	8.1218e-06	8.1214e-06	8.1209e-06	8.1204e-06	8.1199e-06
	498.83	1.8989e-05	-2.3186e-05	-3.4287e-05	9.3027e-07	3.9406e-05	1.2532e-05	1.25e-05	1.2468e-05	1.2435e-05	1.2401e-05	1.2368e-05	1.2333e-05	1.2298e-05	1.2263e-05	1.2227e-05	1.219e-05	1.2153e-05	1.2114e-05	1.2075e-05	1.2036e-05	1.1995e-05	1.1954e-05	1.1911e-05	1.1868e-05	1.1824e-05	1.1778e-05	1.1732e-05	1.1685e-05	1.1636e-05	1.1587e-05	1.1536e-05	1.1484e-05	1.143e-05	1.1376e-05	1.132e-05	1.1263e-05	1.1204e-05	1.1144e-05	1.1082e-05	1.1019e-05	1.0955e-05	1.0889e-05	1.0821e-05	1.0752e-05	1.0681e-05	1.0608e-05	1.0534e-05	1.0458e-05
	499.42	4.4294e-05	-1.4534e-05	-2.9796e-05	-1.0425e-05	3.0722e-05	3.4806e-05	3.4692e-05	3.4575e-05	3.4456e-05	3.4334e-05	3.4209e-05	3.4082e-05	3.3951e-05	3.3818e-05	3.3682e-05	3.3542e-05	3.34e-05	3.3255e-05	3.3107e-05	3.2956e-05	3.2802e-05	3.2644e-05	3.2484e-05	3.232e-05	3.2153e-05	3.1983e-05	3.1809e-05	3.1632e-05	3.1452e-05	3.1268e-05	3.1081e-05	3.0891e-05	3.0697e-05	3.05e-05	3.0299e-05	3.0094e-05	2.9886e-05	2.9674e-05	2.9459e-05	2.924e-05	2.9017e-05	2.8791e-05	2.856e-05	2.8326e-05	2.8088e-05	2.7846e-05	2.7601e-05	2.7351e-05
	500.01	-2.1625e-05	-2.1699e-05	-2.028e-05	-5.253e-07	1.9297e-05	3.1431e-05	3.1697e-05	3.1964e-05	3.2231e-05	3.2499e-05	3.2767e-05	3.3036e-05	3.3305e-05	3.3575e-05	3.3845e-05	3.4115e-05	3.4385e-05	3.4655e-05	3.4925e-05	3.5195e-05	3.5465e-05	3.5735e-05	3.6004e-05	3.6274e-05	3.6543e-05	3.6811e-05	3.708e-05	3.7347e-05	3.7614e-05	3.7881e-05	3.8146e-05	3.8411e-05	3.8675e-05	3.8938e-05	3.9201e-05	3.9462e-05	3.9722e-05	3.9981e-05	4.0239e-05	4.0496e-05	4.0751e-05	4.1005e-05	4.1258e-05	4.1509e-05	4.1759e-05	4.2006e-05	4.2253e-05	4.2497e-05
	500.59	7.8152e-05	-3.2345e-05	-1.0059e-05	1.0715e-05	-7.7383e-06	5.441e-05	5.4673e-05	5.4936e-05	5.5197e-05	5.5457e-05	5.5716e-05	5.5974e-05	5.6231e-05	5.6487e-05	5.6741e-05	5.6994e-05	5.7246e-05	5.7497e-05	5.7747e-05	5.7995e-05	5.8241e-05	5.8487e-05	5.8731e-05	5.8973e-05	5.9214e-05	5.9454e-05	5.9692e-05	5.9928e-05	6.0163e-05	6.0396e-05	6.0628e-05	6.0858e-05	6.1086e-05	6.1312e-05	6.1537e-05	6.176e-05	6.1981e-05	6.2201e-05	6.2418e-05	6.2634e-05	6.2847e-05	6.3059e-05	6.3269e-05	6.3476e-05	6.3682e-05	6.3886e-05	6.4087e-05	6.4287e-05
	501.18	6.1881e-06	-1.6224e-05	-5.65e-07	-1.251e-05	-1.5495e-05	6.192e-05	6.195e-05	6.198e-05	6.2009e-05	6.2039e-05	6.2068e-05	6.2097e-05	6.2125e-05	6.2154e-05	6.2182e-05	6.2209e-05	6.2237e-05	6.2264e-05	6.2291e-05	6.2318e-05	6.2344e-05	6.237e-05	6.2396e-05	6.2422e-05	6.2447e-05	6.2472e-05	6.2497e-05	6.2521e-05	6.2546e-05	6.2569e-05	6.2593e-05	6.2617e-05	6.264e-05	6.2663e-05	6.2685e-05	6.2707e-05	6.273e-05	6.2751e-05	6.2773e-05	6.2794e-05	6.2815e-05	6.2836e-05	6.2856e-05	6.2876e-05	6.2896e-05	6.2915e-05	6.2935e-05	6.2954e-05
	501.77	-3.6142e-05	-2.0137e-05	1.8848e-05	-7.5006e-06	-2.8334e-05	3.8975e-05	3.8974e-05	3.8974e-05	3.8973e-05	3.8973e-05	3.8972e-05	3.8972e-05	3.8971e-05	3.8971e-05	3.897e-05	3.897e-05	3.8969e-05	3.8968e-05	3.8968e-05	3.8967e-05	3.8966e-05	3.8966e-05	3.8965e-05	3.8964e-05	3.8964e-05	3.8963e-05	3.8962e-05	3.8961e-05	3.8961e-05	3.896e-05	3.8959e-05	3.8958e-05	3.8957e-05	3.8957e-05	3.8956e-05	3.8955e-05	3.8954e-05	3.8953e-05	3.8952e-05	3.8951e-05	3.895e-05	3.8949e-05	3.8948e-05	3.8947e-05	3.8946e-05	3.8945e-05	3.8944e-05	3.8943e-05
	502.36	-1.9837e-05	-1.6535e-05	1.8991e-05	-7.2702e-06	-2.8999e-05	3.7716e-05	3.7705e-05	3.7693e-05	3.768e-05	3.7668e-05	3.7655e-05	3.7641e-05	3.7628e-05	3.7614e-05	3.76e-05	3.7586e-05	3.7571e-05	3.7556e-05	3.754e-05	3.7525e-05	3.7509e-05	3.7493e-05	3.7476e-05	3.7459e-05	3.7442e-05	3.7424e-05	3.7406e-05	3.7388e-05	3.7369e-05	3.735e-05	3.7331e-05	3.7311e-05	3.7291e-05	3.7271e-05	3.725e-05	3.7229e-05	3.7207e-05	3.7185e-05	3.7163e-05	3.714e-05	3.7117e-05	3.7094e-05	3.707e-05	3.7046e-05	3.7021e-05	3.6996e-05	3.6971e-05	3.6945e-05
	502.95	-3.0295e-05	-3.6489e-05	1.5975e-05	-5.5154e-06	-2.9783e-05	5.438e-05	5.4348e-05	5.4315e-05	5.4281e-05	5.4246e-05	5.421e-05	5.4174e-05	5.4137e-05	5.4099e-05	5.406e-05	5.4021e-05	5.398e-05	5.3939e-05	5.3897e-05	5.3854e-05	5.381e-05	5.3766e-05	5.372e-05	5.3673e-05	5.3626e-05	5.3578e-05	5.3529e-05	5.3478e-05	5.3427e-05	5.3375e-05	5.3322e-05	5.3268e-05	5.3213e-05	5.3157e-05	5.31e-05	5.3042e-05	5.2983e-05	5.2923e-05	5.2862e-05	5.28e-05	5.2737e-05	5.2673e-05	5.2608e-05	5.2542e-05	5.2474e-05	5.2406e-05	5.2336e-05	5.2266e-05
	503.54	-0.00015158	-4.1032e-05	2.7449e-05	-6.8805e-06	-3.1997e-05	3.1668e-05	3.1648e-05	3.1627e-05	3.1606e-05	3.1585e-05	3.1563e-05	3.154e-05	3.1517e-05	3.1494e-05	3.147e-05	3.1445e-05	3.142e-05	3.1395e-05	3.1369e-05	3.1342e-05	3.1315e-05	3.1287e-05	3.1259e-05	3.123e-05	3.1201e-05	3.1171e-05	3.1141e-05	3.111e-05	3.1078e-05	3.1046e-05	3.1013e-05	3.098e-05	3.0946e-05	3.0911e-05	3.0876e-05	3.084e-05	3.0804e-05	3.0766e-05	3.0729e-05	3.069e-05	3.0651e-05	3.0612e-05	3.0571e-05	3.053e-05	3.0489e-05	3.0446e-05	3.0403e-05	3.036e-05
	504.13	-8.3769e-05	-2.8613e-05	3.1711e-05	1.7709e-06	-4.0549e-05	3.4797e-05	3.4998e-05	3.5199e-05	3.5398e-05	3.5596e-05	3.5793e-05	3.5989e-05	3.6183e-05	3.6377e-05	3.6569e-05	3.6759e-05	3.6949e-05	3.7137e-05	3.7324e-05	3.7509e-05	3.7693e-05	3.7876e-05	3.8058e-05	3.8238e-05	3.8416e-05	3.8593e-05	3.8769e-05	3.8943e-05	3.9116e-05	3.9287e-05	3.9457e-05	3.9625e-05	3.9792e-05	3.9957e-05	4.0121e-05	4.0283e-05	4.0443e-05	4.0602e-05	4.0759e-05	4.0915e-05	4.1069e-05	4.1221e-05	4.1372e-05	4.1521e-05	4.1668e-05	4.1813e-05	4.1957e-05	4.2099e-05
	504.72	-0.00010436	-4.2404e-05	1.6382e-05	8.279e-06	-1.7072e-05	1.0382e-05	1.0425e-05	1.0469e-05	1.0511e-05	1.0554e-05	1.0596e-05	1.0638e-05	1.068e-05	1.0721e-05	1.0762e-05	1.0802e-05	1.0843e-05	1.0883e-05	1.0922e-05	1.0961e-05	1.1e-05	1.1039e-05	1.1077e-05	1.1115e-05	1.1152e-05	1.119e-05	1.1226e-05	1.1263e-05	1.1299e-05	1.1335e-05	1.137e-05	1.1405e-05	1.144e-05	1.1474e-05	1.1508e-05	1.1542e-05	1.1575e-05	1.1608e-05	1.164e-05	1.1672e-05	1.1704e-05	1.1735e-05	1.1766e-05	1.1797e-05	1.1827e-05	1.1857e-05	1.1886e-05	1.1915e-05
	505.31	-7.7959e-05	-3.4392e-05	2.0325e-05	3.1448e-05	-1.9813e-05	-1.0204e-05	-9.6615e-06	-9.1183e-06	-8.5742e-06	-8.0294e-06	-7.4839e-06	-6.9378e-06	-6.3914e-06	-5.8447e-06	-5.2978e-06	-4.7508e-06	-4.204e-06	-3.6573e-06	-3.111e-06	-2.565e-06	-2.0197e-06	-1.475e-06	-9.3117e-07	-3.8823e-07	1.5366e-07	6.9438e-07	1.2338e-06	1.7718e-06	2.3083e-06	2.8432e-06	3.3762e-06	3.9074e-06	4.4366e-06	4.9636e-06	5.4884e-06	6.0107e-06	6.5306e-06	7.0479e-06	7.5624e-06	8.0741e-06	8.5827e-06	9.0883e-06	9.5906e-06	1.009e-05	1.0585e-05	1.1077e-05	1.1565e-05	1.205e-05
	505.89	-2.3945e-05	-2.0825e-05	1.2914e-05	1.7869e-05	-1.3996e-05	-7.3824e-06	-7.1944e-06	-7.0059e-06	-6.8172e-06	-6.6283e-06	-6.4391e-06	-6.2497e-06	-6.0602e-06	-5.8707e-06	-5.681e-06	-5.4914e-06	-5.3019e-06	-5.1124e-06	-4.923e-06	-4.7338e-06	-4.5448e-06	-4.356e-06	-4.1676e-06	-3.9795e-06	-3.7917e-06	-3.6044e-06	-3.4175e-06	-3.2312e-06	-3.0454e-06	-2.8601e-06	-2.6755e-06	-2.4916e-06	-2.3084e-06	-2.1259e-06	-1.9442e-06	-1.7634e-06	-1.5834e-06	-1.4044e-06	-1.2263e-06	-1.0493e-06	-8.7327e-07	-6.9835e-07	-5.2456e-07	-3.5195e-07	-1.8055e-07	-1.0409e-08	1.5843e-07	3.2593e-07
	506.48	-2.7556e-06	1.1177e-05	1.8518e-05	-1.315e-06	-2.1851e-05	3.9646e-06	4.0857e-06	4.2062e-06	4.3263e-06	4.446e-06	4.5651e-06	4.6837e-06	4.8018e-06	4.9194e-06	5.0364e-06	5.1529e-06	5.2688e-06	5.3841e-06	5.4987e-06	5.6128e-06	5.7262e-06	5.839e-06	5.9511e-06	6.0626e-06	6.1733e-06	6.2833e-06	6.3927e-06	6.5012e-06	6.6091e-06	6.7162e-06	6.8225e-06	6.928e-06	7.0327e-06	7.1366e-06	7.2396e-06	7.3419e-06	7.4432e-06	7.5437e-06	7.6433e-06	7.742e-06	7.8397e-06	7.9366e-06	8.0325e-06	8.1274e-06	8.2214e-06	8.3143e-06	8.4063e-06	8.4973e-06
	507.07	-1.5618e-05	2.5745e-05	2.5479e-05	-1.951e-05	-2.9836e-05	3.3574e-05	3.3878e-05	3.4181e-05	3.4483e-05	3.4783e-05	3.5083e-05	3.5381e-05	3.5677e-05	3.5973e-05	3.6267e-05	3.6559e-05	3.6851e-05	3.714e-05	3.7429e-05	3.7715e-05	3.8e-05	3.8284e-05	3.8566e-05	3.8846e-05	3.9124e-05	3.9401e-05	3.9676e-05	3.9949e-05	4.022e-05	4.0489e-05	4.0756e-05	4.1021e-05	4.1285e-05	4.1546e-05	4.1805e-05	4.2062e-05	4.2317e-05	4.2569e-05	4.282e-05	4.3068e-05	4.3314e-05	4.3557e-05	4.3798e-05	4.4037e-05	4.4273e-05	4.4507e-05	4.4738e-05	4.4967e-05
	507.66	-3.3584e-05	2.5503e-07	1.4243e-05	-1.869e-05	-1.98e-05	3.5369e-05	3.532e-05	3.527e-05	3.5218e-05	3.5166e-05	3.5113e-05	3.5058e-05	3.5002e-05	3.4945e-05	3.4887e-05	3.4828e-05	3.4767e-05	3.4705e-05	3.4642e-05	3.4578e-05	3.4512e-05	3.4446e-05	3.4377e-05	3.4308e-05	3.4237e-05	3.4165e-05	3.4092e-05	3.4017e-05	3.3941e-05	3.3863e-05	3.3784e-05	3.3704e-05	3.3622e-05	3.3539e-05	3.3455e-05	3.3368e-05	3.3281e-05	3.3192e-05	3.3101e-05	3.301e-05	3.2916e-05	3.2821e-05	3.2724e-05	3.2626e-05	3.2527e-05	3.2425e-05	3.2323e-05	3.2218e-05
	508.25	-3.3382e-05	-4.8406e-06	1.8955e-05	-8.745e-06	-2.7869e-05	4.5445e-05	4.5722e-05	4.5997e-05	4.6271e-05	4.6543e-05	4.6814e-05	4.7084e-05	4.7352e-05	4.7619e-05	4.7884e-05	4.8148e-05	4.841e-05	4.8671e-05	4.893e-05	4.9187e-05	4.9443e-05	4.9697e-05	4.9949e-05	5.02e-05	5.0449e-05	5.0696e-05	5.0941e-05	5.1184e-05	5.1425e-05	5.1665e-05	5.1902e-05	5.2138e-05	5.2372e-05	5.2603e-05	5.2833e-05	5.306e-05	5.3285e-05	5.3508e-05	5.3729e-05	5.3948e-05	5.4165e-05	5.4379e-05	5.4591e-05	5.4801e-05	5.5008e-05	5.5213e-05	5.5416e-05	5.5616e-05
	508.84	-1.9628e-06	1.8479e-05	1.4795e-05	-3.0456e-05	-1.8916e-05	4.8864e-05	4.8925e-05	4.8986e-05	4.9046e-05	4.9106e-05	4.9165e-05	4.9223e-05	4.9281e-05	4.9339e-05	4.9396e-05	4.9452e-05	4.9508e-05	4.9564e-05	4.9619e-05	4.9673e-05	4.9727e-05	4.978e-05	4.9833e-05	4.9885e-05	4.9937e-05	4.9988e-05	5.0038e-05	5.0088e-05	5.0138e-05	5.0187e-05	5.0235e-05	5.0283e-05	5.033e-05	5.0377e-05	5.0423e-05	5.0469e-05	5.0514e-05	5.0558e-05	5.0602e-05	5.0645e-05	5.0688e-05	5.073e-05	5.0772e-05	5.0813e-05	5.0853e-05	5.0893e-05	5.0932e-05	5.0971e-05
	509.43	-0.00010898	6.9758e-06	1.678e-05	-2.1631e-05	-1.4623e-05	1.1126e-05	1.1132e-05	1.1138e-05	1.1143e-05	1.1149e-05	1.1155e-05	1.1162e-05	1.1168e-05	1.1174e-05	1.1181e-05	1.1187e-05	1.1194e-05	1.1201e-05	1.1208e-05	1.1216e-05	1.1223e-05	1.1231e-05	1.1239e-05	1.1247e-05	1.1256e-05	1.1264e-05	1.1273e-05	1.1282e-05	1.1292e-05	1.1302e-05	1.1312e-05	1.1322e-05	1.1333e-05	1.1344e-05	1.1355e-05	1.1367e-05	1.1379e-05	1.1391e-05	1.1404e-05	1.1417e-05	1.1431e-05	1.1445e-05	1.1459e-05	1.1474e-05	1.1489e-05	1.1505e-05	1.1521e-05	1.1538e-05
	510.01	-0.00014087	-2.5751e-06	2.051e-05	-1.4771e-05	-1.9149e-05	1.0754e-06	1.0896e-06	1.104e-06	1.1187e-06	1.1335e-06	1.1487e-06	1.1642e-06	1.1799e-06	1.196e-06	1.2125e-06	1.2293e-06	1.2465e-06	1.2641e-06	1.2821e-06	1.3005e-06	1.3194e-06	1.3388e-06	1.3587e-06	1.3791e-06	1.4e-06	1.4215e-06	1.4435e-06	1.4662e-06	1.4894e-06	1.5132e-06	1.5377e-06	1.5629e-06	1.5887e-06	1.6152e-06	1.6424e-06	1.6704e-06	1.6991e-06	1.7286e-06	1.7589e-06	1.79e-06	1.8219e-06	1.8546e-06	1.8882e-06	1.9227e-06	1.9581e-06	1.9944e-06	2.0317e-06	2.0698e-06
	510.6	-0.00012996	1.857e-06	6.8017e-06	-1.53e-05	-5.9451e-06	5.6194e-06	5.6333e-06	5.6474e-06	5.6618e-06	5.6764e-06	5.6914e-06	5.7066e-06	5.7221e-06	5.7379e-06	5.7541e-06	5.7707e-06	5.7876e-06	5.8049e-06	5.8226e-06	5.8407e-06	5.8592e-06	5.8782e-06	5.8977e-06	5.9176e-06	5.938e-06	5.959e-06	5.9804e-06	6.0024e-06	6.0249e-06	6.048e-06	6.0717e-06	6.0959e-06	6.1208e-06	6.1463e-06	6.1724e-06	6.1992e-06	6.2267e-06	6.2548e-06	6.2837e-06	6.3132e-06	6.3435e-06	6.3746e-06	6.4063e-06	6.4389e-06	6.4723e-06	6.5064e-06	6.5414e-06	6.5772e-06
	511.19	-0.00014384	-1.0574e-05	-5.9825e-07	-1.8563e-05	1.5519e-06	-2.0887e-06	-2.4735e-06	-2.8587e-06	-3.2442e-06	-3.63e-06	-4.0161e-06	-4.4022e-06	-4.7883e-06	-5.1744e-06	-5.5603e-06	-5.946e-06	-6.3313e-06	-6.7163e-06	-7.1007e-06	-7.4846e-06	-7.8678e-06	-8.2502e-06	-8.6318e-06	-9.0125e-06	-9.3922e-06	-9.7708e-06	-1.0148e-05	-1.0524e-05	-1.0899e-05	-1.1272e-05	-1.1644e-05	-1.2014e-05	-1.2383e-05	-1.275e-05	-1.3115e-05	-1.3478e-05	-1.3838e-05	-1.4197e-05	-1.4554e-05	-1.4908e-05	-1.526e-05	-1.5609e-05	-1.5956e-05	-1.63e-05	-1.6642e-05	-1.6981e-05	-1.7316e-05	-1.7649e-05
	511.78	-0.00014458	1.4803e-05	7.4668e-06	-1.9643e-05	-3.7257e-06	-1.671e-05	-1.6951e-05	-1.7192e-05	-1.7433e-05	-1.7674e-05	-1.7916e-05	-1.8157e-05	-1.8399e-05	-1.864e-05	-1.8882e-05	-1.9123e-05	-1.9364e-05	-1.9604e-05	-1.9845e-05	-2.0085e-05	-2.0324e-05	-2.0563e-05	-2.0802e-05	-2.104e-05	-2.1277e-05	-2.1514e-05	-2.1749e-05	-2.1984e-05	-2.2219e-05	-2.2452e-05	-2.2684e-05	-2.2915e-05	-2.3145e-05	-2.3374e-05	-2.3602e-05	-2.3829e-05	-2.4054e-05	-2.4278e-05	-2.4501e-05	-2.4722e-05	-2.4942e-05	-2.516e-05	-2.5376e-05	-2.5591e-05	-2.5804e-05	-2.6015e-05	-2.6225e-05	-2.6432e-05
	512.37	-0.00012628	5.071e-06	-1.497e-05	-1.5008e-05	2.4215e-05	-2.3668e-05	-2.3982e-05	-2.4295e-05	-2.4607e-05	-2.4919e-05	-2.5229e-05	-2.5538e-05	-2.5846e-05	-2.6153e-05	-2.6459e-05	-2.6764e-05	-2.7067e-05	-2.737e-05	-2.767e-05	-2.797e-05	-2.8268e-05	-2.8564e-05	-2.8859e-05	-2.9152e-05	-2.9444e-05	-2.9734e-05	-3.0022e-05	-3.0309e-05	-3.0594e-05	-3.0877e-05	-3.1158e-05	-3.1437e-05	-3.1714e-05	-3.1989e-05	-3.2262e-05	-3.2532e-05	-3.2801e-05	-3.3067e-05	-3.3331e-05	-3.3593e-05	-3.3852e-05	-3.4109e-05	-3.4364e-05	-3.4616e-05	-3.4865e-05	-3.5112e-05	-3.5356e-05	-3.5598e-05
	512.96	-0.00015591	-1.5619e-05	-1.5548e-05	-6.0182e-06	2.4003e-05	-2.5919e-05	-2.6189e-05	-2.6457e-05	-2.6725e-05	-2.6991e-05	-2.7257e-05	-2.7521e-05	-2.7784e-05	-2.8046e-05	-2.8307e-05	-2.8567e-05	-2.8825e-05	-2.9082e-05	-2.9338e-05	-2.9592e-05	-2.9845e-05	-3.0096e-05	-3.0346e-05	-3.0595e-05	-3.0842e-05	-3.1087e-05	-3.1331e-05	-3.1572e-05	-3.1813e-05	-3.2051e-05	-3.2288e-05	-3.2523e-05	-3.2756e-05	-3.2987e-05	-3.3217e-05	-3.3444e-05	-3.367e-05	-3.3893e-05	-3.4114e-05	-3.4334e-05	-3.4551e-05	-3.4766e-05	-3.4979e-05	-3.5189e-05	-3.5397e-05	-3.5603e-05	-3.5807e-05	-3.6008e-05
	513.54	-0.00018311	1.4063e-05	1.208e-07	-3.0498e-05	5.6914e-06	-2.2992e-06	-2.5174e-06	-2.7359e-06	-2.9544e-06	-3.1731e-06	-3.3918e-06	-3.6105e-06	-3.8292e-06	-4.0477e-06	-4.2662e-06	-4.4844e-06	-4.7024e-06	-4.92e-06	-5.1374e-06	-5.3543e-06	-5.5709e-06	-5.7869e-06	-6.0024e-06	-6.2173e-06	-6.4316e-06	-6.6451e-06	-6.858e-06	-7.0701e-06	-7.2814e-06	-7.4918e-06	-7.7012e-06	-7.9097e-06	-8.1172e-06	-8.3236e-06	-8.5289e-06	-8.733e-06	-8.9359e-06	-9.1376e-06	-9.3379e-06	-9.5369e-06	-9.7344e-06	-9.9305e-06	-1.0125e-05	-1.0318e-05	-1.051e-05	-1.0699e-05	-1.0888e-05	-1.1074e-05
	514.13	-0.00027734	2.1306e-05	3.4991e-06	-4.014e-05	3.3375e-06	1.9697e-08	-9.3614e-08	-2.0702e-07	-3.2049e-07	-4.34e-07	-5.4752e-07	-6.6104e-07	-7.7453e-07	-8.8795e-07	-1.0013e-06	-1.1145e-06	-1.2276e-06	-1.3406e-06	-1.4533e-06	-1.5658e-06	-1.6782e-06	-1.7902e-06	-1.902e-06	-2.0134e-06	-2.1245e-06	-2.2353e-06	-2.3456e-06	-2.4556e-06	-2.5651e-06	-2.6742e-06	-2.7827e-06	-2.8908e-06	-2.9983e-06	-3.1053e-06	-3.2116e-06	-3.3174e-06	-3.4225e-06	-3.527e-06	-3.6307e-06	-3.7338e-06	-3.8361e-06	-3.9377e-06	-4.0384e-06	-4.1384e-06	-4.2375e-06	-4.3357e-06	-4.4331e-06	-4.5295e-06
	514.72	-0.00033229	1.8505e-05	-1.4043e-06	-4.4392e-05	8.071e-06	7.3337e-06	7.2867e-06	7.2397e-06	7.1927e-06	7.1457e-06	7.0986e-06	7.0516e-06	7.0046e-06	6.9576e-06	6.9106e-06	6.8637e-06	6.8169e-06	6.7701e-06	6.7234e-06	6.6768e-06	6.6303e-06	6.5839e-06	6.5376e-06	6.4915e-06	6.4455e-06	6.3996e-06	6.3539e-06	6.3084e-06	6.2631e-06	6.218e-06	6.173e-06	6.1283e-06	6.0838e-06	6.0396e-06	5.9956e-06	5.9518e-06	5.9084e-06	5.8652e-06	5.8223e-06	5.7796e-06	5.7373e-06	5.6954e-06	5.6537e-06	5.6124e-06	5.5714e-06	5.5308e-06	5.4906e-06	5.4508e-06
	515.31	-0.00027707	-1.1919e-05	-2.0035e-06	-2.0953e-05	4.5593e-06	4.5136e-06	4.5371e-06	4.5611e-06	4.5856e-06	4.6106e-06	4.6361e-06	4.6622e-06	4.6888e-06	4.7159e-06	4.7436e-06	4.7719e-06	4.8007e-06	4.8301e-06	4.86e-06	4.8905e-06	4.9216e-06	4.9533e-06	4.9856e-06	5.0185e-06	5.0519e-06	5.086e-06	5.1207e-06	5.156e-06	5.192e-06	5.2285e-06	5.2657e-06	5.3036e-06	5.3421e-06	5.3812e-06	5.421e-06	5.4615e-06	5.5026e-06	5.5444e-06	5.5869e-06	5.6301e-06	5.6739e-06	5.7185e-06	5.7637e-06	5.8097e-06	5.8564e-06	5.9037e-06	5.9519e-06	6.0007e-06
	515.9	-0.00023066	-1.8721e-05	-4.4544e-06	-8.9177e-06	9.8071e-06	-2.2316e-05	-2.2504e-05	-2.2691e-05	-2.2878e-05	-2.3064e-05	-2.3249e-05	-2.3433e-05	-2.3617e-05	-2.38e-05	-2.3981e-05	-2.4163e-05	-2.4343e-05	-2.4522e-05	-2.4701e-05	-2.4878e-05	-2.5054e-05	-2.523e-05	-2.5404e-05	-2.5578e-05	-2.575e-05	-2.5921e-05	-2.6091e-05	-2.626e-05	-2.6428e-05	-2.6594e-05	-2.6759e-05	-2.6923e-05	-2.7086e-05	-2.7247e-05	-2.7407e-05	-2.7566e-05	-2.7723e-05	-2.7879e-05	-2.8033e-05	-2.8186e-05	-2.8338e-05	-2.8487e-05	-2.8636e-05	-2.8782e-05	-2.8927e-05	-2.9071e-05	-2.9213e-05	-2.9353e-05
	516.49	-0.00022611	-3.6987e-05	-1.299e-05	7.3584e-06	1.5692e-05	-1.9712e-05	-1.9679e-05	-1.9646e-05	-1.9612e-05	-1.9578e-05	-1.9543e-05	-1.9507e-05	-1.947e-05	-1.9432e-05	-1.9394e-05	-1.9355e-05	-1.9316e-05	-1.9275e-05	-1.9234e-05	-1.9192e-05	-1.9149e-05	-1.9105e-05	-1.9061e-05	-1.9015e-05	-1.8969e-05	-1.8922e-05	-1.8875e-05	-1.8826e-05	-1.8777e-05	-1.8726e-05	-1.8675e-05	-1.8623e-05	-1.857e-05	-1.8516e-05	-1.8461e-05	-1.8406e-05	-1.8349e-05	-1.8292e-05	-1.8233e-05	-1.8174e-05	-1.8114e-05	-1.8052e-05	-1.799e-05	-1.7927e-05	-1.7863e-05	-1.7798e-05	-1.7732e-05	-1.7665e-05
	517.07	-0.00020717	-1.5523e-05	-1.7316e-05	-2.2615e-06	2.5294e-05	-3.3295e-05	-3.3453e-05	-3.361e-05	-3.3765e-05	-3.392e-05	-3.4074e-05	-3.4226e-05	-3.4377e-05	-3.4528e-05	-3.4677e-05	-3.4825e-05	-3.4972e-05	-3.5118e-05	-3.5262e-05	-3.5406e-05	-3.5548e-05	-3.5689e-05	-3.5829e-05	-3.5968e-05	-3.6105e-05	-3.6241e-05	-3.6376e-05	-3.651e-05	-3.6642e-05	-3.6773e-05	-3.6903e-05	-3.7031e-05	-3.7159e-05	-3.7284e-05	-3.7409e-05	-3.7532e-05	-3.7653e-05	-3.7774e-05	-3.7893e-05	-3.801e-05	-3.8126e-05	-3.8241e-05	-3.8354e-05	-3.8466e-05	-3.8576e-05	-3.8684e-05	-3.8792e-05	-3.8897e-05
	517.66	-0.00019665	-2.6666e-05	-7.263e-06	2.2645e-05	1.0799e-05	-5.4581e-05	-5.4508e-05	-5.4434e-05	-5.4358e-05	-5.428e-05	-5.4201e-05	-5.4121e-05	-5.4038e-05	-5.3954e-05	-5.3869e-05	-5.3781e-05	-5.3692e-05	-5.3601e-05	-5.3509e-05	-5.3415e-05	-5.3319e-05	-5.3221e-05	-5.3121e-05	-5.302e-05	-5.2917e-05	-5.2812e-05	-5.2705e-05	-5.2596e-05	-5.2485e-05	-5.2372e-05	-5.2258e-05	-5.2141e-05	-5.2023e-05	-5.1902e-05	-5.178e-05	-5.1655e-05	-5.1529e-05	-5.14e-05	-5.127e-05	-5.1137e-05	-5.1002e-05	-5.0866e-05	-5.0727e-05	-5.0585e-05	-5.0442e-05	-5.0297e-05	-5.0149e-05	-4.9999e-05
	518.25	-9.8803e-05	-1.9306e-05	-1.0102e-05	2.1541e-05	1.2471e-05	-3.4234e-05	-3.3968e-05	-3.3696e-05	-3.3418e-05	-3.3135e-05	-3.2847e-05	-3.2553e-05	-3.2253e-05	-3.1947e-05	-3.1635e-05	-3.1318e-05	-3.0995e-05	-3.0666e-05	-3.033e-05	-2.9989e-05	-2.9641e-05	-2.9288e-05	-2.8928e-05	-2.8562e-05	-2.8189e-05	-2.781e-05	-2.7425e-05	-2.7033e-05	-2.6634e-05	-2.6229e-05	-2.5817e-05	-2.5399e-05	-2.4973e-05	-2.4541e-05	-2.4102e-05	-2.3656e-05	-2.3203e-05	-2.2743e-05	-2.2276e-05	-2.1801e-05	-2.132e-05	-2.0831e-05	-2.0335e-05	-1.9831e-05	-1.932e-05	-1.8801e-05	-1.8275e-05	-1.7741e-05
	518.84	-0.00010371	-9.1773e-06	5.2632e-06	3.3446e-05	-2.4754e-06	-6.5137e-05	-6.4704e-05	-6.4263e-05	-6.3813e-05	-6.3356e-05	-6.289e-05	-6.2415e-05	-6.1932e-05	-6.144e-05	-6.094e-05	-6.0431e-05	-5.9913e-05	-5.9386e-05	-5.885e-05	-5.8305e-05	-5.7751e-05	-5.7188e-05	-5.6615e-05	-5.6033e-05	-5.5442e-05	-5.4841e-05	-5.4231e-05	-5.3611e-05	-5.2981e-05	-5.2341e-05	-5.1692e-05	-5.1032e-05	-5.0363e-05	-4.9683e-05	-4.8994e-05	-4.8294e-05	-4.7583e-05	-4.6863e-05	-4.6131e-05	-4.539e-05	-4.4637e-05	-4.3874e-05	-4.31e-05	-4.2316e-05	-4.152e-05	-4.0714e-05	-3.9896e-05	-3.9067e-05
	519.43	-0.00010653	-1.0406e-05	1.491e-05	4.191e-05	-1.2471e-05	-8.2942e-05	-8.2515e-05	-8.2079e-05	-8.1635e-05	-8.1182e-05	-8.072e-05	-8.025e-05	-7.9771e-05	-7.9282e-05	-7.8785e-05	-7.8279e-05	-7.7763e-05	-7.7238e-05	-7.6704e-05	-7.616e-05	-7.5606e-05	-7.5043e-05	-7.447e-05	-7.3888e-05	-7.3295e-05	-7.2693e-05	-7.2081e-05	-7.1458e-05	-7.0825e-05	-7.0182e-05	-6.9528e-05	-6.8864e-05	-6.819e-05	-6.7505e-05	-6.6809e-05	-6.6102e-05	-6.5385e-05	-6.4656e-05	-6.3917e-05	-6.3166e-05	-6.2404e-05	-6.1631e-05	-6.0847e-05	-6.0051e-05	-5.9243e-05	-5.8424e-05	-5.7593e-05	-5.675e-05
	520.01	-9.4473e-05	4.1437e-06	3.2405e-05	3.9696e-05	-3.0087e-05	-8.6249e-05	-8.5666e-05	-8.5072e-05	-8.4468e-05	-8.3853e-05	-8.3227e-05	-8.259e-05	-8.1942e-05	-8.1283e-05	-8.0612e-05	-7.9931e-05	-7.9237e-05	-7.8533e-05	-7.7817e-05	-7.7089e-05	-7.6349e-05	-7.5598e-05	-7.4834e-05	-7.4058e-05	-7.3271e-05	-7.2471e-05	-7.1658e-05	-7.0834e-05	-6.9996e-05	-6.9147e-05	-6.8284e-05	-6.7409e-05	-6.652e-05	-6.5619e-05	-6.4705e-05	-6.3778e-05	-6.2837e-05	-6.1883e-05	-6.0915e-05	-5.9934e-05	-5.894e-05	-5.7931e-05	-5.6909e-05	-5.5873e-05	-5.4823e-05	-5.3759e-05	-5.268e-05	-5.1588e-05
	520.6	-9.4708e-05	-1.2371e-05	2.1091e-05	5.1028e-05	-1.8985e-05	-8.7729e-05	-8.7134e-05	-8.6529e-05	-8.5913e-05	-8.5285e-05	-8.4647e-05	-8.3998e-05	-8.3337e-05	-8.2665e-05	-8.1982e-05	-8.1287e-05	-8.0581e-05	-7.9863e-05	-7.9133e-05	-7.8391e-05	-7.7637e-05	-7.6872e-05	-7.6094e-05	-7.5303e-05	-7.4501e-05	-7.3686e-05	-7.2859e-05	-7.2018e-05	-7.1166e-05	-7.03e-05	-6.9421e-05	-6.853e-05	-6.7625e-05	-6.6708e-05	-6.5776e-05	-6.4832e-05	-6.3874e-05	-6.2903e-05	-6.1918e-05	-6.0919e-05	-5.9906e-05	-5.8879e-05	-5.7839e-05	-5.6784e-05	-5.5715e-05	-5.4632e-05	-5.3534e-05	-5.2422e-05
	521.19	-3.9678e-05	-1.0183e-05	3.9785e-05	5.591e-05	-3.7022e-05	-8.361e-05	-8.286e-05	-8.2099e-05	-8.1328e-05	-8.0546e-05	-7.9754e-05	-7.895e-05	-7.8136e-05	-7.7311e-05	-7.6475e-05	-7.5627e-05	-7.4769e-05	-7.3899e-05	-7.3019e-05	-7.2126e-05	-7.1223e-05	-7.0308e-05	-6.9382e-05	-6.8444e-05	-6.7495e-05	-6.6534e-05	-6.5562e-05	-6.4577e-05	-6.3581e-05	-6.2573e-05	-6.1553e-05	-6.0522e-05	-5.9478e-05	-5.8422e-05	-5.7354e-05	-5.6274e-05	-5.5182e-05	-5.4077e-05	-5.296e-05	-5.1831e-05	-5.0689e-05	-4.9535e-05	-4.8368e-05	-4.7188e-05	-4.5996e-05	-4.4791e-05	-4.3573e-05	-4.2343e-05
	521.78	-4.3035e-05	1.2307e-05	4.9539e-05	4.998e-05	-5.0906e-05	-9.9146e-05	-9.8542e-05	-9.7928e-05	-9.7301e-05	-9.6664e-05	-9.6014e-05	-9.5353e-05	-9.468e-05	-9.3994e-05	-9.3297e-05	-9.2587e-05	-9.1866e-05	-9.1131e-05	-9.0385e-05	-8.9625e-05	-8.8853e-05	-8.8068e-05	-8.727e-05	-8.6459e-05	-8.5635e-05	-8.4798e-05	-8.3947e-05	-8.3083e-05	-8.2205e-05	-8.1314e-05	-8.0409e-05	-7.949e-05	-7.8557e-05	-7.761e-05	-7.6648e-05	-7.5673e-05	-7.4683e-05	-7.3678e-05	-7.2659e-05	-7.1625e-05	-7.0576e-05	-6.9513e-05	-6.8434e-05	-6.734e-05	-6.6231e-05	-6.5107e-05	-6.3967e-05	-6.2812e-05
	522.36	1.8606e-05	-2.1199e-06	3.7315e-05	7.007e-05	-4.3128e-05	-0.0001038	-0.00010318	-0.00010254	-0.0001019	-0.00010124	-0.00010057	-9.9889e-05	-9.9194e-05	-9.8486e-05	-9.7766e-05	-9.7033e-05	-9.6287e-05	-9.5527e-05	-9.4755e-05	-9.3969e-05	-9.317e-05	-9.2357e-05	-9.1531e-05	-9.0691e-05	-8.9837e-05	-8.8969e-05	-8.8087e-05	-8.7191e-05	-8.628e-05	-8.5355e-05	-8.4416e-05	-8.3462e-05	-8.2493e-05	-8.1509e-05	-8.051e-05	-7.9496e-05	-7.8467e-05	-7.7423e-05	-7.6363e-05	-7.5287e-05	-7.4196e-05	-7.3089e-05	-7.1966e-05	-7.0827e-05	-6.9672e-05	-6.8501e-05	-6.7314e-05	-6.611e-05
	522.95	-2.2196e-05	-2.5714e-05	3.3878e-05	7.1423e-05	-4.4643e-05	-7.8998e-05	-7.8505e-05	-7.8003e-05	-7.7491e-05	-7.6969e-05	-7.6437e-05	-7.5895e-05	-7.5343e-05	-7.478e-05	-7.4207e-05	-7.3624e-05	-7.303e-05	-7.2425e-05	-7.181e-05	-7.1184e-05	-7.0547e-05	-6.9899e-05	-6.9239e-05	-6.8569e-05	-6.7887e-05	-6.7194e-05	-6.6489e-05	-6.5773e-05	-6.5045e-05	-6.4305e-05	-6.3553e-05	-6.2789e-05	-6.2014e-05	-6.1226e-05	-6.0426e-05	-5.9613e-05	-5.8788e-05	-5.7951e-05	-5.71e-05	-5.6237e-05	-5.5362e-05	-5.4473e-05	-5.3571e-05	-5.2657e-05	-5.1729e-05	-5.0787e-05	-4.9833e-05	-4.8865e-05
	523.54	5.1337e-05	-2.5094e-05	4.8703e-05	8.9593e-05	-6.3519e-05	-0.00010552	-0.00010502	-0.00010451	-0.000104	-0.00010347	-0.00010294	-0.00010239	-0.00010183	-0.00010126	-0.00010069	-0.0001001	-9.9497e-05	-9.8885e-05	-9.8263e-05	-9.763e-05	-9.6985e-05	-9.6329e-05	-9.5661e-05	-9.4982e-05	-9.4291e-05	-9.3589e-05	-9.2874e-05	-9.2148e-05	-9.1409e-05	-9.0659e-05	-8.9896e-05	-8.912e-05	-8.8333e-05	-8.7532e-05	-8.6719e-05	-8.5893e-05	-8.5054e-05	-8.4203e-05	-8.3338e-05	-8.246e-05	-8.1569e-05	-8.0664e-05	-7.9746e-05	-7.8815e-05	-7.7869e-05	-7.691e-05	-7.5937e-05	-7.4951e-05
	524.13	-6.6336e-05	-2.38e-05	5.3346e-05	6.9143e-05	-5.4915e-05	-0.00010748	-0.00010692	-0.00010634	-0.00010576	-0.00010517	-0.00010456	-0.00010395	-0.00010332	-0.00010268	-0.00010203	-0.00010137	-0.00010069	-0.0001	-9.9302e-05	-9.859e-05	-9.7865e-05	-9.7128e-05	-9.6378e-05	-9.5615e-05	-9.4839e-05	-9.4051e-05	-9.3249e-05	-9.2434e-05	-9.1605e-05	-9.0763e-05	-8.9908e-05	-8.9038e-05	-8.8155e-05	-8.7259e-05	-8.6348e-05	-8.5423e-05	-8.4484e-05	-8.353e-05	-8.2562e-05	-8.158e-05	-8.0583e-05	-7.9571e-05	-7.8544e-05	-7.7503e-05	-7.6446e-05	-7.5374e-05	-7.4287e-05	-7.3184e-05
	524.71	-9.3685e-05	-9.4862e-06	3.9582e-05	4.9356e-05	-3.5436e-05	-9.9375e-05	-9.8847e-05	-9.8308e-05	-9.7758e-05	-9.7198e-05	-9.6627e-05	-9.6044e-05	-9.5451e-05	-9.4847e-05	-9.4231e-05	-9.3604e-05	-9.2966e-05	-9.2315e-05	-9.1654e-05	-9.098e-05	-9.0295e-05	-8.9597e-05	-8.8888e-05	-8.8166e-05	-8.7432e-05	-8.6686e-05	-8.5927e-05	-8.5155e-05	-8.4371e-05	-8.3574e-05	-8.2764e-05	-8.1941e-05	-8.1105e-05	-8.0255e-05	-7.9393e-05	-7.8516e-05	-7.7627e-05	-7.6723e-05	-7.5806e-05	-7.4875e-05	-7.393e-05	-7.2971e-05	-7.1998e-05	-7.1011e-05	-7.0009e-05	-6.8992e-05	-6.7961e-05	-6.6916e-05
	525.3	-5.0819e-05	1.1871e-05	5.2773e-05	5.2118e-05	-5.6117e-05	-0.00011051	-0.00011006	-0.0001096	-0.00010914	-0.00010867	-0.00010818	-0.00010769	-0.00010719	-0.00010667	-0.00010615	-0.00010562	-0.00010508	-0.00010453	-0.00010397	-0.0001034	-0.00010282	-0.00010222	-0.00010162	-0.00010101	-0.00010039	-9.9754e-05	-9.9109e-05	-9.8454e-05	-9.7788e-05	-9.7111e-05	-9.6423e-05	-9.5724e-05	-9.5013e-05	-9.4291e-05	-9.3558e-05	-9.2813e-05	-9.2056e-05	-9.1288e-05	-9.0508e-05	-8.9716e-05	-8.8912e-05	-8.8096e-05	-8.7268e-05	-8.6428e-05	-8.5575e-05	-8.471e-05	-8.3832e-05	-8.2941e-05
	525.89	-2.5591e-05	-7.2908e-06	6.0628e-05	6.8269e-05	-6.6893e-05	-0.00011349	-0.00011301	-0.00011251	-0.000112	-0.00011148	-0.00011096	-0.00011042	-0.00010987	-0.00010931	-0.00010874	-0.00010817	-0.00010758	-0.00010697	-0.00010636	-0.00010574	-0.00010511	-0.00010446	-0.00010381	-0.00010314	-0.00010246	-0.00010177	-0.00010107	-0.00010035	-9.9629e-05	-9.8892e-05	-9.8143e-05	-9.7381e-05	-9.6607e-05	-9.5821e-05	-9.5023e-05	-9.4212e-05	-9.3388e-05	-9.2552e-05	-9.1703e-05	-9.0841e-05	-8.9966e-05	-8.9078e-05	-8.8177e-05	-8.7262e-05	-8.6335e-05	-8.5393e-05	-8.4438e-05	-8.347e-05
	526.48	-2.961e-05	-1.2245e-05	5.7006e-05	5.9336e-05	-6.2848e-05	-9.5074e-05	-9.4699e-05	-9.4316e-05	-9.3926e-05	-9.3528e-05	-9.3122e-05	-9.2708e-05	-9.2287e-05	-9.1857e-05	-9.142e-05	-9.0974e-05	-9.052e-05	-9.0058e-05	-8.9588e-05	-8.9109e-05	-8.8621e-05	-8.8125e-05	-8.762e-05	-8.7107e-05	-8.6584e-05	-8.6053e-05	-8.5513e-05	-8.4964e-05	-8.4406e-05	-8.3838e-05	-8.3262e-05	-8.2675e-05	-8.208e-05	-8.1475e-05	-8.0861e-05	-8.0236e-05	-7.9603e-05	-7.8959e-05	-7.8306e-05	-7.7642e-05	-7.6969e-05	-7.6285e-05	-7.5592e-05	-7.4888e-05	-7.4174e-05	-7.3449e-05	-7.2714e-05	-7.1968e-05
	527.06	-9.8258e-05	-2.6162e-06	6.0894e-05	4.947e-05	-6.5819e-05	-0.00010068	-0.0001004	-0.00010011	-9.9812e-05	-9.951e-05	-9.9203e-05	-9.8889e-05	-9.857e-05	-9.8244e-05	-9.7913e-05	-9.7575e-05	-9.7231e-05	-9.688e-05	-9.6524e-05	-9.6161e-05	-9.5791e-05	-9.5415e-05	-9.5032e-05	-9.4643e-05	-9.4247e-05	-9.3844e-05	-9.3434e-05	-9.3018e-05	-9.2594e-05	-9.2164e-05	-9.1727e-05	-9.1282e-05	-9.083e-05	-9.0371e-05	-8.9905e-05	-8.9432e-05	-8.8951e-05	-8.8463e-05	-8.7967e-05	-8.7464e-05	-8.6953e-05	-8.6434e-05	-8.5908e-05	-8.5374e-05	-8.4832e-05	-8.4282e-05	-8.3724e-05	-8.3158e-05
	527.65	-8.6374e-05	-3.9705e-06	6.624e-05	3.6604e-05	-6.8036e-05	-7.9933e-05	-7.9716e-05	-7.9494e-05	-7.9268e-05	-7.9037e-05	-7.8802e-05	-7.8562e-05	-7.8317e-05	-7.8068e-05	-7.7815e-05	-7.7556e-05	-7.7293e-05	-7.7025e-05	-7.6752e-05	-7.6475e-05	-7.6192e-05	-7.5904e-05	-7.5612e-05	-7.5314e-05	-7.5011e-05	-7.4703e-05	-7.439e-05	-7.4071e-05	-7.3748e-05	-7.3419e-05	-7.3084e-05	-7.2744e-05	-7.2399e-05	-7.2048e-05	-7.1692e-05	-7.133e-05	-7.0962e-05	-7.0589e-05	-7.021e-05	-6.9825e-05	-6.9435e-05	-6.9038e-05	-6.8636e-05	-6.8228e-05	-6.7814e-05	-6.7393e-05	-6.6967e-05	-6.6535e-05
	528.24	-0.00010152	1.8449e-06	4.6355e-05	1.3215e-05	-4.6299e-05	-4.8586e-05	-4.8474e-05	-4.8359e-05	-4.8242e-05	-4.8123e-05	-4.8001e-05	-4.7877e-05	-4.775e-05	-4.7622e-05	-4.7491e-05	-4.7357e-05	-4.7221e-05	-4.7082e-05	-4.6941e-05	-4.6797e-05	-4.6651e-05	-4.6502e-05	-4.6351e-05	-4.6197e-05	-4.604e-05	-4.5881e-05	-4.5719e-05	-4.5554e-05	-4.5387e-05	-4.5217e-05	-4.5044e-05	-4.4868e-05	-4.4689e-05	-4.4508e-05	-4.4323e-05	-4.4136e-05	-4.3946e-05	-4.3753e-05	-4.3557e-05	-4.3358e-05	-4.3156e-05	-4.2951e-05	-4.2743e-05	-4.2532e-05	-4.2317e-05	-4.21e-05	-4.1879e-05	-4.1656e-05
	528.83	-6.8152e-05	-2.1592e-05	4.0685e-05	2.8857e-05	-3.9831e-05	-5.0844e-05	-5.0813e-05	-5.078e-05	-5.0747e-05	-5.0714e-05	-5.0679e-05	-5.0644e-05	-5.0609e-05	-5.0572e-05	-5.0535e-05	-5.0498e-05	-5.0459e-05	-5.042e-05	-5.038e-05	-5.034e-05	-5.0299e-05	-5.0257e-05	-5.0214e-05	-5.017e-05	-5.0126e-05	-5.0081e-05	-5.0036e-05	-4.9989e-05	-4.9942e-05	-4.9894e-05	-4.9845e-05	-4.9795e-05	-4.9745e-05	-4.9694e-05	-4.9642e-05	-4.9589e-05	-4.9535e-05	-4.9481e-05	-4.9425e-05	-4.9369e-05	-4.9312e-05	-4.9254e-05	-4.9196e-05	-4.9136e-05	-4.9076e-05	-4.9014e-05	-4.8952e-05	-4.8889e-05
	529.41	-7.3014e-05	-1.9232e-05	3.7612e-05	2.1294e-05	-3.5284e-05	-3.9416e-05	-3.9332e-05	-3.9247e-05	-3.916e-05	-3.9072e-05	-3.8982e-05	-3.889e-05	-3.8797e-05	-3.8703e-05	-3.8606e-05	-3.8508e-05	-3.8409e-05	-3.8308e-05	-3.8205e-05	-3.8101e-05	-3.7995e-05	-3.7887e-05	-3.7777e-05	-3.7666e-05	-3.7553e-05	-3.7439e-05	-3.7322e-05	-3.7204e-05	-3.7084e-05	-3.6962e-05	-3.6839e-05	-3.6713e-05	-3.6586e-05	-3.6457e-05	-3.6326e-05	-3.6194e-05	-3.6059e-05	-3.5922e-05	-3.5784e-05	-3.5644e-05	-3.5501e-05	-3.5357e-05	-3.5211e-05	-3.5063e-05	-3.4913e-05	-3.4761e-05	-3.4606e-05	-3.445e-05
	530	-0.00012664	-2.4444e-05	3.2033e-05	4.416e-06	-2.4957e-05	-2.3102e-05	-2.3139e-05	-2.3176e-05	-2.3213e-05	-2.325e-05	-2.3287e-05	-2.3324e-05	-2.336e-05	-2.3397e-05	-2.3433e-05	-2.347e-05	-2.3506e-05	-2.3542e-05	-2.3578e-05	-2.3614e-05	-2.365e-05	-2.3685e-05	-2.3721e-05	-2.3756e-05	-2.3791e-05	-2.3826e-05	-2.3861e-05	-2.3895e-05	-2.3929e-05	-2.3963e-05	-2.3997e-05	-2.4031e-05	-2.4064e-05	-2.4097e-05	-2.413e-05	-2.4163e-05	-2.4195e-05	-2.4227e-05	-2.4259e-05	-2.429e-05	-2.4322e-05	-2.4352e-05	-2.4383e-05	-2.4413e-05	-2.4443e-05	-2.4472e-05	-2.4501e-05	-2.453e-05
	530.59	-7.9959e-05	-3.0721e-05	1.2877e-05	-2.397e-06	-5.9522e-06	3.8688e-06	3.7443e-06	3.62e-06	3.4957e-06	3.3717e-06	3.2479e-06	3.1243e-06	3.001e-06	2.878e-06	2.7554e-06	2.6331e-06	2.5111e-06	2.3896e-06	2.2685e-06	2.1479e-06	2.0277e-06	1.9081e-06	1.789e-06	1.6705e-06	1.5526e-06	1.4354e-06	1.3187e-06	1.2028e-06	1.0876e-06	9.7313e-07	8.5943e-07	7.4652e-07	6.3443e-07	5.232e-07	4.1284e-07	3.0339e-07	1.9487e-07	8.7319e-08	-1.9247e-08	-1.248e-07	-2.293e-07	-3.3273e-07	-4.3507e-07	-5.3627e-07	-6.3632e-07	-7.3519e-07	-8.3285e-07	-9.2927e-07
	531.18	-0.00011796	-1.5322e-05	2.8015e-05	-8.5405e-06	-2.1952e-05	-9.3312e-06	-9.4552e-06	-9.5791e-06	-9.7029e-06	-9.8264e-06	-9.9497e-06	-1.0073e-05	-1.0196e-05	-1.0318e-05	-1.044e-05	-1.0562e-05	-1.0683e-05	-1.0804e-05	-1.0925e-05	-1.1045e-05	-1.1165e-05	-1.1284e-05	-1.1402e-05	-1.152e-05	-1.1637e-05	-1.1754e-05	-1.187e-05	-1.1985e-05	-1.21e-05	-1.2214e-05	-1.2327e-05	-1.2439e-05	-1.2551e-05	-1.2661e-05	-1.2771e-05	-1.288e-05	-1.2988e-05	-1.3095e-05	-1.3201e-05	-1.3305e-05	-1.3409e-05	-1.3512e-05	-1.3614e-05	-1.3714e-05	-1.3814e-05	-1.3912e-05	-1.4009e-05	-1.4104e-05
	531.76	-7.2901e-05	1.7645e-05	2.8776e-05	-1.559e-05	-2.6096e-05	-9.4657e-06	-9.4445e-06	-9.4235e-06	-9.4027e-06	-9.3821e-06	-9.3616e-06	-9.3414e-06	-9.3214e-06	-9.3016e-06	-9.282e-06	-9.2626e-06	-9.2434e-06	-9.2244e-06	-9.2056e-06	-9.1871e-06	-9.1687e-06	-9.1505e-06	-9.1326e-06	-9.1148e-06	-9.0973e-06	-9.08e-06	-9.0629e-06	-9.046e-06	-9.0293e-06	-9.0128e-06	-8.9966e-06	-8.9806e-06	-8.9647e-06	-8.9491e-06	-8.9338e-06	-8.9186e-06	-8.9037e-06	-8.889e-06	-8.8745e-06	-8.8602e-06	-8.8462e-06	-8.8324e-06	-8.8188e-06	-8.8055e-06	-8.7923e-06	-8.7794e-06	-8.7668e-06	-8.7543e-06
	532.35	-9.6614e-05	1.9856e-05	2.8068e-05	-2.8265e-05	-2.438e-05	1.2237e-05	1.2299e-05	1.2361e-05	1.2422e-05	1.2483e-05	1.2543e-05	1.2603e-05	1.2662e-05	1.2721e-05	1.2779e-05	1.2836e-05	1.2893e-05	1.2949e-05	1.3005e-05	1.306e-05	1.3114e-05	1.3168e-05	1.3222e-05	1.3274e-05	1.3326e-05	1.3378e-05	1.3429e-05	1.3479e-05	1.3529e-05	1.3578e-05	1.3626e-05	1.3674e-05	1.3721e-05	1.3768e-05	1.3814e-05	1.3859e-05	1.3904e-05	1.3948e-05	1.3991e-05	1.4034e-05	1.4076e-05	1.4117e-05	1.4158e-05	1.4198e-05	1.4237e-05	1.4276e-05	1.4314e-05	1.4351e-05
	532.94	-5.4698e-05	1.4315e-05	1.9316e-05	-1.807e-05	-1.5323e-05	-4.7744e-07	-5.3484e-07	-5.9335e-07	-6.53e-07	-7.1379e-07	-7.7574e-07	-8.3886e-07	-9.0315e-07	-9.6863e-07	-1.0353e-06	-1.1032e-06	-1.1723e-06	-1.2426e-06	-1.3142e-06	-1.3871e-06	-1.4612e-06	-1.5365e-06	-1.6132e-06	-1.6912e-06	-1.7704e-06	-1.851e-06	-1.9329e-06	-2.0162e-06	-2.1008e-06	-2.1867e-06	-2.2741e-06	-2.3628e-06	-2.4529e-06	-2.5444e-06	-2.6374e-06	-2.7317e-06	-2.8275e-06	-2.9248e-06	-3.0235e-06	-3.1237e-06	-3.2254e-06	-3.3285e-06	-3.4332e-06	-3.5393e-06	-3.647e-06	-3.7563e-06	-3.8671e-06	-3.9794e-06
	533.52	-6.5527e-05	6.4293e-06	2.7301e-05	-1.915e-05	-2.3098e-05	5.2436e-06	5.1649e-06	5.0847e-06	5.003e-06	4.9197e-06	4.8348e-06	4.7483e-06	4.6602e-06	4.5705e-06	4.4792e-06	4.3862e-06	4.2916e-06	4.1953e-06	4.0973e-06	3.9976e-06	3.8961e-06	3.793e-06	3.688e-06	3.5813e-06	3.4729e-06	3.3626e-06	3.2505e-06	3.1366e-06	3.0209e-06	2.9033e-06	2.7838e-06	2.6625e-06	2.5392e-06	2.4141e-06	2.287e-06	2.158e-06	2.027e-06	1.894e-06	1.7591e-06	1.6221e-06	1.4832e-06	1.3422e-06	1.1991e-06	1.054e-06	9.0686e-07	7.5759e-07	6.0622e-07	4.5274e-07
	534.11	-0.00015581	1.1312e-05	4.1576e-05	-3.1113e-05	-3.8428e-05	1.1694e-05	1.1745e-05	1.1797e-05	1.1848e-05	1.1898e-05	1.1948e-05	1.1997e-05	1.2046e-05	1.2095e-05	1.2142e-05	1.219e-05	1.2236e-05	1.2283e-05	1.2328e-05	1.2374e-05	1.2418e-05	1.2462e-05	1.2506e-05	1.2549e-05	1.2592e-05	1.2634e-05	1.2675e-05	1.2716e-05	1.2756e-05	1.2796e-05	1.2836e-05	1.2874e-05	1.2912e-05	1.295e-05	1.2987e-05	1.3024e-05	1.306e-05	1.3095e-05	1.313e-05	1.3164e-05	1.3198e-05	1.3231e-05	1.3264e-05	1.3296e-05	1.3327e-05	1.3358e-05	1.3388e-05	1.3418e-05
	534.7	-0.00022217	1.0033e-05	3.6082e-05	-4.2626e-05	-3.0689e-05	2.8054e-05	2.8155e-05	2.8255e-05	2.8354e-05	2.8452e-05	2.8549e-05	2.8645e-05	2.8741e-05	2.8835e-05	2.8929e-05	2.9022e-05	2.9113e-05	2.9204e-05	2.9294e-05	2.9383e-05	2.9471e-05	2.9558e-05	2.9643e-05	2.9728e-05	2.9812e-05	2.9895e-05	2.9977e-05	3.0058e-05	3.0138e-05	3.0217e-05	3.0295e-05	3.0372e-05	3.0448e-05	3.0523e-05	3.0596e-05	3.0669e-05	3.0741e-05	3.0811e-05	3.0881e-05	3.0949e-05	3.1017e-05	3.1083e-05	3.1148e-05	3.1212e-05	3.1276e-05	3.1337e-05	3.1398e-05	3.1458e-05
	535.29	-0.00023781	2.8332e-05	2.6286e-05	-4.127e-05	-2.8518e-05	3.4425e-05	3.4739e-05	3.505e-05	3.536e-05	3.5668e-05	3.5974e-05	3.6278e-05	3.658e-05	3.688e-05	3.7179e-05	3.7475e-05	3.7769e-05	3.8061e-05	3.8351e-05	3.8639e-05	3.8925e-05	3.9208e-05	3.9489e-05	3.9767e-05	4.0043e-05	4.0317e-05	4.0588e-05	4.0857e-05	4.1123e-05	4.1386e-05	4.1647e-05	4.1905e-05	4.216e-05	4.2413e-05	4.2662e-05	4.2909e-05	4.3153e-05	4.3394e-05	4.3632e-05	4.3867e-05	4.4098e-05	4.4327e-05	4.4552e-05	4.4775e-05	4.4993e-05	4.5209e-05	4.5421e-05	4.563e-05
	535.87	-0.00027263	2.8365e-05	2.7977e-05	-4.4555e-05	-2.7692e-05	1.795e-05	1.8083e-05	1.8214e-05	1.8345e-05	1.8474e-05	1.8603e-05	1.873e-05	1.8856e-05	1.8982e-05	1.9106e-05	1.9229e-05	1.9351e-05	1.9472e-05	1.9592e-05	1.9711e-05	1.9828e-05	1.9945e-05	2.006e-05	2.0174e-05	2.0287e-05	2.0398e-05	2.0509e-05	2.0618e-05	2.0726e-05	2.0833e-05	2.0938e-05	2.1043e-05	2.1145e-05	2.1247e-05	2.1347e-05	2.1446e-05	2.1544e-05	2.164e-05	2.1735e-05	2.1829e-05	2.1921e-05	2.2012e-05	2.2102e-05	2.219e-05	2.2276e-05	2.2361e-05	2.2445e-05	2.2527e-05
	536.46	-0.00026546	3.5426e-06	-2.7627e-06	-2.9732e-05	2.8223e-06	1.0902e-05	1.087e-05	1.0837e-05	1.0804e-05	1.077e-05	1.0736e-05	1.07e-05	1.0664e-05	1.0628e-05	1.0591e-05	1.0553e-05	1.0514e-05	1.0475e-05	1.0435e-05	1.0394e-05	1.0353e-05	1.0311e-05	1.0268e-05	1.0225e-05	1.0181e-05	1.0136e-05	1.009e-05	1.0044e-05	9.9964e-06	9.9484e-06	9.8997e-06	9.8503e-06	9.8001e-06	9.749e-06	9.6973e-06	9.6447e-06	9.5913e-06	9.5371e-06	9.4821e-06	9.4263e-06	9.3696e-06	9.3122e-06	9.2539e-06	9.1947e-06	9.1348e-06	9.0739e-06	9.0122e-06	8.9497e-06
	537.05	-0.00028137	-1.63e-06	1.2763e-05	-2.2021e-05	-1.6444e-05	1.9395e-05	1.9646e-05	1.9897e-05	2.0146e-05	2.0394e-05	2.0641e-05	2.0887e-05	2.1132e-05	2.1375e-05	2.1617e-05	2.1857e-05	2.2096e-05	2.2334e-05	2.257e-05	2.2805e-05	2.3038e-05	2.3269e-05	2.3499e-05	2.3727e-05	2.3953e-05	2.4177e-05	2.4399e-05	2.462e-05	2.4839e-05	2.5055e-05	2.527e-05	2.5483e-05	2.5693e-05	2.5901e-05	2.6108e-05	2.6312e-05	2.6513e-05	2.6713e-05	2.6909e-05	2.7104e-05	2.7296e-05	2.7486e-05	2.7673e-05	2.7858e-05	2.804e-05	2.8219e-05	2.8395e-05	2.8569e-05
	537.63	-0.00029124	2.1584e-07	1.3045e-06	-2.6294e-05	-5.2044e-06	1.8858e-05	1.8991e-05	1.9123e-05	1.9255e-05	1.9386e-05	1.9516e-05	1.9645e-05	1.9774e-05	1.9901e-05	2.0028e-05	2.0154e-05	2.0279e-05	2.0403e-05	2.0526e-05	2.0648e-05	2.0769e-05	2.0889e-05	2.1009e-05	2.1127e-05	2.1244e-05	2.136e-05	2.1475e-05	2.1589e-05	2.1701e-05	2.1813e-05	2.1924e-05	2.2033e-05	2.2141e-05	2.2248e-05	2.2353e-05	2.2458e-05	2.2561e-05	2.2663e-05	2.2763e-05	2.2863e-05	2.296e-05	2.3057e-05	2.3152e-05	2.3246e-05	2.3338e-05	2.3429e-05	2.3519e-05	2.3607e-05
	538.22	-0.00030214	-2.2493e-05	1.1112e-05	-2.1315e-05	-7.6772e-06	4.2182e-06	4.1155e-06	4.0108e-06	3.9041e-06	3.7954e-06	3.6847e-06	3.5719e-06	3.4571e-06	3.3402e-06	3.2211e-06	3.1e-06	2.9767e-06	2.8512e-06	2.7236e-06	2.5938e-06	2.4618e-06	2.3275e-06	2.191e-06	2.0522e-06	1.9111e-06	1.7677e-06	1.6219e-06	1.4739e-06	1.3234e-06	1.1706e-06	1.0153e-06	8.577e-07	6.976e-07	5.3505e-07	3.7001e-07	2.0249e-07	3.2439e-08	-1.4014e-07	-3.1527e-07	-4.9298e-07	-6.7328e-07	-8.5618e-07	-1.0417e-06	-1.2299e-06	-1.4208e-06	-1.6143e-06	-1.8105e-06	-2.0095e-06
	538.81	-0.00029733	2.5005e-06	2.2392e-05	-3.275e-05	-1.7858e-05	-5.5199e-06	-5.7081e-06	-5.8998e-06	-6.0951e-06	-6.2941e-06	-6.4968e-06	-6.7032e-06	-6.9134e-06	-7.1273e-06	-7.345e-06	-7.5667e-06	-7.7922e-06	-8.0216e-06	-8.2549e-06	-8.4923e-06	-8.7337e-06	-8.9791e-06	-9.2287e-06	-9.4823e-06	-9.7401e-06	-1.0002e-05	-1.0268e-05	-1.0539e-05	-1.0814e-05	-1.1093e-05	-1.1376e-05	-1.1664e-05	-1.1956e-05	-1.2253e-05	-1.2554e-05	-1.286e-05	-1.3171e-05	-1.3485e-05	-1.3805e-05	-1.4129e-05	-1.4458e-05	-1.4792e-05	-1.513e-05	-1.5474e-05	-1.5822e-05	-1.6175e-05	-1.6532e-05	-1.6895e-05
	539.39	-0.00025471	-4.3877e-06	1.7886e-05	-1.7158e-05	-1.63e-05	-1.4918e-05	-1.5017e-05	-1.5118e-05	-1.522e-05	-1.5325e-05	-1.5432e-05	-1.5541e-05	-1.5651e-05	-1.5764e-05	-1.5879e-05	-1.5995e-05	-1.6114e-05	-1.6235e-05	-1.6358e-05	-1.6483e-05	-1.661e-05	-1.674e-05	-1.6871e-05	-1.7005e-05	-1.7141e-05	-1.7279e-05	-1.7419e-05	-1.7562e-05	-1.7707e-05	-1.7854e-05	-1.8004e-05	-1.8155e-05	-1.831e-05	-1.8466e-05	-1.8625e-05	-1.8786e-05	-1.895e-05	-1.9116e-05	-1.9285e-05	-1.9456e-05	-1.9629e-05	-1.9805e-05	-1.9984e-05	-2.0165e-05	-2.0349e-05	-2.0535e-05	-2.0724e-05	-2.0915e-05
	539.98	-0.00024857	-1.3344e-05	1.9986e-06	-1.8314e-05	-2.3397e-06	5.6604e-06	5.5276e-06	5.3923e-06	5.2545e-06	5.1141e-06	4.9711e-06	4.8254e-06	4.6771e-06	4.5261e-06	4.3724e-06	4.216e-06	4.0568e-06	3.8949e-06	3.7302e-06	3.5626e-06	3.3922e-06	3.2189e-06	3.0427e-06	2.8636e-06	2.6816e-06	2.4966e-06	2.3086e-06	2.1176e-06	1.9236e-06	1.7265e-06	1.5263e-06	1.323e-06	1.1166e-06	9.0697e-07	6.942e-07	4.7822e-07	2.5901e-07	3.655e-08	-1.8919e-07	-4.1823e-07	-6.5059e-07	-8.8631e-07	-1.1254e-06	-1.3679e-06	-1.6138e-06	-1.8631e-06	-2.116e-06	-2.3723e-06
	540.57	-0.00023653	-2.6975e-05	8.5374e-06	-1.7011e-05	-4.2546e-06	4.2703e-06	3.9701e-06	3.6642e-06	3.3526e-06	3.0352e-06	2.712e-06	2.3829e-06	2.0478e-06	1.7068e-06	1.3597e-06	1.0065e-06	6.471e-07	2.8153e-07	-9.03e-08	-4.6845e-07	-8.5296e-07	-1.2439e-06	-1.6413e-06	-2.0452e-06	-2.4558e-06	-2.8729e-06	-3.2967e-06	-3.7273e-06	-4.1647e-06	-4.6089e-06	-5.06e-06	-5.5181e-06	-5.9831e-06	-6.4553e-06	-6.9345e-06	-7.4209e-06	-7.9146e-06	-8.4155e-06	-8.9237e-06	-9.4393e-06	-9.9623e-06	-1.0493e-05	-1.1031e-05	-1.1577e-05	-1.213e-05	-1.2691e-05	-1.3259e-05	-1.3836e-05
	541.15	-0.00023849	-1.5432e-05	1.475e-05	-1.2831e-05	-1.2266e-05	-1.2468e-05	-1.2647e-05	-1.2829e-05	-1.3014e-05	-1.3203e-05	-1.3396e-05	-1.3591e-05	-1.3791e-05	-1.3994e-05	-1.42e-05	-1.441e-05	-1.4624e-05	-1.4842e-05	-1.5063e-05	-1.5288e-05	-1.5517e-05	-1.575e-05	-1.5987e-05	-1.6227e-05	-1.6471e-05	-1.672e-05	-1.6972e-05	-1.7228e-05	-1.7489e-05	-1.7753e-05	-1.8022e-05	-1.8295e-05	-1.8572e-05	-1.8853e-05	-1.9138e-05	-1.9428e-05	-1.9722e-05	-2.002e-05	-2.0323e-05	-2.063e-05	-2.0942e-05	-2.1258e-05	-2.1578e-05	-2.1903e-05	-2.2233e-05	-2.2567e-05	-2.2906e-05	-2.325e-05
	541.74	-0.0001936	-3.2527e-05	2.4201e-05	-1.0614e-05	-1.4649e-05	-2.9973e-06	-3.2249e-06	-3.4568e-06	-3.693e-06	-3.9336e-06	-4.1786e-06	-4.4281e-06	-4.682e-06	-4.9405e-06	-5.2035e-06	-5.4711e-06	-5.7434e-06	-6.0204e-06	-6.3021e-06	-6.5886e-06	-6.8799e-06	-7.1761e-06	-7.4771e-06	-7.7831e-06	-8.094e-06	-8.4099e-06	-8.7309e-06	-9.057e-06	-9.3882e-06	-9.7246e-06	-1.0066e-05	-1.0413e-05	-1.0765e-05	-1.1123e-05	-1.1485e-05	-1.1854e-05	-1.2227e-05	-1.2607e-05	-1.2991e-05	-1.3382e-05	-1.3777e-05	-1.4179e-05	-1.4586e-05	-1.4999e-05	-1.5418e-05	-1.5843e-05	-1.6273e-05	-1.6709e-05
	542.33	-0.00020392	-4.1927e-05	3.2992e-05	-4.0424e-06	-2.0338e-05	-1.2287e-05	-1.2462e-05	-1.2639e-05	-1.282e-05	-1.3005e-05	-1.3192e-05	-1.3383e-05	-1.3578e-05	-1.3776e-05	-1.3977e-05	-1.4182e-05	-1.4391e-05	-1.4603e-05	-1.4819e-05	-1.5038e-05	-1.5262e-05	-1.5488e-05	-1.5719e-05	-1.5953e-05	-1.6192e-05	-1.6434e-05	-1.6679e-05	-1.6929e-05	-1.7183e-05	-1.7441e-05	-1.7702e-05	-1.7968e-05	-1.8238e-05	-1.8511e-05	-1.8789e-05	-1.9071e-05	-1.9358e-05	-1.9648e-05	-1.9943e-05	-2.0242e-05	-2.0545e-05	-2.0852e-05	-2.1164e-05	-2.148e-05	-2.1801e-05	-2.2126e-05	-2.2456e-05	-2.279e-05
	542.91	-0.00017445	-4.3177e-05	2.473e-05	-1.4402e-06	-1.2827e-05	-9.529e-06	-9.765e-06	-1.0005e-05	-1.025e-05	-1.05e-05	-1.0754e-05	-1.1012e-05	-1.1275e-05	-1.1543e-05	-1.1815e-05	-1.2093e-05	-1.2375e-05	-1.2661e-05	-1.2953e-05	-1.325e-05	-1.3551e-05	-1.3858e-05	-1.4169e-05	-1.4486e-05	-1.4807e-05	-1.5134e-05	-1.5466e-05	-1.5803e-05	-1.6146e-05	-1.6494e-05	-1.6847e-05	-1.7206e-05	-1.757e-05	-1.7939e-05	-1.8314e-05	-1.8695e-05	-1.9081e-05	-1.9473e-05	-1.987e-05	-2.0273e-05	-2.0682e-05	-2.1097e-05	-2.1518e-05	-2.1944e-05	-2.2377e-05	-2.2815e-05	-2.3259e-05	-2.371e-05
	543.5	-0.00013483	-4.5332e-05	3.0943e-05	5.5768e-07	-1.594e-05	-1.4659e-05	-1.5001e-05	-1.5349e-05	-1.5704e-05	-1.6065e-05	-1.6432e-05	-1.6807e-05	-1.7187e-05	-1.7574e-05	-1.7968e-05	-1.8369e-05	-1.8777e-05	-1.9191e-05	-1.9612e-05	-2.0041e-05	-2.0476e-05	-2.0919e-05	-2.1368e-05	-2.1825e-05	-2.2289e-05	-2.2761e-05	-2.3239e-05	-2.3726e-05	-2.422e-05	-2.4721e-05	-2.523e-05	-2.5747e-05	-2.6271e-05	-2.6803e-05	-2.7343e-05	-2.7891e-05	-2.8447e-05	-2.9011e-05	-2.9583e-05	-3.0163e-05	-3.0751e-05	-3.1348e-05	-3.1953e-05	-3.2566e-05	-3.3187e-05	-3.3818e-05	-3.4456e-05	-3.5103e-05
	544.09	-9.2338e-05	-6.3599e-05	3.1648e-05	6.3744e-06	-1.2281e-05	-8.27e-06	-8.6597e-06	-9.0566e-06	-9.4607e-06	-9.8722e-06	-1.0291e-05	-1.0717e-05	-1.1151e-05	-1.1593e-05	-1.2042e-05	-1.2498e-05	-1.2963e-05	-1.3436e-05	-1.3916e-05	-1.4404e-05	-1.4901e-05	-1.5405e-05	-1.5918e-05	-1.6439e-05	-1.6968e-05	-1.7506e-05	-1.8052e-05	-1.8607e-05	-1.917e-05	-1.9742e-05	-2.0322e-05	-2.0912e-05	-2.151e-05	-2.2117e-05	-2.2733e-05	-2.3358e-05	-2.3992e-05	-2.4636e-05	-2.5288e-05	-2.595e-05	-2.6621e-05	-2.7302e-05	-2.7992e-05	-2.8692e-05	-2.9402e-05	-3.0121e-05	-3.085e-05	-3.1588e-05
	544.67	-8.2089e-05	-8.0367e-05	2.8362e-05	2.8074e-05	-1.0711e-05	-1.5011e-05	-1.5194e-05	-1.5381e-05	-1.5572e-05	-1.5766e-05	-1.5964e-05	-1.6165e-05	-1.637e-05	-1.6578e-05	-1.679e-05	-1.7006e-05	-1.7225e-05	-1.7449e-05	-1.7676e-05	-1.7906e-05	-1.8141e-05	-1.8379e-05	-1.8622e-05	-1.8868e-05	-1.9118e-05	-1.9373e-05	-1.9631e-05	-1.9893e-05	-2.016e-05	-2.043e-05	-2.0705e-05	-2.0984e-05	-2.1267e-05	-2.1554e-05	-2.1846e-05	-2.2142e-05	-2.2442e-05	-2.2747e-05	-2.3056e-05	-2.337e-05	-2.3688e-05	-2.401e-05	-2.4337e-05	-2.4669e-05	-2.5005e-05	-2.5346e-05	-2.5692e-05	-2.6042e-05
	545.26	-5.9135e-05	-5.7228e-05	5.2514e-05	1.3451e-05	-3.1962e-05	-2.5505e-05	-2.5658e-05	-2.5814e-05	-2.5973e-05	-2.6135e-05	-2.63e-05	-2.6467e-05	-2.6638e-05	-2.6812e-05	-2.6989e-05	-2.7168e-05	-2.7351e-05	-2.7537e-05	-2.7726e-05	-2.7919e-05	-2.8114e-05	-2.8313e-05	-2.8515e-05	-2.872e-05	-2.8929e-05	-2.9141e-05	-2.9356e-05	-2.9574e-05	-2.9796e-05	-3.0022e-05	-3.0251e-05	-3.0483e-05	-3.0719e-05	-3.0958e-05	-3.1201e-05	-3.1448e-05	-3.1698e-05	-3.1951e-05	-3.2209e-05	-3.247e-05	-3.2735e-05	-3.3003e-05	-3.3276e-05	-3.3552e-05	-3.3832e-05	-3.4115e-05	-3.4403e-05	-3.4695e-05
	545.84	-4.8594e-05	-4.7155e-05	4.4822e-05	1.3767e-05	-2.7538e-05	-2.1281e-05	-2.1428e-05	-2.1578e-05	-2.1731e-05	-2.1886e-05	-2.2045e-05	-2.2206e-05	-2.237e-05	-2.2537e-05	-2.2707e-05	-2.2879e-05	-2.3055e-05	-2.3234e-05	-2.3416e-05	-2.36e-05	-2.3788e-05	-2.3979e-05	-2.4173e-05	-2.437e-05	-2.457e-05	-2.4774e-05	-2.498e-05	-2.519e-05	-2.5403e-05	-2.562e-05	-2.5839e-05	-2.6062e-05	-2.6289e-05	-2.6519e-05	-2.6752e-05	-2.6989e-05	-2.7229e-05	-2.7472e-05	-2.7719e-05	-2.797e-05	-2.8224e-05	-2.8482e-05	-2.8743e-05	-2.9008e-05	-2.9277e-05	-2.9549e-05	-2.9825e-05	-3.0105e-05
	546.43	-7.4347e-05	-3.5754e-05	6.7581e-05	7.239e-06	-4.9223e-05	-3.3867e-05	-3.3826e-05	-3.3785e-05	-3.3745e-05	-3.3706e-05	-3.3667e-05	-3.3628e-05	-3.3589e-05	-3.3551e-05	-3.3513e-05	-3.3476e-05	-3.3438e-05	-3.3402e-05	-3.3365e-05	-3.333e-05	-3.3294e-05	-3.3259e-05	-3.3224e-05	-3.319e-05	-3.3156e-05	-3.3122e-05	-3.3089e-05	-3.3056e-05	-3.3024e-05	-3.2992e-05	-3.2961e-05	-3.293e-05	-3.2899e-05	-3.2869e-05	-3.284e-05	-3.281e-05	-3.2781e-05	-3.2753e-05	-3.2725e-05	-3.2698e-05	-3.2671e-05	-3.2644e-05	-3.2618e-05	-3.2593e-05	-3.2568e-05	-3.2543e-05	-3.2519e-05	-3.2495e-05
	547.02	-5.1891e-05	-1.5502e-05	6.3976e-05	-1.5921e-06	-5.0439e-05	-2.0938e-05	-2.0824e-05	-2.0711e-05	-2.0598e-05	-2.0487e-05	-2.0376e-05	-2.0267e-05	-2.0158e-05	-2.005e-05	-1.9943e-05	-1.9837e-05	-1.9732e-05	-1.9628e-05	-1.9525e-05	-1.9423e-05	-1.9322e-05	-1.9222e-05	-1.9122e-05	-1.9024e-05	-1.8927e-05	-1.8831e-05	-1.8736e-05	-1.8643e-05	-1.855e-05	-1.8459e-05	-1.8368e-05	-1.8279e-05	-1.8191e-05	-1.8104e-05	-1.8018e-05	-1.7934e-05	-1.785e-05	-1.7768e-05	-1.7687e-05	-1.7608e-05	-1.7529e-05	-1.7452e-05	-1.7377e-05	-1.7302e-05	-1.7229e-05	-1.7157e-05	-1.7087e-05	-1.7018e-05
	547.6	-0.00010462	-2.6773e-05	4.9682e-05	6.5656e-06	-3.6477e-05	-1.822e-05	-1.798e-05	-1.7741e-05	-1.7502e-05	-1.7264e-05	-1.7027e-05	-1.6791e-05	-1.6556e-05	-1.6322e-05	-1.6089e-05	-1.5857e-05	-1.5627e-05	-1.5397e-05	-1.5169e-05	-1.4943e-05	-1.4717e-05	-1.4493e-05	-1.4271e-05	-1.405e-05	-1.3831e-05	-1.3614e-05	-1.3398e-05	-1.3184e-05	-1.2972e-05	-1.2762e-05	-1.2553e-05	-1.2347e-05	-1.2143e-05	-1.1941e-05	-1.1741e-05	-1.1543e-05	-1.1348e-05	-1.1154e-05	-1.0964e-05	-1.0775e-05	-1.059e-05	-1.0406e-05	-1.0226e-05	-1.0048e-05	-9.8723e-06	-9.6997e-06	-9.53e-06	-9.3631e-06
	548.19	-0.00015158	-2.5557e-05	5.7808e-05	1.2171e-06	-4.3332e-05	-3.934e-05	-3.9337e-05	-3.9333e-05	-3.933e-05	-3.9326e-05	-3.9323e-05	-3.9319e-05	-3.9316e-05	-3.9312e-05	-3.9309e-05	-3.9306e-05	-3.9302e-05	-3.9299e-05	-3.9296e-05	-3.9293e-05	-3.929e-05	-3.9287e-05	-3.9284e-05	-3.9281e-05	-3.9278e-05	-3.9275e-05	-3.9272e-05	-3.9269e-05	-3.9266e-05	-3.9264e-05	-3.9261e-05	-3.9258e-05	-3.9256e-05	-3.9253e-05	-3.9251e-05	-3.9248e-05	-3.9246e-05	-3.9244e-05	-3.9241e-05	-3.9239e-05	-3.9237e-05	-3.9234e-05	-3.9232e-05	-3.923e-05	-3.9228e-05	-3.9226e-05	-3.9224e-05	-3.9222e-05
	548.78	-0.00014336	-8.8707e-06	5.2219e-05	9.9684e-06	-4.9166e-05	-5.0386e-05	-5.0337e-05	-5.0288e-05	-5.0239e-05	-5.019e-05	-5.0141e-05	-5.0093e-05	-5.0045e-05	-4.9997e-05	-4.9949e-05	-4.9902e-05	-4.9854e-05	-4.9807e-05	-4.9761e-05	-4.9714e-05	-4.9668e-05	-4.9622e-05	-4.9577e-05	-4.9531e-05	-4.9487e-05	-4.9442e-05	-4.9398e-05	-4.9354e-05	-4.9311e-05	-4.9268e-05	-4.9225e-05	-4.9183e-05	-4.9141e-05	-4.91e-05	-4.9059e-05	-4.9019e-05	-4.8979e-05	-4.8939e-05	-4.8901e-05	-4.8862e-05	-4.8824e-05	-4.8787e-05	-4.875e-05	-4.8714e-05	-4.8678e-05	-4.8643e-05	-4.8608e-05	-4.8574e-05
	549.36	-0.00015299	-4.806e-06	5.2152e-05	5.7457e-06	-4.9264e-05	-4.521e-05	-4.511e-05	-4.501e-05	-4.4911e-05	-4.4812e-05	-4.4713e-05	-4.4615e-05	-4.4517e-05	-4.442e-05	-4.4323e-05	-4.4226e-05	-4.4131e-05	-4.4035e-05	-4.394e-05	-4.3846e-05	-4.3753e-05	-4.366e-05	-4.3567e-05	-4.3476e-05	-4.3385e-05	-4.3295e-05	-4.3205e-05	-4.3116e-05	-4.3028e-05	-4.2941e-05	-4.2855e-05	-4.277e-05	-4.2685e-05	-4.2601e-05	-4.2519e-05	-4.2437e-05	-4.2356e-05	-4.2276e-05	-4.2197e-05	-4.212e-05	-4.2043e-05	-4.1967e-05	-4.1893e-05	-4.1819e-05	-4.1747e-05	-4.1676e-05	-4.1606e-05	-4.1537e-05
	549.95	-0.00017626	-1.3986e-05	3.2749e-05	6.5166e-06	-3.1006e-05	-3.9913e-05	-3.9941e-05	-3.997e-05	-4e-05	-4.0031e-05	-4.0062e-05	-4.0094e-05	-4.0127e-05	-4.0161e-05	-4.0195e-05	-4.023e-05	-4.0267e-05	-4.0304e-05	-4.0342e-05	-4.038e-05	-4.042e-05	-4.0461e-05	-4.0503e-05	-4.0545e-05	-4.0589e-05	-4.0634e-05	-4.0679e-05	-4.0726e-05	-4.0774e-05	-4.0823e-05	-4.0873e-05	-4.0924e-05	-4.0976e-05	-4.103e-05	-4.1085e-05	-4.1141e-05	-4.1198e-05	-4.1256e-05	-4.1316e-05	-4.1377e-05	-4.1439e-05	-4.1502e-05	-4.1567e-05	-4.1634e-05	-4.1701e-05	-4.177e-05	-4.1841e-05	-4.1912e-05
	550.53	-0.00019501	-1.0453e-05	4.031e-05	1.3799e-05	-4.4385e-05	-3.2341e-05	-3.2058e-05	-3.1776e-05	-3.1495e-05	-3.1215e-05	-3.0936e-05	-3.0658e-05	-3.0381e-05	-3.0106e-05	-2.9832e-05	-2.9559e-05	-2.9288e-05	-2.9019e-05	-2.8751e-05	-2.8485e-05	-2.8221e-05	-2.7958e-05	-2.7697e-05	-2.7439e-05	-2.7182e-05	-2.6927e-05	-2.6675e-05	-2.6424e-05	-2.6176e-05	-2.5931e-05	-2.5687e-05	-2.5446e-05	-2.5208e-05	-2.4972e-05	-2.4739e-05	-2.4509e-05	-2.4281e-05	-2.4056e-05	-2.3834e-05	-2.3615e-05	-2.34e-05	-2.3187e-05	-2.2977e-05	-2.2771e-05	-2.2568e-05	-2.2368e-05	-2.2172e-05	-2.1979e-05
	551.12	-0.00017359	8.6949e-06	2.7003e-05	-1.0744e-06	-3.1301e-05	-3.8828e-05	-3.8829e-05	-3.883e-05	-3.8831e-05	-3.8832e-05	-3.8833e-05	-3.8834e-05	-3.8835e-05	-3.8836e-05	-3.8837e-05	-3.8839e-05	-3.884e-05	-3.8841e-05	-3.8842e-05	-3.8844e-05	-3.8845e-05	-3.8847e-05	-3.8848e-05	-3.885e-05	-3.8852e-05	-3.8853e-05	-3.8855e-05	-3.8857e-05	-3.8859e-05	-3.8861e-05	-3.8863e-05	-3.8865e-05	-3.8867e-05	-3.8869e-05	-3.8871e-05	-3.8873e-05	-3.8875e-05	-3.8878e-05	-3.888e-05	-3.8883e-05	-3.8885e-05	-3.8888e-05	-3.8891e-05	-3.8894e-05	-3.8896e-05	-3.8899e-05	-3.8902e-05	-3.8906e-05
	551.71	-0.00016065	4.6234e-06	7.6616e-06	4.4846e-07	-1.1597e-05	-3.2879e-05	-3.2935e-05	-3.2993e-05	-3.3053e-05	-3.3113e-05	-3.3176e-05	-3.3239e-05	-3.3305e-05	-3.3371e-05	-3.344e-05	-3.351e-05	-3.3581e-05	-3.3655e-05	-3.373e-05	-3.3807e-05	-3.3886e-05	-3.3966e-05	-3.4049e-05	-3.4133e-05	-3.4219e-05	-3.4308e-05	-3.4398e-05	-3.449e-05	-3.4585e-05	-3.4681e-05	-3.478e-05	-3.4881e-05	-3.4984e-05	-3.5089e-05	-3.5197e-05	-3.5307e-05	-3.5419e-05	-3.5534e-05	-3.5651e-05	-3.5771e-05	-3.5893e-05	-3.6018e-05	-3.6145e-05	-3.6275e-05	-3.6407e-05	-3.6543e-05	-3.668e-05	-3.6821e-05
	552.29	-0.00013154	2.5321e-05	8.309e-06	2.3893e-06	-1.8217e-05	-4.7232e-05	-4.7264e-05	-4.7297e-05	-4.733e-05	-4.7365e-05	-4.74e-05	-4.7436e-05	-4.7474e-05	-4.7512e-05	-4.7551e-05	-4.7592e-05	-4.7633e-05	-4.7676e-05	-4.772e-05	-4.7765e-05	-4.7812e-05	-4.786e-05	-4.7909e-05	-4.7959e-05	-4.801e-05	-4.8063e-05	-4.8118e-05	-4.8174e-05	-4.8231e-05	-4.829e-05	-4.835e-05	-4.8412e-05	-4.8475e-05	-4.854e-05	-4.8607e-05	-4.8675e-05	-4.8745e-05	-4.8817e-05	-4.889e-05	-4.8965e-05	-4.9042e-05	-4.9121e-05	-4.9202e-05	-4.9284e-05	-4.9369e-05	-4.9455e-05	-4.9543e-05	-4.9633e-05
	552.88	-0.0001793	2.2689e-05	-3.0257e-06	-8.7849e-06	-3.7949e-06	-3.8445e-05	-3.8735e-05	-3.903e-05	-3.9329e-05	-3.9633e-05	-3.9942e-05	-4.0256e-05	-4.0575e-05	-4.0898e-05	-4.1227e-05	-4.1561e-05	-4.19e-05	-4.2244e-05	-4.2594e-05	-4.2949e-05	-4.331e-05	-4.3676e-05	-4.4047e-05	-4.4425e-05	-4.4808e-05	-4.5197e-05	-4.5591e-05	-4.5992e-05	-4.6399e-05	-4.6811e-05	-4.723e-05	-4.7655e-05	-4.8087e-05	-4.8524e-05	-4.8968e-05	-4.9419e-05	-4.9876e-05	-5.034e-05	-5.081e-05	-5.1287e-05	-5.1771e-05	-5.2262e-05	-5.276e-05	-5.3265e-05	-5.3777e-05	-5.4296e-05	-5.4822e-05	-5.5355e-05
	553.46	-0.00015228	4.1488e-05	-1.1225e-05	-3.3223e-05	3.5803e-06	-6.3122e-05	-6.4025e-05	-6.4924e-05	-6.582e-05	-6.6712e-05	-6.7601e-05	-6.8485e-05	-6.9365e-05	-7.0241e-05	-7.1112e-05	-7.1978e-05	-7.2839e-05	-7.3695e-05	-7.4545e-05	-7.539e-05	-7.6228e-05	-7.7061e-05	-7.7888e-05	-7.8707e-05	-7.9521e-05	-8.0327e-05	-8.1126e-05	-8.1918e-05	-8.2702e-05	-8.3479e-05	-8.4247e-05	-8.5008e-05	-8.576e-05	-8.6503e-05	-8.7238e-05	-8.7964e-05	-8.868e-05	-8.9388e-05	-9.0085e-05	-9.0773e-05	-9.1451e-05	-9.2119e-05	-9.2776e-05	-9.3423e-05	-9.4059e-05	-9.4684e-05	-9.5297e-05	-9.59e-05
	554.05	-0.00013858	2.8206e-05	-1.5415e-05	-2.8609e-05	9.9861e-06	-1.0813e-05	-1.1361e-05	-1.1917e-05	-1.2479e-05	-1.3048e-05	-1.3624e-05	-1.4207e-05	-1.4796e-05	-1.5393e-05	-1.5996e-05	-1.6607e-05	-1.7225e-05	-1.7849e-05	-1.8481e-05	-1.912e-05	-1.9767e-05	-2.042e-05	-2.1081e-05	-2.1748e-05	-2.2424e-05	-2.3106e-05	-2.3796e-05	-2.4494e-05	-2.5198e-05	-2.5911e-05	-2.663e-05	-2.7358e-05	-2.8092e-05	-2.8835e-05	-2.9585e-05	-3.0343e-05	-3.1108e-05	-3.1881e-05	-3.2662e-05	-3.3451e-05	-3.4247e-05	-3.5051e-05	-3.5864e-05	-3.6684e-05	-3.7512e-05	-3.8348e-05	-3.9192e-05	-4.0044e-05
	554.63	-0.00014364	3.205e-05	-2.2088e-05	-1.1046e-05	1.1313e-05	-5.9103e-05	-5.9669e-05	-6.0233e-05	-6.0793e-05	-6.1351e-05	-6.1905e-05	-6.2455e-05	-6.3003e-05	-6.3547e-05	-6.4087e-05	-6.4624e-05	-6.5156e-05	-6.5685e-05	-6.621e-05	-6.673e-05	-6.7246e-05	-6.7758e-05	-6.8265e-05	-6.8768e-05	-6.9266e-05	-6.9759e-05	-7.0247e-05	-7.073e-05	-7.1208e-05	-7.1681e-05	-7.2148e-05	-7.261e-05	-7.3066e-05	-7.3517e-05	-7.3961e-05	-7.44e-05	-7.4833e-05	-7.526e-05	-7.568e-05	-7.6094e-05	-7.6501e-05	-7.6902e-05	-7.7297e-05	-7.7684e-05	-7.8064e-05	-7.8438e-05	-7.8804e-05	-7.9164e-05
	555.22	-0.00011617	3.5611e-05	-3.3257e-05	-8.4823e-06	2.0116e-05	-1.634e-05	-1.6597e-05	-1.6858e-05	-1.7125e-05	-1.7398e-05	-1.7675e-05	-1.7958e-05	-1.8247e-05	-1.8542e-05	-1.8842e-05	-1.9149e-05	-1.9461e-05	-1.978e-05	-2.0104e-05	-2.0435e-05	-2.0772e-05	-2.1116e-05	-2.1466e-05	-2.1823e-05	-2.2187e-05	-2.2557e-05	-2.2934e-05	-2.3318e-05	-2.371e-05	-2.4108e-05	-2.4514e-05	-2.4927e-05	-2.5347e-05	-2.5775e-05	-2.6211e-05	-2.6654e-05	-2.7105e-05	-2.7564e-05	-2.8031e-05	-2.8506e-05	-2.8989e-05	-2.948e-05	-2.9979e-05	-3.0487e-05	-3.1004e-05	-3.1529e-05	-3.2063e-05	-3.2605e-05
	555.81	-0.00015864	5.4733e-05	-3.8543e-05	-1.5118e-05	2.026e-05	-2.843e-05	-2.8814e-05	-2.9203e-05	-2.96e-05	-3.0003e-05	-3.0414e-05	-3.0831e-05	-3.1256e-05	-3.1688e-05	-3.2127e-05	-3.2573e-05	-3.3028e-05	-3.349e-05	-3.3959e-05	-3.4437e-05	-3.4923e-05	-3.5416e-05	-3.5918e-05	-3.6428e-05	-3.6947e-05	-3.7474e-05	-3.801e-05	-3.8554e-05	-3.9107e-05	-3.967e-05	-4.0241e-05	-4.0821e-05	-4.1411e-05	-4.2009e-05	-4.2618e-05	-4.3236e-05	-4.3863e-05	-4.45e-05	-4.5148e-05	-4.5805e-05	-4.6472e-05	-4.7149e-05	-4.7837e-05	-4.8535e-05	-4.9243e-05	-4.9962e-05	-5.0692e-05	-5.1432e-05
	556.39	-9.5719e-05	5.3961e-05	-1.9773e-05	-4.5668e-06	3.3931e-06	-6.238e-05	-6.2657e-05	-6.2933e-05	-6.3206e-05	-6.3478e-05	-6.3747e-05	-6.4014e-05	-6.4278e-05	-6.454e-05	-6.48e-05	-6.5057e-05	-6.5312e-05	-6.5565e-05	-6.5815e-05	-6.6062e-05	-6.6307e-05	-6.6549e-05	-6.6788e-05	-6.7025e-05	-6.7259e-05	-6.749e-05	-6.7719e-05	-6.7945e-05	-6.8167e-05	-6.8387e-05	-6.8604e-05	-6.8818e-05	-6.9029e-05	-6.9236e-05	-6.9441e-05	-6.9643e-05	-6.9841e-05	-7.0036e-05	-7.0228e-05	-7.0416e-05	-7.0602e-05	-7.0784e-05	-7.0962e-05	-7.1137e-05	-7.1309e-05	-7.1477e-05	-7.1641e-05	-7.1802e-05
	556.98	-6.4774e-05	5.7663e-05	-1.6964e-05	-1.9449e-06	-9.8172e-07	-5.9869e-05	-6.0064e-05	-6.0258e-05	-6.045e-05	-6.064e-05	-6.0829e-05	-6.1016e-05	-6.1201e-05	-6.1384e-05	-6.1565e-05	-6.1745e-05	-6.1923e-05	-6.2098e-05	-6.2272e-05	-6.2444e-05	-6.2614e-05	-6.2782e-05	-6.2949e-05	-6.3113e-05	-6.3275e-05	-6.3435e-05	-6.3593e-05	-6.3748e-05	-6.3902e-05	-6.4054e-05	-6.4203e-05	-6.435e-05	-6.4495e-05	-6.4638e-05	-6.4779e-05	-6.4917e-05	-6.5053e-05	-6.5187e-05	-6.5318e-05	-6.5447e-05	-6.5574e-05	-6.5698e-05	-6.582e-05	-6.5939e-05	-6.6056e-05	-6.617e-05	-6.6282e-05	-6.6392e-05
	557.56	-7.0568e-05	5.523e-05	-2.0649e-05	-1.3453e-05	6.5126e-06	-6.6688e-05	-6.7248e-05	-6.7806e-05	-6.836e-05	-6.8911e-05	-6.9459e-05	-7.0003e-05	-7.0543e-05	-7.108e-05	-7.1613e-05	-7.2142e-05	-7.2667e-05	-7.3188e-05	-7.3705e-05	-7.4217e-05	-7.4725e-05	-7.5228e-05	-7.5727e-05	-7.622e-05	-7.6709e-05	-7.7193e-05	-7.7672e-05	-7.8146e-05	-7.8614e-05	-7.9077e-05	-7.9534e-05	-7.9986e-05	-8.0432e-05	-8.0872e-05	-8.1306e-05	-8.1734e-05	-8.2156e-05	-8.2571e-05	-8.298e-05	-8.3383e-05	-8.3779e-05	-8.4169e-05	-8.4551e-05	-8.4927e-05	-8.5295e-05	-8.5657e-05	-8.6011e-05	-8.6358e-05
	558.15	-8.4087e-05	4.9555e-05	-2.7528e-05	-5.2393e-06	1.1772e-05	-6.1092e-05	-6.1485e-05	-6.1876e-05	-6.2264e-05	-6.2649e-05	-6.3031e-05	-6.341e-05	-6.3786e-05	-6.4159e-05	-6.4529e-05	-6.4896e-05	-6.5259e-05	-6.562e-05	-6.5977e-05	-6.633e-05	-6.668e-05	-6.7027e-05	-6.737e-05	-6.7709e-05	-6.8044e-05	-6.8376e-05	-6.8704e-05	-6.9027e-05	-6.9347e-05	-6.9663e-05	-6.9975e-05	-7.0283e-05	-7.0586e-05	-7.0885e-05	-7.118e-05	-7.147e-05	-7.1756e-05	-7.2037e-05	-7.2314e-05	-7.2586e-05	-7.2853e-05	-7.3115e-05	-7.3373e-05	-7.3626e-05	-7.3873e-05	-7.4116e-05	-7.4354e-05	-7.4586e-05
	558.73	-8.6526e-05	3.8278e-05	-2.6413e-05	-6.6957e-06	1.4001e-05	-6.7511e-05	-6.8116e-05	-6.8718e-05	-6.9316e-05	-6.9911e-05	-7.0501e-05	-7.1088e-05	-7.1671e-05	-7.2249e-05	-7.2824e-05	-7.3394e-05	-7.3959e-05	-7.452e-05	-7.5077e-05	-7.5628e-05	-7.6175e-05	-7.6716e-05	-7.7252e-05	-7.7784e-05	-7.8309e-05	-7.8829e-05	-7.9344e-05	-7.9853e-05	-8.0356e-05	-8.0853e-05	-8.1344e-05	-8.1829e-05	-8.2307e-05	-8.2779e-05	-8.3245e-05	-8.3704e-05	-8.4156e-05	-8.4601e-05	-8.5039e-05	-8.547e-05	-8.5894e-05	-8.6311e-05	-8.672e-05	-8.7122e-05	-8.7516e-05	-8.7902e-05	-8.828e-05	-8.865e-05
	559.32	-9.6326e-05	5.5983e-05	-2.8133e-05	-1.4187e-05	1.1337e-05	-7.5664e-05	-7.6364e-05	-7.706e-05	-7.7752e-05	-7.844e-05	-7.9124e-05	-7.9804e-05	-8.0479e-05	-8.1149e-05	-8.1815e-05	-8.2476e-05	-8.3131e-05	-8.3782e-05	-8.4427e-05	-8.5067e-05	-8.5701e-05	-8.6329e-05	-8.6951e-05	-8.7568e-05	-8.8178e-05	-8.8782e-05	-8.9379e-05	-8.997e-05	-9.0555e-05	-9.1132e-05	-9.1702e-05	-9.2266e-05	-9.2821e-05	-9.337e-05	-9.3911e-05	-9.4444e-05	-9.497e-05	-9.5488e-05	-9.5997e-05	-9.6498e-05	-9.6991e-05	-9.7476e-05	-9.7951e-05	-9.8418e-05	-9.8876e-05	-9.9325e-05	-9.9765e-05	-0.0001002
	559.9	-0.00011371	5.7625e-05	-2.203e-05	-1.6506e-05	4.9996e-06	-4.0129e-05	-4.0631e-05	-4.1141e-05	-4.1658e-05	-4.2183e-05	-4.2715e-05	-4.3256e-05	-4.3804e-05	-4.436e-05	-4.4925e-05	-4.5498e-05	-4.6079e-05	-4.6668e-05	-4.7266e-05	-4.7873e-05	-4.8488e-05	-4.9112e-05	-4.9745e-05	-5.0386e-05	-5.1037e-05	-5.1696e-05	-5.2365e-05	-5.3043e-05	-5.3731e-05	-5.4428e-05	-5.5134e-05	-5.585e-05	-5.6576e-05	-5.7311e-05	-5.8057e-05	-5.8812e-05	-5.9577e-05	-6.0353e-05	-6.1139e-05	-6.1935e-05	-6.2741e-05	-6.3558e-05	-6.4385e-05	-6.5224e-05	-6.6072e-05	-6.6932e-05	-6.7803e-05	-6.8684e-05
	560.49	-0.00012048	7.5184e-05	-8.0386e-06	-1.2881e-05	-1.2694e-05	-5.8467e-05	-5.8687e-05	-5.8912e-05	-5.9142e-05	-5.9377e-05	-5.9616e-05	-5.9861e-05	-6.0111e-05	-6.0365e-05	-6.0625e-05	-6.0891e-05	-6.1161e-05	-6.1438e-05	-6.172e-05	-6.2007e-05	-6.2301e-05	-6.26e-05	-6.2905e-05	-6.3217e-05	-6.3534e-05	-6.3858e-05	-6.4189e-05	-6.4525e-05	-6.4868e-05	-6.5218e-05	-6.5575e-05	-6.5938e-05	-6.6308e-05	-6.6686e-05	-6.707e-05	-6.7462e-05	-6.786e-05	-6.8267e-05	-6.868e-05	-6.9102e-05	-6.953e-05	-6.9967e-05	-7.0411e-05	-7.0864e-05	-7.1324e-05	-7.1792e-05	-7.2269e-05	-7.2754e-05
	561.08	-0.00013816	7.9945e-05	-1.1216e-05	-3.2638e-05	-1.1919e-05	-3.0252e-05	-3.0696e-05	-3.1147e-05	-3.1606e-05	-3.2073e-05	-3.2547e-05	-3.3029e-05	-3.3519e-05	-3.4016e-05	-3.4522e-05	-3.5036e-05	-3.5558e-05	-3.6087e-05	-3.6626e-05	-3.7172e-05	-3.7727e-05	-3.829e-05	-3.8862e-05	-3.9442e-05	-4.0031e-05	-4.0628e-05	-4.1235e-05	-4.185e-05	-4.2474e-05	-4.3107e-05	-4.3748e-05	-4.4399e-05	-4.5059e-05	-4.5729e-05	-4.6407e-05	-4.7095e-05	-4.7792e-05	-4.8499e-05	-4.9215e-05	-4.9941e-05	-5.0676e-05	-5.1421e-05	-5.2176e-05	-5.2941e-05	-5.3715e-05	-5.45e-05	-5.5294e-05	-5.6099e-05
	561.66	-9.5746e-05	7.8179e-05	-1.0558e-05	-2.8093e-05	-1.0341e-05	-8.7361e-05	-8.818e-05	-8.8995e-05	-8.9806e-05	-9.0612e-05	-9.1415e-05	-9.2212e-05	-9.3005e-05	-9.3793e-05	-9.4576e-05	-9.5353e-05	-9.6125e-05	-9.6891e-05	-9.7651e-05	-9.8405e-05	-9.9153e-05	-9.9894e-05	-0.00010063	-0.00010136	-0.00010208	-0.00010279	-0.0001035	-0.0001042	-0.00010489	-0.00010557	-0.00010624	-0.00010691	-0.00010757	-0.00010822	-0.00010886	-0.00010949	-0.00011011	-0.00011073	-0.00011133	-0.00011192	-0.00011251	-0.00011308	-0.00011365	-0.0001142	-0.00011474	-0.00011527	-0.00011579	-0.0001163
	562.25	-0.00013296	8.9601e-05	-1.3061e-05	-3.1813e-05	-1.1722e-05	-8.3692e-05	-8.4391e-05	-8.5086e-05	-8.5777e-05	-8.6465e-05	-8.7148e-05	-8.7828e-05	-8.8503e-05	-8.9173e-05	-8.9839e-05	-9.05e-05	-9.1157e-05	-9.1808e-05	-9.2454e-05	-9.3094e-05	-9.373e-05	-9.4359e-05	-9.4983e-05	-9.56e-05	-9.6212e-05	-9.6817e-05	-9.7416e-05	-9.8008e-05	-9.8593e-05	-9.9172e-05	-9.9744e-05	-0.00010031	-0.00010087	-0.00010141	-0.00010196	-0.00010249	-0.00010302	-0.00010354	-0.00010405	-0.00010455	-0.00010504	-0.00010552	-0.000106	-0.00010647	-0.00010692	-0.00010737	-0.00010781	-0.00010824
	562.83	-0.00012756	7.7383e-05	-2.2214e-05	-1.8902e-05	-3.9694e-07	-0.00010343	-0.00010422	-0.000105	-0.00010578	-0.00010656	-0.00010733	-0.00010809	-0.00010885	-0.00010961	-0.00011036	-0.0001111	-0.00011183	-0.00011256	-0.00011329	-0.000114	-0.00011471	-0.00011542	-0.00011611	-0.0001168	-0.00011749	-0.00011816	-0.00011883	-0.00011949	-0.00012014	-0.00012078	-0.00012142	-0.00012204	-0.00012266	-0.00012327	-0.00012387	-0.00012446	-0.00012504	-0.00012562	-0.00012618	-0.00012673	-0.00012728	-0.00012781	-0.00012834	-0.00012885	-0.00012935	-0.00012985	-0.00013033	-0.0001308
	563.42	-0.00010171	8.2872e-05	-1.1524e-05	-3.1838e-05	-1.2399e-05	-9.8466e-05	-9.9468e-05	-0.00010047	-0.00010146	-0.00010244	-0.00010343	-0.0001044	-0.00010537	-0.00010634	-0.0001073	-0.00010825	-0.00010919	-0.00011013	-0.00011106	-0.00011198	-0.0001129	-0.00011381	-0.00011471	-0.0001156	-0.00011648	-0.00011735	-0.00011822	-0.00011907	-0.00011992	-0.00012075	-0.00012158	-0.00012239	-0.0001232	-0.00012399	-0.00012478	-0.00012555	-0.00012631	-0.00012706	-0.0001278	-0.00012852	-0.00012923	-0.00012994	-0.00013062	-0.0001313	-0.00013196	-0.00013261	-0.00013324	-0.00013386
	564	-0.00010312	8.1868e-05	-1.1835e-05	-3.6056e-05	-9.684e-06	-0.00010286	-0.00010396	-0.00010505	-0.00010614	-0.00010722	-0.00010829	-0.00010936	-0.00011042	-0.00011148	-0.00011253	-0.00011357	-0.0001146	-0.00011563	-0.00011665	-0.00011766	-0.00011866	-0.00011965	-0.00012064	-0.00012161	-0.00012258	-0.00012353	-0.00012448	-0.00012541	-0.00012634	-0.00012725	-0.00012815	-0.00012904	-0.00012992	-0.00013079	-0.00013165	-0.00013249	-0.00013332	-0.00013414	-0.00013494	-0.00013574	-0.00013651	-0.00013728	-0.00013803	-0.00013876	-0.00013948	-0.00014019	-0.00014088	-0.00014156
	564.59	5.2717e-05	5.2512e-05	3.5708e-06	-2.1906e-05	-1.2907e-05	-8.2554e-05	-8.3414e-05	-8.4269e-05	-8.512e-05	-8.5966e-05	-8.6808e-05	-8.7644e-05	-8.8476e-05	-8.9302e-05	-9.0123e-05	-9.0938e-05	-9.1747e-05	-9.255e-05	-9.3347e-05	-9.4137e-05	-9.4921e-05	-9.5697e-05	-9.6467e-05	-9.7229e-05	-9.7983e-05	-9.873e-05	-9.9469e-05	-0.0001002	-0.00010092	-0.00010164	-0.00010234	-0.00010304	-0.00010373	-0.0001044	-0.00010507	-0.00010573	-0.00010638	-0.00010702	-0.00010765	-0.00010827	-0.00010887	-0.00010947	-0.00011006	-0.00011063	-0.00011119	-0.00011174	-0.00011228	-0.00011281
	565.17	7.5929e-05	4.7673e-05	-2.7074e-05	-4.429e-05	2.6934e-05	-6.7403e-05	-6.8853e-05	-7.0296e-05	-7.1732e-05	-7.316e-05	-7.458e-05	-7.5991e-05	-7.7394e-05	-7.8787e-05	-8.0172e-05	-8.1546e-05	-8.2911e-05	-8.4265e-05	-8.5608e-05	-8.694e-05	-8.8261e-05	-8.957e-05	-9.0867e-05	-9.2152e-05	-9.3423e-05	-9.4682e-05	-9.5927e-05	-9.7158e-05	-9.8376e-05	-9.9578e-05	-0.00010077	-0.00010194	-0.0001031	-0.00010424	-0.00010536	-0.00010647	-0.00010756	-0.00010864	-0.0001097	-0.00011074	-0.00011176	-0.00011276	-0.00011374	-0.00011471	-0.00011566	-0.00011658	-0.00011749	-0.00011837
	565.76	5.8347e-05	5.4746e-05	-2.5e-05	-5.5777e-05	2.5802e-05	-6.2607e-05	-6.4097e-05	-6.5581e-05	-6.7057e-05	-6.8524e-05	-6.9984e-05	-7.1434e-05	-7.2876e-05	-7.4308e-05	-7.573e-05	-7.7143e-05	-7.8544e-05	-7.9935e-05	-8.1315e-05	-8.2683e-05	-8.404e-05	-8.5384e-05	-8.6716e-05	-8.8034e-05	-8.934e-05	-9.0632e-05	-9.191e-05	-9.3174e-05	-9.4423e-05	-9.5657e-05	-9.6876e-05	-9.8079e-05	-9.9266e-05	-0.00010044	-0.00010159	-0.00010273	-0.00010385	-0.00010495	-0.00010603	-0.0001071	-0.00010815	-0.00010917	-0.00011018	-0.00011117	-0.00011214	-0.00011308	-0.00011401	-0.00011492
	566.34	4.9104e-05	4.4996e-05	-2.7607e-05	-4.4479e-05	2.746e-05	-4.9465e-05	-5.0638e-05	-5.1805e-05	-5.2966e-05	-5.4121e-05	-5.5269e-05	-5.641e-05	-5.7544e-05	-5.867e-05	-5.9788e-05	-6.0899e-05	-6.2001e-05	-6.3094e-05	-6.4179e-05	-6.5255e-05	-6.6321e-05	-6.7377e-05	-6.8424e-05	-6.946e-05	-7.0486e-05	-7.1501e-05	-7.2505e-05	-7.3497e-05	-7.4478e-05	-7.5447e-05	-7.6404e-05	-7.7349e-05	-7.8281e-05	-7.92e-05	-8.0106e-05	-8.0998e-05	-8.1876e-05	-8.2741e-05	-8.3591e-05	-8.4426e-05	-8.5247e-05	-8.6053e-05	-8.6843e-05	-8.7617e-05	-8.8375e-05	-8.9118e-05	-8.9843e-05	-9.0552e-05
	566.93	4.2339e-05	5.8133e-05	-7.7119e-06	-6.1902e-05	1.3985e-05	-6.5342e-05	-6.6703e-05	-6.8057e-05	-6.9403e-05	-7.0742e-05	-7.2074e-05	-7.3397e-05	-7.4711e-05	-7.6017e-05	-7.7314e-05	-7.8601e-05	-7.9879e-05	-8.1146e-05	-8.2403e-05	-8.365e-05	-8.4885e-05	-8.6109e-05	-8.7322e-05	-8.8522e-05	-8.971e-05	-9.0886e-05	-9.2049e-05	-9.3198e-05	-9.4334e-05	-9.5456e-05	-9.6564e-05	-9.7657e-05	-9.8736e-05	-9.98e-05	-0.00010085	-0.00010188	-0.0001029	-0.0001039	-0.00010488	-0.00010584	-0.00010679	-0.00010772	-0.00010864	-0.00010953	-0.00011041	-0.00011127	-0.0001121	-0.00011292
	567.51	7.9603e-05	7.7314e-05	7.1264e-06	-7.1856e-05	3.5822e-06	4.4449e-07	-5.2866e-07	-1.5146e-06	-2.5134e-06	-3.5251e-06	-4.5498e-06	-5.5876e-06	-6.6385e-06	-7.7027e-06	-8.7802e-06	-9.8711e-06	-1.0975e-05	-1.2093e-05	-1.3225e-05	-1.437e-05	-1.5529e-05	-1.6702e-05	-1.7888e-05	-1.9089e-05	-2.0304e-05	-2.1532e-05	-2.2776e-05	-2.4033e-05	-2.5305e-05	-2.6591e-05	-2.7891e-05	-2.9207e-05	-3.0536e-05	-3.1881e-05	-3.3241e-05	-3.4615e-05	-3.6004e-05	-3.7409e-05	-3.8828e-05	-4.0263e-05	-4.1713e-05	-4.3178e-05	-4.4659e-05	-4.6155e-05	-4.7666e-05	-4.9194e-05	-5.0737e-05	-5.2296e-05
	568.1	7.9519e-05	7.5657e-05	5.4134e-07	-6.9363e-05	8.521e-06	-9.0675e-06	-1.0176e-05	-1.1295e-05	-1.2425e-05	-1.3566e-05	-1.4719e-05	-1.5882e-05	-1.7057e-05	-1.8243e-05	-1.944e-05	-2.0648e-05	-2.1867e-05	-2.3098e-05	-2.434e-05	-2.5593e-05	-2.6858e-05	-2.8134e-05	-2.9422e-05	-3.0721e-05	-3.2031e-05	-3.3353e-05	-3.4686e-05	-3.6031e-05	-3.7388e-05	-3.8756e-05	-4.0136e-05	-4.1527e-05	-4.293e-05	-4.4344e-05	-4.5771e-05	-4.7209e-05	-4.8659e-05	-5.012e-05	-5.1594e-05	-5.3079e-05	-5.4576e-05	-5.6086e-05	-5.7607e-05	-5.914e-05	-6.0684e-05	-6.2241e-05	-6.381e-05	-6.5391e-05
	568.68	5.5396e-05	5.3298e-05	9.5871e-06	-6.4766e-05	8.1602e-06	-6.5243e-05	-6.6551e-05	-6.7853e-05	-6.9147e-05	-7.0434e-05	-7.1713e-05	-7.2984e-05	-7.4246e-05	-7.55e-05	-7.6745e-05	-7.798e-05	-7.9206e-05	-8.0422e-05	-8.1627e-05	-8.2822e-05	-8.4007e-05	-8.518e-05	-8.6341e-05	-8.7491e-05	-8.8629e-05	-8.9754e-05	-9.0867e-05	-9.1967e-05	-9.3053e-05	-9.4126e-05	-9.5184e-05	-9.6229e-05	-9.7259e-05	-9.8274e-05	-9.9274e-05	-0.00010026	-0.00010123	-0.00010218	-0.00010312	-0.00010404	-0.00010494	-0.00010583	-0.00010669	-0.00010754	-0.00010837	-0.00010919	-0.00010998	-0.00011076
	569.27	9.272e-05	2.3349e-05	-4.4446e-06	-5.5592e-05	2.8166e-05	2.9747e-05	2.8694e-05	2.7627e-05	2.6545e-05	2.5448e-05	2.4336e-05	2.3209e-05	2.2068e-05	2.0911e-05	1.9739e-05	1.8551e-05	1.7349e-05	1.613e-05	1.4896e-05	1.3647e-05	1.2381e-05	1.11e-05	9.8028e-06	8.4894e-06	7.1599e-06	5.8141e-06	4.452e-06	3.0734e-06	1.6782e-06	2.6644e-07	-1.1621e-06	-2.6075e-06	-4.0697e-06	-5.5491e-06	-7.0455e-06	-8.5591e-06	-1.009e-05	-1.1638e-05	-1.3204e-05	-1.4788e-05	-1.6389e-05	-1.8008e-05	-1.9644e-05	-2.1299e-05	-2.2972e-05	-2.4663e-05	-2.6372e-05	-2.81e-05
	569.85	5.5559e-05	1.0469e-05	1.4883e-05	-3.4116e-05	3.839e-06	7.7195e-06	7.0462e-06	6.3622e-06	5.6674e-06	4.9617e-06	4.245e-06	3.5172e-06	2.7783e-06	2.0281e-06	1.2665e-06	4.9358e-07	-2.9088e-07	-1.0869e-06	-1.8946e-06	-2.7141e-06	-3.5454e-06	-4.3887e-06	-5.2439e-06	-6.1113e-06	-6.9908e-06	-7.8826e-06	-8.7867e-06	-9.7033e-06	-1.0632e-05	-1.1574e-05	-1.2528e-05	-1.3496e-05	-1.4476e-05	-1.5469e-05	-1.6474e-05	-1.7494e-05	-1.8526e-05	-1.9571e-05	-2.063e-05	-2.1703e-05	-2.2789e-05	-2.3888e-05	-2.5001e-05	-2.6128e-05	-2.7269e-05	-2.8424e-05	-2.9593e-05	-3.0776e-05
	570.44	6.0696e-05	2.9369e-05	3.0356e-05	-3.0259e-05	-1.8207e-05	-4.7434e-06	-4.9316e-06	-5.123e-06	-5.3176e-06	-5.5154e-06	-5.7164e-06	-5.9207e-06	-6.1283e-06	-6.3392e-06	-6.5535e-06	-6.7712e-06	-6.9922e-06	-7.2167e-06	-7.4447e-06	-7.6761e-06	-7.911e-06	-8.1495e-06	-8.3915e-06	-8.6372e-06	-8.8864e-06	-9.1393e-06	-9.3958e-06	-9.6561e-06	-9.9201e-06	-1.0188e-05	-1.0459e-05	-1.0735e-05	-1.1014e-05	-1.1297e-05	-1.1583e-05	-1.1874e-05	-1.2169e-05	-1.2468e-05	-1.277e-05	-1.3077e-05	-1.3387e-05	-1.3702e-05	-1.4021e-05	-1.4344e-05	-1.4671e-05	-1.5002e-05	-1.5338e-05	-1.5677e-05
	571.02	8.101e-05	7.6865e-06	4.3955e-05	-1.3361e-05	-2.8864e-05	-1.2325e-05	-1.2303e-05	-1.2281e-05	-1.226e-05	-1.2238e-05	-1.2217e-05	-1.2196e-05	-1.2176e-05	-1.2155e-05	-1.2135e-05	-1.2116e-05	-1.2096e-05	-1.2077e-05	-1.2058e-05	-1.204e-05	-1.2021e-05	-1.2003e-05	-1.1986e-05	-1.1968e-05	-1.1951e-05	-1.1934e-05	-1.1918e-05	-1.1901e-05	-1.1885e-05	-1.187e-05	-1.1854e-05	-1.1839e-05	-1.1824e-05	-1.181e-05	-1.1795e-05	-1.1781e-05	-1.1768e-05	-1.1754e-05	-1.1741e-05	-1.1729e-05	-1.1716e-05	-1.1704e-05	-1.1692e-05	-1.1681e-05	-1.167e-05	-1.1659e-05	-1.1648e-05	-1.1638e-05
	571.61	4.3655e-05	2.3469e-05	3.0751e-05	-2.9142e-05	-1.8251e-05	5.5068e-06	5.5192e-06	5.5314e-06	5.5435e-06	5.5554e-06	5.5671e-06	5.5787e-06	5.5901e-06	5.6014e-06	5.6125e-06	5.6234e-06	5.6341e-06	5.6447e-06	5.6551e-06	5.6654e-06	5.6755e-06	5.6854e-06	5.6951e-06	5.7047e-06	5.7141e-06	5.7234e-06	5.7324e-06	5.7413e-06	5.7501e-06	5.7586e-06	5.767e-06	5.7753e-06	5.7833e-06	5.7912e-06	5.7989e-06	5.8064e-06	5.8138e-06	5.821e-06	5.828e-06	5.8349e-06	5.8416e-06	5.8481e-06	5.8544e-06	5.8606e-06	5.8666e-06	5.8724e-06	5.8781e-06	5.8835e-06
	572.19	4.4834e-05	3.7285e-06	3.5383e-05	-1.6519e-05	-1.9142e-05	-7.3212e-06	-7.3765e-06	-7.4327e-06	-7.4899e-06	-7.548e-06	-7.6071e-06	-7.6671e-06	-7.7281e-06	-7.79e-06	-7.853e-06	-7.9169e-06	-7.9818e-06	-8.0478e-06	-8.1147e-06	-8.1827e-06	-8.2517e-06	-8.3217e-06	-8.3928e-06	-8.4649e-06	-8.5381e-06	-8.6124e-06	-8.6877e-06	-8.7642e-06	-8.8417e-06	-8.9203e-06	-9e-06	-9.0808e-06	-9.1628e-06	-9.2458e-06	-9.3301e-06	-9.4154e-06	-9.5019e-06	-9.5896e-06	-9.6785e-06	-9.7685e-06	-9.8597e-06	-9.9521e-06	-1.0046e-05	-1.014e-05	-1.0236e-05	-1.0334e-05	-1.0432e-05	-1.0532e-05
	572.78	2.1482e-05	8.6709e-06	4.3735e-05	-2.6306e-05	-2.2625e-05	-1.0578e-05	-1.0804e-05	-1.1034e-05	-1.1267e-05	-1.1505e-05	-1.1746e-05	-1.1991e-05	-1.224e-05	-1.2493e-05	-1.275e-05	-1.3011e-05	-1.3276e-05	-1.3545e-05	-1.3818e-05	-1.4096e-05	-1.4377e-05	-1.4663e-05	-1.4953e-05	-1.5247e-05	-1.5545e-05	-1.5848e-05	-1.6155e-05	-1.6467e-05	-1.6783e-05	-1.7103e-05	-1.7428e-05	-1.7757e-05	-1.8091e-05	-1.843e-05	-1.8773e-05	-1.912e-05	-1.9473e-05	-1.983e-05	-2.0191e-05	-2.0558e-05	-2.0929e-05	-2.1305e-05	-2.1686e-05	-2.2072e-05	-2.2463e-05	-2.2858e-05	-2.3259e-05	-2.3665e-05
	573.36	-3.6803e-05	2.7458e-05	2.3886e-05	-3.3315e-05	-1.3239e-05	-7.9629e-07	-9.2023e-07	-1.0462e-06	-1.1743e-06	-1.3045e-06	-1.4368e-06	-1.5713e-06	-1.7079e-06	-1.8467e-06	-1.9876e-06	-2.1308e-06	-2.2762e-06	-2.4238e-06	-2.5737e-06	-2.7259e-06	-2.8803e-06	-3.0371e-06	-3.1962e-06	-3.3576e-06	-3.5214e-06	-3.6875e-06	-3.8561e-06	-4.0271e-06	-4.2004e-06	-4.3763e-06	-4.5546e-06	-4.7354e-06	-4.9186e-06	-5.1044e-06	-5.2927e-06	-5.4836e-06	-5.677e-06	-5.873e-06	-6.0716e-06	-6.2729e-06	-6.4767e-06	-6.6832e-06	-6.8924e-06	-7.1043e-06	-7.3188e-06	-7.5361e-06	-7.7561e-06	-7.9789e-06
	573.94	-5.0964e-05	3.0535e-05	4.1188e-05	-1.8394e-05	-4.0876e-05	-2.8601e-05	-2.854e-05	-2.8479e-05	-2.8419e-05	-2.8359e-05	-2.8299e-05	-2.8241e-05	-2.8182e-05	-2.8125e-05	-2.8068e-05	-2.8011e-05	-2.7955e-05	-2.79e-05	-2.7845e-05	-2.7792e-05	-2.7738e-05	-2.7686e-05	-2.7634e-05	-2.7582e-05	-2.7532e-05	-2.7482e-05	-2.7432e-05	-2.7384e-05	-2.7336e-05	-2.7289e-05	-2.7243e-05	-2.7197e-05	-2.7152e-05	-2.7108e-05	-2.7065e-05	-2.7023e-05	-2.6981e-05	-2.694e-05	-2.69e-05	-2.6861e-05	-2.6823e-05	-2.6786e-05	-2.6749e-05	-2.6714e-05	-2.6679e-05	-2.6645e-05	-2.6612e-05	-2.658e-05
	574.53	-7.0471e-05	1.0467e-05	3.2095e-05	-1.6717e-06	-3.3371e-05	-1.3594e-05	-1.3357e-05	-1.312e-05	-1.2886e-05	-1.2653e-05	-1.2421e-05	-1.2191e-05	-1.1963e-05	-1.1737e-05	-1.1512e-05	-1.1289e-05	-1.1068e-05	-1.0849e-05	-1.0632e-05	-1.0418e-05	-1.0205e-05	-9.9943e-06	-9.7861e-06	-9.5801e-06	-9.3766e-06	-9.1754e-06	-8.9767e-06	-8.7806e-06	-8.587e-06	-8.3961e-06	-8.2079e-06	-8.0225e-06	-7.8398e-06	-7.6601e-06	-7.4832e-06	-7.3094e-06	-7.1386e-06	-6.9708e-06	-6.8063e-06	-6.6449e-06	-6.4868e-06	-6.3321e-06	-6.1807e-06	-6.0327e-06	-5.8883e-06	-5.7474e-06	-5.61e-06	-5.4764e-06
	575.11	-7.9381e-05	1.4956e-05	3.3748e-05	-1.4951e-05	-3.2416e-05	-3.0621e-07	-7.0401e-08	1.6373e-07	3.9613e-07	6.2675e-07	8.5555e-07	1.0825e-06	1.3075e-06	1.5305e-06	1.7515e-06	1.9704e-06	2.1873e-06	2.4019e-06	2.6144e-06	2.8246e-06	3.0324e-06	3.238e-06	3.4411e-06	3.6417e-06	3.8399e-06	4.0355e-06	4.2285e-06	4.4189e-06	4.6066e-06	4.7915e-06	4.9736e-06	5.1529e-06	5.3293e-06	5.5028e-06	5.6733e-06	5.8407e-06	6.0051e-06	6.1663e-06	6.3244e-06	6.4793e-06	6.6308e-06	6.7791e-06	6.9239e-06	7.0654e-06	7.2034e-06	7.3379e-06	7.4688e-06	7.5961e-06
	575.7	-5.3557e-05	-8.6036e-06	3.2672e-05	2.8312e-07	-2.5078e-05	1.1875e-05	1.2279e-05	1.2681e-05	1.308e-05	1.3477e-05	1.3871e-05	1.4262e-05	1.465e-05	1.5035e-05	1.5417e-05	1.5796e-05	1.6172e-05	1.6544e-05	1.6912e-05	1.7277e-05	1.7638e-05	1.7996e-05	1.835e-05	1.8699e-05	1.9045e-05	1.9386e-05	1.9723e-05	2.0056e-05	2.0384e-05	2.0708e-05	2.1027e-05	2.1341e-05	2.165e-05	2.1955e-05	2.2254e-05	2.2549e-05	2.2838e-05	2.3121e-05	2.3399e-05	2.3672e-05	2.3939e-05	2.4201e-05	2.4456e-05	2.4706e-05	2.495e-05	2.5187e-05	2.5419e-05	2.5644e-05
	576.28	-3.9708e-05	-2.0419e-06	2.8248e-05	5.1354e-06	-2.663e-05	-6.124e-08	2.5439e-07	5.6808e-07	8.7977e-07	1.1894e-06	1.4968e-06	1.802e-06	2.105e-06	2.4055e-06	2.7035e-06	2.9991e-06	3.292e-06	3.5822e-06	3.8697e-06	4.1544e-06	4.4361e-06	4.7149e-06	4.9906e-06	5.2631e-06	5.5325e-06	5.7985e-06	6.0612e-06	6.3205e-06	6.5762e-06	6.8284e-06	7.0769e-06	7.3217e-06	7.5626e-06	7.7997e-06	8.0328e-06	8.2619e-06	8.4868e-06	8.7076e-06	8.9241e-06	9.1362e-06	9.344e-06	9.5473e-06	9.7459e-06	9.94e-06	1.0129e-05	1.0314e-05	1.0494e-05	1.0668e-05
	576.87	-2.3918e-05	-5.6423e-06	2.789e-05	-1.314e-06	-2.0216e-05	5.1127e-06	5.3839e-06	5.6534e-06	5.9212e-06	6.1871e-06	6.4512e-06	6.7134e-06	6.9735e-06	7.2316e-06	7.4875e-06	7.7413e-06	7.9928e-06	8.242e-06	8.4887e-06	8.7331e-06	8.9749e-06	9.2141e-06	9.4506e-06	9.6845e-06	9.9156e-06	1.0144e-05	1.0369e-05	1.0591e-05	1.0811e-05	1.1027e-05	1.124e-05	1.145e-05	1.1656e-05	1.186e-05	1.2059e-05	1.2256e-05	1.2448e-05	1.2637e-05	1.2823e-05	1.3004e-05	1.3182e-05	1.3356e-05	1.3526e-05	1.3692e-05	1.3854e-05	1.4012e-05	1.4165e-05	1.4315e-05
	577.45	2.9375e-05	1.2159e-05	8.9359e-06	5.0695e-06	-1.4029e-05	4.5732e-05	4.642e-05	4.7105e-05	4.7785e-05	4.846e-05	4.9131e-05	4.9797e-05	5.0457e-05	5.1113e-05	5.1762e-05	5.2406e-05	5.3045e-05	5.3677e-05	5.4303e-05	5.4923e-05	5.5537e-05	5.6144e-05	5.6744e-05	5.7337e-05	5.7923e-05	5.8502e-05	5.9074e-05	5.9637e-05	6.0193e-05	6.0741e-05	6.1281e-05	6.1813e-05	6.2336e-05	6.2851e-05	6.3357e-05	6.3854e-05	6.4342e-05	6.4821e-05	6.529e-05	6.575e-05	6.62e-05	6.664e-05	6.707e-05	6.749e-05	6.7899e-05	6.8298e-05	6.8686e-05	6.9063e-05
	578.04	-8.1831e-07	2.0552e-05	1.7482e-05	-1.2043e-06	-2.2139e-05	2.456e-05	2.5086e-05	2.5607e-05	2.6126e-05	2.6641e-05	2.7152e-05	2.7659e-05	2.8163e-05	2.8662e-05	2.9157e-05	2.9648e-05	3.0134e-05	3.0616e-05	3.1093e-05	3.1565e-05	3.2033e-05	3.2495e-05	3.2952e-05	3.3403e-05	3.385e-05	3.429e-05	3.4725e-05	3.5154e-05	3.5577e-05	3.5994e-05	3.6405e-05	3.681e-05	3.7208e-05	3.7599e-05	3.7984e-05	3.8362e-05	3.8732e-05	3.9096e-05	3.9453e-05	3.9802e-05	4.0144e-05	4.0478e-05	4.0804e-05	4.1123e-05	4.1434e-05	4.1736e-05	4.203e-05	4.2316e-05
	578.62	-1.6377e-05	-2.349e-06	-1.5008e-05	-7.1508e-06	1.4912e-05	2.5567e-05	2.56e-05	2.5634e-05	2.5667e-05	2.57e-05	2.5732e-05	2.5764e-05	2.5795e-05	2.5827e-05	2.5857e-05	2.5888e-05	2.5918e-05	2.5947e-05	2.5976e-05	2.6005e-05	2.6033e-05	2.6061e-05	2.6089e-05	2.6116e-05	2.6142e-05	2.6168e-05	2.6194e-05	2.6219e-05	2.6244e-05	2.6269e-05	2.6293e-05	2.6316e-05	2.6339e-05	2.6362e-05	2.6384e-05	2.6406e-05	2.6427e-05	2.6447e-05	2.6468e-05	2.6487e-05	2.6506e-05	2.6525e-05	2.6543e-05	2.6561e-05	2.6578e-05	2.6595e-05	2.6611e-05	2.6627e-05
	579.2	-5.9903e-06	-7.438e-06	-2.1763e-05	-1.7586e-05	3.0769e-05	3.2489e-05	3.2193e-05	3.1891e-05	3.1585e-05	3.1274e-05	3.0958e-05	3.0637e-05	3.0311e-05	2.998e-05	2.9644e-05	2.9303e-05	2.8956e-05	2.8605e-05	2.8248e-05	2.7886e-05	2.7518e-05	2.7145e-05	2.6767e-05	2.6383e-05	2.5994e-05	2.5599e-05	2.5199e-05	2.4793e-05	2.4382e-05	2.3965e-05	2.3542e-05	2.3113e-05	2.2679e-05	2.2239e-05	2.1793e-05	2.1341e-05	2.0883e-05	2.0419e-05	1.9949e-05	1.9473e-05	1.8991e-05	1.8503e-05	1.8009e-05	1.7508e-05	1.7001e-05	1.6488e-05	1.5969e-05	1.5443e-05
	579.79	2.7513e-06	1.6813e-06	-2.0806e-05	-3.2591e-05	3.4602e-05	4.8923e-05	4.8566e-05	4.8204e-05	4.7836e-05	4.7462e-05	4.7082e-05	4.6697e-05	4.6305e-05	4.5907e-05	4.5503e-05	4.5093e-05	4.4677e-05	4.4254e-05	4.3825e-05	4.339e-05	4.2948e-05	4.25e-05	4.2046e-05	4.1585e-05	4.1117e-05	4.0643e-05	4.0162e-05	3.9675e-05	3.918e-05	3.8679e-05	3.8171e-05	3.7656e-05	3.7135e-05	3.6606e-05	3.607e-05	3.5527e-05	3.4977e-05	3.442e-05	3.3855e-05	3.3283e-05	3.2704e-05	3.2118e-05	3.1524e-05	3.0923e-05	3.0314e-05	2.9698e-05	2.9074e-05	2.8442e-05
	580.37	2.984e-05	1.0934e-06	-2.0831e-05	-2.987e-05	3.5638e-05	5.4156e-05	5.3922e-05	5.3684e-05	5.3442e-05	5.3197e-05	5.2947e-05	5.2694e-05	5.2436e-05	5.2175e-05	5.1909e-05	5.164e-05	5.1366e-05	5.1089e-05	5.0807e-05	5.0521e-05	5.0231e-05	4.9936e-05	4.9638e-05	4.9335e-05	4.9027e-05	4.8716e-05	4.84e-05	4.8079e-05	4.7754e-05	4.7425e-05	4.7091e-05	4.6753e-05	4.641e-05	4.6062e-05	4.571e-05	4.5353e-05	4.4991e-05	4.4625e-05	4.4254e-05	4.3878e-05	4.3498e-05	4.3112e-05	4.2722e-05	4.2326e-05	4.1926e-05	4.1521e-05	4.1111e-05	4.0696e-05
	580.96	-6.9122e-06	-1.3706e-05	-4.5799e-05	-4.3182e-05	6.82e-05	7.847e-05	7.7843e-05	7.7205e-05	7.6557e-05	7.59e-05	7.5231e-05	7.4553e-05	7.3864e-05	7.3165e-05	7.2456e-05	7.1735e-05	7.1005e-05	7.0263e-05	6.951e-05	6.8747e-05	6.7973e-05	6.7187e-05	6.6391e-05	6.5583e-05	6.4764e-05	6.3933e-05	6.3091e-05	6.2238e-05	6.1373e-05	6.0496e-05	5.9607e-05	5.8707e-05	5.7795e-05	5.687e-05	5.5934e-05	5.4985e-05	5.4024e-05	5.3051e-05	5.2066e-05	5.1068e-05	5.0057e-05	4.9034e-05	4.7998e-05	4.6949e-05	4.5888e-05	4.4813e-05	4.3726e-05	4.2625e-05
	581.54	-4.9241e-06	-2.0358e-05	-4.2278e-05	-3.1202e-05	6.1844e-05	7.9603e-05	7.9399e-05	7.9193e-05	7.8983e-05	7.877e-05	7.8553e-05	7.8334e-05	7.811e-05	7.7884e-05	7.7653e-05	7.742e-05	7.7182e-05	7.6942e-05	7.6697e-05	7.6449e-05	7.6198e-05	7.5942e-05	7.5683e-05	7.5421e-05	7.5154e-05	7.4884e-05	7.461e-05	7.4333e-05	7.4051e-05	7.3765e-05	7.3476e-05	7.3183e-05	7.2886e-05	7.2584e-05	7.2279e-05	7.197e-05	7.1657e-05	7.134e-05	7.1018e-05	7.0693e-05	7.0363e-05	7.0029e-05	6.9691e-05	6.9348e-05	6.9002e-05	6.8651e-05	6.8296e-05	6.7936e-05
	582.13	-1.2609e-06	-1.1684e-05	-2.3554e-05	-4.1781e-05	5.0292e-05	7.7076e-05	7.6767e-05	7.6452e-05	7.6133e-05	7.5809e-05	7.5479e-05	7.5144e-05	7.4805e-05	7.446e-05	7.411e-05	7.3754e-05	7.3393e-05	7.3027e-05	7.2656e-05	7.2279e-05	7.1896e-05	7.1508e-05	7.1114e-05	7.0715e-05	7.0311e-05	6.99e-05	6.9484e-05	6.9062e-05	6.8634e-05	6.8201e-05	6.7761e-05	6.7316e-05	6.6864e-05	6.6407e-05	6.5944e-05	6.5474e-05	6.4999e-05	6.4517e-05	6.4029e-05	6.3535e-05	6.3035e-05	6.2528e-05	6.2015e-05	6.1496e-05	6.097e-05	6.0437e-05	5.9899e-05	5.9353e-05
	582.71	4.5732e-05	-8.1736e-06	-2.6077e-05	-3.4562e-05	4.8648e-05	8.1845e-05	8.1812e-05	8.1778e-05	8.1744e-05	8.171e-05	8.1674e-05	8.1639e-05	8.1602e-05	8.1566e-05	8.1528e-05	8.149e-05	8.1452e-05	8.1412e-05	8.1373e-05	8.1332e-05	8.1292e-05	8.125e-05	8.1208e-05	8.1165e-05	8.1122e-05	8.1078e-05	8.1034e-05	8.0988e-05	8.0943e-05	8.0896e-05	8.0849e-05	8.0802e-05	8.0753e-05	8.0704e-05	8.0655e-05	8.0604e-05	8.0553e-05	8.0502e-05	8.045e-05	8.0397e-05	8.0343e-05	8.0289e-05	8.0234e-05	8.0178e-05	8.0122e-05	8.0065e-05	8.0007e-05	7.9948e-05
	583.29	6.7137e-05	-3.4844e-06	-3.2516e-05	-3.3947e-05	5.1867e-05	8.125e-05	8.1158e-05	8.1063e-05	8.0967e-05	8.087e-05	8.0771e-05	8.0671e-05	8.0569e-05	8.0465e-05	8.036e-05	8.0254e-05	8.0145e-05	8.0035e-05	7.9924e-05	7.981e-05	7.9696e-05	7.9579e-05	7.9461e-05	7.9341e-05	7.9219e-05	7.9096e-05	7.8971e-05	7.8844e-05	7.8716e-05	7.8586e-05	7.8453e-05	7.832e-05	7.8184e-05	7.8047e-05	7.7907e-05	7.7766e-05	7.7623e-05	7.7478e-05	7.7332e-05	7.7183e-05	7.7033e-05	7.688e-05	7.6726e-05	7.657e-05	7.6412e-05	7.6252e-05	7.609e-05	7.5926e-05
	583.88	8.6439e-05	1.2528e-05	-2.0826e-05	-4.1626e-05	4.1683e-05	6.8456e-05	6.8283e-05	6.8106e-05	6.7928e-05	6.7747e-05	6.7563e-05	6.7377e-05	6.7188e-05	6.6997e-05	6.6804e-05	6.6607e-05	6.6408e-05	6.6207e-05	6.6003e-05	6.5796e-05	6.5587e-05	6.5374e-05	6.516e-05	6.4942e-05	6.4722e-05	6.4499e-05	6.4273e-05	6.4045e-05	6.3813e-05	6.3579e-05	6.3342e-05	6.3102e-05	6.286e-05	6.2614e-05	6.2366e-05	6.2114e-05	6.186e-05	6.1603e-05	6.1342e-05	6.1079e-05	6.0813e-05	6.0544e-05	6.0272e-05	5.9996e-05	5.9718e-05	5.9437e-05	5.9152e-05	5.8865e-05
	584.46	5.0162e-05	1.1446e-06	-1.9762e-05	-3.261e-05	3.8715e-05	6.2578e-05	6.2459e-05	6.2338e-05	6.2215e-05	6.209e-05	6.1963e-05	6.1835e-05	6.1705e-05	6.1573e-05	6.1439e-05	6.1304e-05	6.1167e-05	6.1027e-05	6.0886e-05	6.0743e-05	6.0598e-05	6.0451e-05	6.0303e-05	6.0152e-05	5.9999e-05	5.9845e-05	5.9688e-05	5.9529e-05	5.9369e-05	5.9206e-05	5.9042e-05	5.8875e-05	5.8706e-05	5.8535e-05	5.8363e-05	5.8188e-05	5.8011e-05	5.7832e-05	5.765e-05	5.7467e-05	5.7281e-05	5.7094e-05	5.6904e-05	5.6712e-05	5.6517e-05	5.6321e-05	5.6122e-05	5.5921e-05
	585.04	3.8396e-06	2.1138e-06	-2.3012e-05	-3.0548e-05	3.2298e-05	7.4078e-05	7.4136e-05	7.4193e-05	7.4249e-05	7.4304e-05	7.4359e-05	7.4413e-05	7.4466e-05	7.4519e-05	7.457e-05	7.4621e-05	7.4671e-05	7.472e-05	7.4768e-05	7.4816e-05	7.4863e-05	7.4909e-05	7.4954e-05	7.4998e-05	7.5042e-05	7.5084e-05	7.5126e-05	7.5167e-05	7.5207e-05	7.5246e-05	7.5285e-05	7.5323e-05	7.5359e-05	7.5395e-05	7.543e-05	7.5465e-05	7.5498e-05	7.553e-05	7.5562e-05	7.5593e-05	7.5623e-05	7.5652e-05	7.568e-05	7.5707e-05	7.5733e-05	7.5759e-05	7.5783e-05	7.5807e-05
	585.63	-4.5648e-05	-4.5572e-06	-1.3547e-05	-2.7513e-05	2.3116e-05	7.0215e-05	7.0317e-05	7.0418e-05	7.0518e-05	7.0616e-05	7.0713e-05	7.0809e-05	7.0903e-05	7.0996e-05	7.1088e-05	7.1179e-05	7.1268e-05	7.1356e-05	7.1442e-05	7.1527e-05	7.1611e-05	7.1693e-05	7.1774e-05	7.1854e-05	7.1932e-05	7.2009e-05	7.2084e-05	7.2158e-05	7.223e-05	7.2301e-05	7.2371e-05	7.2439e-05	7.2505e-05	7.257e-05	7.2634e-05	7.2696e-05	7.2757e-05	7.2816e-05	7.2873e-05	7.2929e-05	7.2983e-05	7.3036e-05	7.3087e-05	7.3137e-05	7.3185e-05	7.3232e-05	7.3277e-05	7.332e-05
	586.21	-5.9307e-05	-1.0434e-05	-1.735e-05	-3.0425e-05	3.5584e-05	4.5191e-05	4.5027e-05	4.4864e-05	4.4702e-05	4.4541e-05	4.4382e-05	4.4224e-05	4.4067e-05	4.3912e-05	4.3758e-05	4.3606e-05	4.3456e-05	4.3307e-05	4.3159e-05	4.3014e-05	4.287e-05	4.2728e-05	4.2587e-05	4.2449e-05	4.2312e-05	4.2177e-05	4.2045e-05	4.1914e-05	4.1785e-05	4.1659e-05	4.1534e-05	4.1412e-05	4.1292e-05	4.1174e-05	4.1058e-05	4.0945e-05	4.0834e-05	4.0725e-05	4.0619e-05	4.0516e-05	4.0415e-05	4.0316e-05	4.022e-05	4.0127e-05	4.0036e-05	3.9949e-05	3.9863e-05	3.9781e-05
	586.8	-6.9717e-05	-6.4911e-06	-3.6938e-06	-3.2693e-05	2.3578e-05	2.0228e-05	1.9949e-05	1.9673e-05	1.9399e-05	1.9127e-05	1.8858e-05	1.859e-05	1.8325e-05	1.8063e-05	1.7803e-05	1.7546e-05	1.7291e-05	1.7039e-05	1.679e-05	1.6543e-05	1.63e-05	1.606e-05	1.5822e-05	1.5588e-05	1.5357e-05	1.513e-05	1.4905e-05	1.4684e-05	1.4467e-05	1.4253e-05	1.4043e-05	1.3836e-05	1.3633e-05	1.3434e-05	1.3239e-05	1.3048e-05	1.2861e-05	1.2678e-05	1.2499e-05	1.2324e-05	1.2154e-05	1.1988e-05	1.1826e-05	1.1669e-05	1.1517e-05	1.1369e-05	1.1226e-05	1.1088e-05
	587.38	-3.7436e-05	-9.7762e-06	4.5642e-07	-2.1416e-05	1.5814e-05	2.9759e-05	2.9723e-05	2.9688e-05	2.9653e-05	2.9618e-05	2.9583e-05	2.9549e-05	2.9515e-05	2.9482e-05	2.9448e-05	2.9416e-05	2.9383e-05	2.9351e-05	2.9319e-05	2.9287e-05	2.9256e-05	2.9226e-05	2.9195e-05	2.9165e-05	2.9136e-05	2.9107e-05	2.9078e-05	2.905e-05	2.9022e-05	2.8995e-05	2.8968e-05	2.8942e-05	2.8916e-05	2.889e-05	2.8865e-05	2.8841e-05	2.8817e-05	2.8794e-05	2.8771e-05	2.8749e-05	2.8727e-05	2.8706e-05	2.8685e-05	2.8665e-05	2.8646e-05	2.8627e-05	2.8609e-05	2.8591e-05
	587.96	-9.2788e-05	-1.567e-05	7.5922e-06	-9.7542e-06	-1.5422e-06	2.2152e-05	2.232e-05	2.249e-05	2.2664e-05	2.2841e-05	2.3022e-05	2.3206e-05	2.3394e-05	2.3585e-05	2.378e-05	2.3979e-05	2.4181e-05	2.4387e-05	2.4597e-05	2.4811e-05	2.5029e-05	2.5251e-05	2.5476e-05	2.5706e-05	2.5941e-05	2.6179e-05	2.6421e-05	2.6668e-05	2.6919e-05	2.7175e-05	2.7435e-05	2.77e-05	2.7969e-05	2.8242e-05	2.8521e-05	2.8804e-05	2.9092e-05	2.9384e-05	2.9682e-05	2.9984e-05	3.0292e-05	3.0604e-05	3.0921e-05	3.1244e-05	3.1571e-05	3.1904e-05	3.2242e-05	3.2586e-05
	588.55	-9.1683e-05	-8.5413e-06	-2.4983e-05	1.0058e-06	1.9099e-05	1.7438e-05	1.7417e-05	1.7396e-05	1.7375e-05	1.7354e-05	1.7333e-05	1.7313e-05	1.7293e-05	1.7273e-05	1.7253e-05	1.7233e-05	1.7214e-05	1.7194e-05	1.7175e-05	1.7157e-05	1.7138e-05	1.712e-05	1.7102e-05	1.7084e-05	1.7066e-05	1.7049e-05	1.7032e-05	1.7015e-05	1.6998e-05	1.6982e-05	1.6966e-05	1.695e-05	1.6935e-05	1.692e-05	1.6905e-05	1.6891e-05	1.6877e-05	1.6863e-05	1.6849e-05	1.6836e-05	1.6823e-05	1.6811e-05	1.6798e-05	1.6787e-05	1.6775e-05	1.6764e-05	1.6753e-05	1.6743e-05
	589.13	-9.6496e-05	7.5009e-07	-4.0689e-06	7.2542e-06	-6.8964e-06	-1.3639e-05	-1.3618e-05	-1.3597e-05	-1.3576e-05	-1.3554e-05	-1.3532e-05	-1.351e-05	-1.3487e-05	-1.3464e-05	-1.3441e-05	-1.3417e-05	-1.3393e-05	-1.3369e-05	-1.3344e-05	-1.3319e-05	-1.3294e-05	-1.3268e-05	-1.3242e-05	-1.3215e-05	-1.3188e-05	-1.3161e-05	-1.3133e-05	-1.3105e-05	-1.3077e-05	-1.3048e-05	-1.3019e-05	-1.2989e-05	-1.2959e-05	-1.2929e-05	-1.2898e-05	-1.2867e-05	-1.2835e-05	-1.2803e-05	-1.2771e-05	-1.2738e-05	-1.2705e-05	-1.2671e-05	-1.2637e-05	-1.2602e-05	-1.2567e-05	-1.2532e-05	-1.2496e-05	-1.246e-05
	589.71	-8.092e-05	2.115e-05	1.439e-06	8.4348e-06	-2.2067e-05	1.5843e-05	1.6343e-05	1.6839e-05	1.7331e-05	1.7819e-05	1.8302e-05	1.8781e-05	1.9256e-05	1.9726e-05	2.0192e-05	2.0652e-05	2.1108e-05	2.1558e-05	2.2003e-05	2.2443e-05	2.2878e-05	2.3307e-05	2.373e-05	2.4147e-05	2.4559e-05	2.4964e-05	2.5363e-05	2.5756e-05	2.6143e-05	2.6522e-05	2.6896e-05	2.7262e-05	2.7621e-05	2.7974e-05	2.8319e-05	2.8656e-05	2.8987e-05	2.931e-05	2.9625e-05	2.9932e-05	3.0231e-05	3.0523e-05	3.0806e-05	3.1081e-05	3.1347e-05	3.1605e-05	3.1854e-05	3.2095e-05
	590.3	-9.2598e-05	1.7685e-05	4.2583e-07	2.0501e-05	-2.777e-05	-1.8035e-05	-1.7732e-05	-1.7431e-05	-1.7132e-05	-1.6836e-05	-1.6542e-05	-1.6251e-05	-1.5963e-05	-1.5677e-05	-1.5395e-05	-1.5115e-05	-1.4838e-05	-1.4565e-05	-1.4295e-05	-1.4028e-05	-1.3764e-05	-1.3504e-05	-1.3247e-05	-1.2994e-05	-1.2744e-05	-1.2498e-05	-1.2256e-05	-1.2018e-05	-1.1784e-05	-1.1554e-05	-1.1327e-05	-1.1105e-05	-1.0888e-05	-1.0674e-05	-1.0465e-05	-1.0261e-05	-1.0061e-05	-9.8653e-06	-9.6746e-06	-9.4886e-06	-9.3076e-06	-9.1314e-06	-8.9602e-06	-8.7941e-06	-8.6332e-06	-8.4774e-06	-8.327e-06	-8.1819e-06
	590.88	-7.061e-05	2.9024e-06	8.0665e-06	3.7802e-05	-3.6071e-05	-9.0638e-06	-8.507e-06	-7.9546e-06	-7.4068e-06	-6.8635e-06	-6.3251e-06	-5.7916e-06	-5.2631e-06	-4.7399e-06	-4.222e-06	-3.7095e-06	-3.2027e-06	-2.7016e-06	-2.2064e-06	-1.7173e-06	-1.2343e-06	-7.5761e-07	-2.8737e-07	1.7629e-07	6.3322e-07	1.0833e-06	1.5264e-06	1.9623e-06	2.391e-06	2.8123e-06	3.226e-06	3.632e-06	4.0302e-06	4.4204e-06	4.8026e-06	5.1765e-06	5.542e-06	5.899e-06	6.2473e-06	6.5869e-06	6.9175e-06	7.2391e-06	7.5514e-06	7.8544e-06	8.1479e-06	8.4318e-06	8.7059e-06	8.9702e-06
	591.47	-0.00013551	1.6586e-05	8.715e-06	2.7695e-05	-4.1145e-05	-9.2301e-06	-8.6532e-06	-8.0809e-06	-7.5133e-06	-6.9506e-06	-6.3929e-06	-5.8403e-06	-5.293e-06	-4.7512e-06	-4.2149e-06	-3.6843e-06	-3.1596e-06	-2.6409e-06	-2.1283e-06	-1.6221e-06	-1.1222e-06	-6.2899e-07	-1.4246e-07	3.3721e-07	8.0987e-07	1.2754e-06	1.7336e-06	2.1844e-06	2.6276e-06	3.063e-06	3.4906e-06	3.9102e-06	4.3216e-06	4.7248e-06	5.1195e-06	5.5056e-06	5.8829e-06	6.2514e-06	6.6109e-06	6.9612e-06	7.3023e-06	7.6338e-06	7.9558e-06	8.2681e-06	8.5704e-06	8.8628e-06	9.145e-06	9.4168e-06
	592.05	-9.9919e-05	2.0236e-05	3.1569e-05	1.6675e-05	-5.1732e-05	-1.62e-05	-1.5701e-05	-1.5207e-05	-1.4716e-05	-1.423e-05	-1.3748e-05	-1.3271e-05	-1.2798e-05	-1.233e-05	-1.1867e-05	-1.1408e-05	-1.0955e-05	-1.0507e-05	-1.0065e-05	-9.6277e-06	-9.1962e-06	-8.7704e-06	-8.3505e-06	-7.9366e-06	-7.5287e-06	-7.1271e-06	-6.7318e-06	-6.343e-06	-5.9608e-06	-5.5853e-06	-5.2167e-06	-4.855e-06	-4.5004e-06	-4.153e-06	-3.8129e-06	-3.4804e-06	-3.1554e-06	-2.8381e-06	-2.5286e-06	-2.2272e-06	-1.9338e-06	-1.6486e-06	-1.3717e-06	-1.1033e-06	-8.4347e-07	-5.9235e-07	-3.5006e-07	-1.1673e-07
	592.63	-0.00014227	-1.6689e-05	3.1028e-05	2.7389e-05	-4.1801e-05	1.5288e-05	1.601e-05	1.6727e-05	1.7437e-05	1.8141e-05	1.8838e-05	1.9529e-05	2.0214e-05	2.0891e-05	2.1561e-05	2.2225e-05	2.288e-05	2.3528e-05	2.4168e-05	2.4801e-05	2.5425e-05	2.604e-05	2.6648e-05	2.7246e-05	2.7836e-05	2.8416e-05	2.8988e-05	2.9549e-05	3.0102e-05	3.0644e-05	3.1177e-05	3.1699e-05	3.2211e-05	3.2713e-05	3.3203e-05	3.3683e-05	3.4152e-05	3.461e-05	3.5056e-05	3.5491e-05	3.5914e-05	3.6325e-05	3.6724e-05	3.711e-05	3.7484e-05	3.7846e-05	3.8194e-05	3.853e-05
	593.22	-5.0637e-05	3.377e-06	2.9775e-05	2.18e-05	-4.2783e-05	1.2523e-05	1.3196e-05	1.3864e-05	1.4526e-05	1.5182e-05	1.5832e-05	1.6476e-05	1.7113e-05	1.7745e-05	1.8369e-05	1.8987e-05	1.9597e-05	2.0201e-05	2.0797e-05	2.1386e-05	2.1967e-05	2.254e-05	2.3105e-05	2.3662e-05	2.4211e-05	2.4751e-05	2.5283e-05	2.5805e-05	2.6319e-05	2.6823e-05	2.7319e-05	2.7804e-05	2.828e-05	2.8746e-05	2.9202e-05	2.9648e-05	3.0084e-05	3.0509e-05	3.0923e-05	3.1326e-05	3.1719e-05	3.21e-05	3.247e-05	3.2828e-05	3.3175e-05	3.351e-05	3.3832e-05	3.4143e-05
	593.8	-1.6232e-05	-1.0543e-05	4.3458e-05	3.1855e-05	-5.0326e-05	-3.2274e-06	-2.6334e-06	-2.0443e-06	-1.4602e-06	-8.8133e-07	-3.0774e-07	2.6037e-07	8.2286e-07	1.3796e-06	1.9304e-06	2.4751e-06	3.0137e-06	3.5458e-06	4.0715e-06	4.5905e-06	5.1026e-06	5.6079e-06	6.106e-06	6.5968e-06	7.0803e-06	7.5562e-06	8.0244e-06	8.4847e-06	8.9371e-06	9.3813e-06	9.8172e-06	1.0245e-05	1.0663e-05	1.1074e-05	1.1475e-05	1.1867e-05	1.225e-05	1.2624e-05	1.2988e-05	1.3342e-05	1.3687e-05	1.4022e-05	1.4346e-05	1.4661e-05	1.4965e-05	1.5259e-05	1.5542e-05	1.5814e-05
	594.38	-1.6029e-05	-1.8353e-05	3.4366e-05	3.9229e-05	-4.1308e-05	-1.0719e-05	-1.0249e-05	-9.7828e-06	-9.3206e-06	-8.8625e-06	-8.4087e-06	-7.9592e-06	-7.5142e-06	-7.0738e-06	-6.6381e-06	-6.2073e-06	-5.7814e-06	-5.3605e-06	-4.9449e-06	-4.5346e-06	-4.1297e-06	-3.7304e-06	-3.3367e-06	-2.9488e-06	-2.5668e-06	-2.1908e-06	-1.8209e-06	-1.4574e-06	-1.1001e-06	-7.4939e-07	-4.0526e-07	-6.785e-08	2.6271e-07	5.8632e-07	9.0284e-07	1.2122e-06	1.5142e-06	1.8088e-06	2.0958e-06	2.3751e-06	2.6467e-06	2.9104e-06	3.166e-06	3.4135e-06	3.6528e-06	3.8837e-06	4.106e-06	4.3198e-06
	594.97	-3.8139e-05	-3.78e-05	6.0441e-05	5.5478e-05	-6.077e-05	-1.5978e-05	-1.5359e-05	-1.4744e-05	-1.4136e-05	-1.3532e-05	-1.2935e-05	-1.2343e-05	-1.1757e-05	-1.1177e-05	-1.0604e-05	-1.0037e-05	-9.4762e-06	-8.9224e-06	-8.3755e-06	-7.8357e-06	-7.303e-06	-6.7777e-06	-6.2599e-06	-5.7497e-06	-5.2474e-06	-4.7531e-06	-4.2669e-06	-3.7889e-06	-3.3194e-06	-2.8586e-06	-2.4064e-06	-1.9632e-06	-1.5291e-06	-1.1041e-06	-6.8856e-07	-2.8254e-07	1.138e-07	5.0029e-07	8.7679e-07	1.2431e-06	1.5991e-06	1.9447e-06	2.2796e-06	2.6038e-06	2.917e-06	3.2192e-06	3.5101e-06	3.7895e-06
	595.55	7.6234e-07	-3.393e-05	4.6126e-05	5.5986e-05	-5.2462e-05	-1.4819e-07	5.8201e-07	1.3061e-06	2.0238e-06	2.735e-06	3.4394e-06	4.137e-06	4.8276e-06	5.5108e-06	6.1867e-06	6.8549e-06	7.5153e-06	8.1677e-06	8.8119e-06	9.4478e-06	1.0075e-05	1.0694e-05	1.1303e-05	1.1904e-05	1.2495e-05	1.3077e-05	1.3649e-05	1.4212e-05	1.4764e-05	1.5306e-05	1.5838e-05	1.6359e-05	1.687e-05	1.7369e-05	1.7857e-05	1.8335e-05	1.88e-05	1.9254e-05	1.9696e-05	2.0126e-05	2.0544e-05	2.0949e-05	2.1342e-05	2.1722e-05	2.2089e-05	2.2443e-05	2.2784e-05	2.3111e-05
	596.13	-3.9372e-05	-3.4193e-05	5.3139e-05	5.2133e-05	-5.7986e-05	-9.7121e-06	-9.0474e-06	-8.3883e-06	-7.735e-06	-7.0878e-06	-6.4466e-06	-5.8118e-06	-5.1835e-06	-4.5618e-06	-3.947e-06	-3.3391e-06	-2.7384e-06	-2.1451e-06	-1.5592e-06	-9.8099e-07	-4.1062e-07	1.5176e-07	7.0597e-07	1.2519e-06	1.7892e-06	2.3179e-06	2.8378e-06	3.3487e-06	3.8504e-06	4.3427e-06	4.8255e-06	5.2987e-06	5.762e-06	6.2153e-06	6.6585e-06	7.0913e-06	7.5135e-06	7.9251e-06	8.3258e-06	8.7156e-06	9.0941e-06	9.4613e-06	9.8169e-06	1.0161e-05	1.0493e-05	1.0813e-05	1.1121e-05	1.1416e-05
	596.72	-2.0348e-05	-1.0013e-05	5.2989e-05	1.8982e-05	-5.0805e-05	-1.2996e-06	-7.6684e-07	-2.3866e-07	2.8481e-07	8.0346e-07	1.3171e-06	1.8257e-06	2.329e-06	2.827e-06	3.3194e-06	3.8062e-06	4.2872e-06	4.7623e-06	5.2314e-06	5.6942e-06	6.1508e-06	6.6009e-06	7.0444e-06	7.4812e-06	7.9111e-06	8.3341e-06	8.7499e-06	9.1584e-06	9.5596e-06	9.9532e-06	1.0339e-05	1.0717e-05	1.1088e-05	1.145e-05	1.1804e-05	1.2149e-05	1.2486e-05	1.2815e-05	1.3135e-05	1.3446e-05	1.3748e-05	1.404e-05	1.4324e-05	1.4598e-05	1.4862e-05	1.5117e-05	1.5362e-05	1.5597e-05
	597.3	-4.9106e-05	-9.7389e-06	8.7453e-05	2.1654e-06	-7.0547e-05	3.3454e-06	4.0636e-06	4.7756e-06	5.4812e-06	6.1802e-06	6.8724e-06	7.5577e-06	8.2359e-06	8.9068e-06	9.5702e-06	1.0226e-05	1.0874e-05	1.1514e-05	1.2145e-05	1.2769e-05	1.3383e-05	1.3989e-05	1.4586e-05	1.5174e-05	1.5753e-05	1.6322e-05	1.6881e-05	1.7431e-05	1.797e-05	1.85e-05	1.9019e-05	1.9527e-05	2.0025e-05	2.0511e-05	2.0987e-05	2.1451e-05	2.1904e-05	2.2345e-05	2.2774e-05	2.3191e-05	2.3596e-05	2.3989e-05	2.4369e-05	2.4736e-05	2.5091e-05	2.5432e-05	2.576e-05	2.6074e-05
	597.88	-3.5878e-05	-3.2552e-06	7.0179e-05	-1.1103e-05	-5.1212e-05	8.9503e-06	9.5085e-06	1.0062e-05	1.061e-05	1.1154e-05	1.1692e-05	1.2224e-05	1.2751e-05	1.3272e-05	1.3788e-05	1.4297e-05	1.48e-05	1.5297e-05	1.5788e-05	1.6272e-05	1.6749e-05	1.7219e-05	1.7683e-05	1.8139e-05	1.8588e-05	1.9029e-05	1.9463e-05	1.989e-05	2.0308e-05	2.0719e-05	2.1121e-05	2.1515e-05	2.1901e-05	2.2278e-05	2.2646e-05	2.3006e-05	2.3356e-05	2.3698e-05	2.403e-05	2.4353e-05	2.4666e-05	2.497e-05	2.5264e-05	2.5547e-05	2.5821e-05	2.6085e-05	2.6338e-05	2.658e-05
	598.46	-4.5903e-06	6.1544e-06	9.3583e-05	-2.4736e-05	-6.6888e-05	2.6438e-06	3.2226e-06	3.7962e-06	4.3644e-06	4.927e-06	5.4841e-06	6.0353e-06	6.5806e-06	7.1197e-06	7.6527e-06	8.1793e-06	8.6993e-06	9.2128e-06	9.7194e-06	1.0219e-05	1.0712e-05	1.1197e-05	1.1675e-05	1.2145e-05	1.2608e-05	1.3063e-05	1.351e-05	1.3949e-05	1.438e-05	1.4803e-05	1.5216e-05	1.5622e-05	1.6018e-05	1.6406e-05	1.6784e-05	1.7153e-05	1.7513e-05	1.7864e-05	1.8204e-05	1.8535e-05	1.8856e-05	1.9167e-05	1.9468e-05	1.9758e-05	2.0038e-05	2.0307e-05	2.0565e-05	2.0813e-05
	599.05	1.3579e-07	2.2082e-05	7.4512e-05	-5.2765e-05	-4.8056e-05	1.9794e-05	2.002e-05	2.0244e-05	2.0464e-05	2.0682e-05	2.0897e-05	2.1109e-05	2.1318e-05	2.1525e-05	2.1728e-05	2.1928e-05	2.2125e-05	2.2319e-05	2.251e-05	2.2698e-05	2.2883e-05	2.3064e-05	2.3243e-05	2.3417e-05	2.3589e-05	2.3757e-05	2.3922e-05	2.4084e-05	2.4242e-05	2.4396e-05	2.4547e-05	2.4695e-05	2.4839e-05	2.4979e-05	2.5116e-05	2.5249e-05	2.5378e-05	2.5504e-05	2.5626e-05	2.5744e-05	2.5858e-05	2.5968e-05	2.6075e-05	2.6177e-05	2.6276e-05	2.637e-05	2.6461e-05	2.6547e-05
	599.63	-6.7673e-05	2.0273e-05	7.2884e-05	-7.4945e-05	-2.8058e-05	1.2863e-05	1.2891e-05	1.2919e-05	1.2947e-05	1.2974e-05	1.3001e-05	1.3027e-05	1.3053e-05	1.3078e-05	1.3103e-05	1.3127e-05	1.3151e-05	1.3175e-05	1.3198e-05	1.322e-05	1.3242e-05	1.3264e-05	1.3285e-05	1.3306e-05	1.3326e-05	1.3346e-05	1.3365e-05	1.3384e-05	1.3403e-05	1.3421e-05	1.3438e-05	1.3455e-05	1.3472e-05	1.3488e-05	1.3503e-05	1.3519e-05	1.3533e-05	1.3548e-05	1.3561e-05	1.3575e-05	1.3587e-05	1.36e-05	1.3612e-05	1.3623e-05	1.3634e-05	1.3644e-05	1.3654e-05	1.3664e-05
	600.21	-6.5765e-05	-6.8816e-06	4.9199e-05	-7.2702e-05	8.1382e-06	3.8383e-05	3.8184e-05	3.7982e-05	3.7778e-05	3.757e-05	3.7359e-05	3.7145e-05	3.6928e-05	3.6707e-05	3.6484e-05	3.6257e-05	3.6027e-05	3.5794e-05	3.5557e-05	3.5317e-05	3.5074e-05	3.4827e-05	3.4577e-05	3.4324e-05	3.4067e-05	3.3807e-05	3.3543e-05	3.3276e-05	3.3005e-05	3.2731e-05	3.2453e-05	3.2172e-05	3.1887e-05	3.1598e-05	3.1306e-05	3.101e-05	3.0711e-05	3.0407e-05	3.01e-05	2.9789e-05	2.9474e-05	2.9156e-05	2.8834e-05	2.8507e-05	2.8177e-05	2.7843e-05	2.7505e-05	2.7164e-05
	600.8	-0.00010307	-5.0608e-06	3.2911e-05	-5.3929e-05	5.0374e-06	3.7689e-05	3.7703e-05	3.7717e-05	3.773e-05	3.7743e-05	3.7756e-05	3.7769e-05	3.7781e-05	3.7793e-05	3.7805e-05	3.7817e-05	3.7829e-05	3.784e-05	3.7851e-05	3.7862e-05	3.7872e-05	3.7883e-05	3.7893e-05	3.7903e-05	3.7913e-05	3.7922e-05	3.7931e-05	3.7941e-05	3.7949e-05	3.7958e-05	3.7966e-05	3.7974e-05	3.7982e-05	3.799e-05	3.7997e-05	3.8005e-05	3.8012e-05	3.8018e-05	3.8025e-05	3.8031e-05	3.8037e-05	3.8043e-05	3.8049e-05	3.8054e-05	3.8059e-05	3.8064e-05	3.8069e-05	3.8073e-05
	601.38	-9.6837e-05	1.6944e-05	2.4145e-05	-7.0952e-05	1.4727e-05	3.4196e-05	3.3841e-05	3.3481e-05	3.3115e-05	3.2744e-05	3.2368e-05	3.1986e-05	3.1599e-05	3.1206e-05	3.0808e-05	3.0404e-05	2.9995e-05	2.958e-05	2.9159e-05	2.8732e-05	2.83e-05	2.7862e-05	2.7418e-05	2.6968e-05	2.6513e-05	2.6051e-05	2.5583e-05	2.511e-05	2.463e-05	2.4144e-05	2.3652e-05	2.3154e-05	2.2649e-05	2.2139e-05	2.1622e-05	2.1098e-05	2.0568e-05	2.0032e-05	1.949e-05	1.894e-05	1.8385e-05	1.7822e-05	1.7254e-05	1.6678e-05	1.6096e-05	1.5507e-05	1.4911e-05	1.4309e-05
	601.96	-0.00013532	6.3867e-06	2.075e-05	-5.9383e-05	1.2672e-05	3.0429e-05	3.0154e-05	2.9876e-05	2.9593e-05	2.9307e-05	2.9016e-05	2.8721e-05	2.8422e-05	2.8118e-05	2.7811e-05	2.7499e-05	2.7183e-05	2.6862e-05	2.6537e-05	2.6208e-05	2.5874e-05	2.5536e-05	2.5193e-05	2.4846e-05	2.4494e-05	2.4138e-05	2.3777e-05	2.3412e-05	2.3042e-05	2.2667e-05	2.2287e-05	2.1903e-05	2.1514e-05	2.112e-05	2.0721e-05	2.0318e-05	1.9909e-05	1.9496e-05	1.9078e-05	1.8654e-05	1.8226e-05	1.7793e-05	1.7354e-05	1.6911e-05	1.6462e-05	1.6008e-05	1.5549e-05	1.5085e-05
	602.55	-0.0001519	2.2773e-05	1.3482e-05	-8.3107e-05	2.9263e-05	5.481e-05	5.4475e-05	5.4135e-05	5.3789e-05	5.3439e-05	5.3083e-05	5.2722e-05	5.2356e-05	5.1984e-05	5.1608e-05	5.1226e-05	5.0838e-05	5.0445e-05	5.0047e-05	4.9643e-05	4.9234e-05	4.8819e-05	4.8399e-05	4.7972e-05	4.7541e-05	4.7103e-05	4.666e-05	4.6211e-05	4.5756e-05	4.5295e-05	4.4829e-05	4.4356e-05	4.3878e-05	4.3393e-05	4.2902e-05	4.2406e-05	4.1903e-05	4.1394e-05	4.0879e-05	4.0357e-05	3.983e-05	3.9295e-05	3.8755e-05	3.8208e-05	3.7655e-05	3.7096e-05	3.6529e-05	3.5957e-05
	603.13	-0.00014956	3.0634e-05	2.0967e-05	-9.5659e-05	2.7855e-05	5.995e-05	5.9658e-05	5.9362e-05	5.9061e-05	5.8757e-05	5.8447e-05	5.8133e-05	5.7815e-05	5.7492e-05	5.7164e-05	5.6832e-05	5.6495e-05	5.6153e-05	5.5806e-05	5.5455e-05	5.5099e-05	5.4738e-05	5.4372e-05	5.4001e-05	5.3626e-05	5.3245e-05	5.2859e-05	5.2469e-05	5.2073e-05	5.1672e-05	5.1266e-05	5.0855e-05	5.0438e-05	5.0017e-05	4.959e-05	4.9157e-05	4.872e-05	4.8277e-05	4.7829e-05	4.7375e-05	4.6916e-05	4.6451e-05	4.598e-05	4.5505e-05	4.5023e-05	4.4536e-05	4.4043e-05	4.3545e-05
	603.71	-0.00013538	6.8681e-05	1.494e-05	-9.687e-05	1.4374e-05	4.7945e-05	4.7847e-05	4.7748e-05	4.7647e-05	4.7545e-05	4.7442e-05	4.7337e-05	4.723e-05	4.7122e-05	4.7012e-05	4.6901e-05	4.6788e-05	4.6674e-05	4.6557e-05	4.644e-05	4.6321e-05	4.62e-05	4.6077e-05	4.5953e-05	4.5827e-05	4.5699e-05	4.557e-05	4.5439e-05	4.5306e-05	4.5172e-05	4.5036e-05	4.4898e-05	4.4758e-05	4.4617e-05	4.4474e-05	4.4329e-05	4.4182e-05	4.4034e-05	4.3883e-05	4.3731e-05	4.3577e-05	4.3421e-05	4.3263e-05	4.3104e-05	4.2942e-05	4.2779e-05	4.2613e-05	4.2446e-05
	604.29	-0.00018706	7.7201e-05	1.879e-05	-0.00011824	1.9872e-05	5.563e-05	5.5381e-05	5.5129e-05	5.4873e-05	5.4613e-05	5.435e-05	5.4083e-05	5.3812e-05	5.3537e-05	5.3258e-05	5.2975e-05	5.2688e-05	5.2397e-05	5.2102e-05	5.1803e-05	5.15e-05	5.1193e-05	5.0882e-05	5.0566e-05	5.0246e-05	4.9923e-05	4.9594e-05	4.9262e-05	4.8925e-05	4.8584e-05	4.8239e-05	4.7889e-05	4.7535e-05	4.7176e-05	4.6813e-05	4.6446e-05	4.6073e-05	4.5697e-05	4.5315e-05	4.493e-05	4.4539e-05	4.4144e-05	4.3744e-05	4.3339e-05	4.293e-05	4.2516e-05	4.2097e-05	4.1673e-05
	604.88	-0.00016385	7.6929e-05	2.6418e-05	-0.00012713	2.1664e-05	5.9973e-05	5.9686e-05	5.9395e-05	5.91e-05	5.88e-05	5.8495e-05	5.8186e-05	5.7873e-05	5.7555e-05	5.7233e-05	5.6906e-05	5.6575e-05	5.6239e-05	5.5898e-05	5.5553e-05	5.5202e-05	5.4848e-05	5.4488e-05	5.4124e-05	5.3754e-05	5.338e-05	5.3001e-05	5.2617e-05	5.2228e-05	5.1834e-05	5.1435e-05	5.1031e-05	5.0622e-05	5.0208e-05	4.9788e-05	4.9363e-05	4.8934e-05	4.8498e-05	4.8058e-05	4.7612e-05	4.7161e-05	4.6705e-05	4.6243e-05	4.5775e-05	4.5303e-05	4.4824e-05	4.434e-05	4.3851e-05
	605.46	-9.8558e-05	5.2803e-05	1.5816e-05	-0.00010376	2.9842e-05	6.7715e-05	6.7556e-05	6.7394e-05	6.723e-05	6.7064e-05	6.6895e-05	6.6724e-05	6.655e-05	6.6374e-05	6.6195e-05	6.6013e-05	6.5829e-05	6.5643e-05	6.5454e-05	6.5262e-05	6.5068e-05	6.4871e-05	6.4671e-05	6.4469e-05	6.4264e-05	6.4056e-05	6.3846e-05	6.3632e-05	6.3416e-05	6.3198e-05	6.2976e-05	6.2752e-05	6.2524e-05	6.2294e-05	6.2061e-05	6.1825e-05	6.1587e-05	6.1345e-05	6.11e-05	6.0852e-05	6.0602e-05	6.0348e-05	6.0092e-05	5.9832e-05	5.9569e-05	5.9303e-05	5.9034e-05	5.8762e-05
	606.04	-3.6023e-05	4.2155e-05	1.3155e-05	-8.3156e-05	2.5735e-05	6.0534e-05	6.0496e-05	6.0458e-05	6.0419e-05	6.0379e-05	6.0338e-05	6.0297e-05	6.0256e-05	6.0214e-05	6.0171e-05	6.0128e-05	6.0084e-05	6.0039e-05	5.9994e-05	5.9948e-05	5.9902e-05	5.9855e-05	5.9807e-05	5.9758e-05	5.9709e-05	5.966e-05	5.9609e-05	5.9558e-05	5.9507e-05	5.9454e-05	5.9401e-05	5.9348e-05	5.9293e-05	5.9238e-05	5.9183e-05	5.9126e-05	5.9069e-05	5.9011e-05	5.8953e-05	5.8894e-05	5.8834e-05	5.8773e-05	5.8712e-05	5.8649e-05	5.8587e-05	5.8523e-05	5.8459e-05	5.8394e-05
	606.62	-5.4375e-05	2.2749e-05	7.8256e-06	-6.8976e-05	2.7997e-05	6.6529e-05	6.6546e-05	6.6562e-05	6.6578e-05	6.6594e-05	6.661e-05	6.6625e-05	6.664e-05	6.6654e-05	6.6669e-05	6.6683e-05	6.6697e-05	6.671e-05	6.6723e-05	6.6736e-05	6.6749e-05	6.6761e-05	6.6774e-05	6.6785e-05	6.6797e-05	6.6808e-05	6.6819e-05	6.683e-05	6.684e-05	6.685e-05	6.686e-05	6.687e-05	6.6879e-05	6.6888e-05	6.6897e-05	6.6905e-05	6.6913e-05	6.6921e-05	6.6929e-05	6.6936e-05	6.6943e-05	6.6949e-05	6.6956e-05	6.6962e-05	6.6968e-05	6.6973e-05	6.6978e-05	6.6983e-05
	607.21	-9.3268e-05	3.1136e-05	-1.3383e-05	-6.1857e-05	3.4623e-05	5.8444e-05	5.8329e-05	5.8212e-05	5.8094e-05	5.7974e-05	5.7852e-05	5.7729e-05	5.7603e-05	5.7476e-05	5.7347e-05	5.7216e-05	5.7083e-05	5.6949e-05	5.6812e-05	5.6674e-05	5.6534e-05	5.6392e-05	5.6248e-05	5.6102e-05	5.5954e-05	5.5804e-05	5.5653e-05	5.5499e-05	5.5343e-05	5.5185e-05	5.5025e-05	5.4864e-05	5.47e-05	5.4534e-05	5.4366e-05	5.4196e-05	5.4023e-05	5.3849e-05	5.3673e-05	5.3494e-05	5.3313e-05	5.3131e-05	5.2945e-05	5.2758e-05	5.2569e-05	5.2377e-05	5.2183e-05	5.1987e-05
	607.79	-3.3739e-05	2.258e-05	-1.5641e-05	-3.095e-05	1.4748e-05	5.654e-05	5.6643e-05	5.6745e-05	5.6845e-05	5.6944e-05	5.7042e-05	5.7138e-05	5.7232e-05	5.7325e-05	5.7417e-05	5.7507e-05	5.7595e-05	5.7681e-05	5.7767e-05	5.785e-05	5.7932e-05	5.8012e-05	5.8091e-05	5.8168e-05	5.8243e-05	5.8316e-05	5.8388e-05	5.8458e-05	5.8527e-05	5.8594e-05	5.8659e-05	5.8722e-05	5.8783e-05	5.8843e-05	5.8901e-05	5.8957e-05	5.9012e-05	5.9064e-05	5.9115e-05	5.9164e-05	5.9211e-05	5.9256e-05	5.9299e-05	5.934e-05	5.938e-05	5.9417e-05	5.9453e-05	5.9486e-05
	608.37	1.5308e-05	3.4998e-05	-2.3199e-05	1.5539e-06	-3.895e-06	4.5023e-05	4.5482e-05	4.5935e-05	4.6385e-05	4.6829e-05	4.7268e-05	4.7702e-05	4.8131e-05	4.8555e-05	4.8973e-05	4.9386e-05	4.9792e-05	5.0193e-05	5.0588e-05	5.0977e-05	5.136e-05	5.1737e-05	5.2107e-05	5.247e-05	5.2827e-05	5.3177e-05	5.352e-05	5.3856e-05	5.4185e-05	5.4507e-05	5.4821e-05	5.5128e-05	5.5427e-05	5.5718e-05	5.6002e-05	5.6277e-05	5.6544e-05	5.6803e-05	5.7054e-05	5.7296e-05	5.753e-05	5.7755e-05	5.7971e-05	5.8178e-05	5.8376e-05	5.8565e-05	5.8744e-05	5.8914e-05
	608.95	4.2916e-05	3.887e-05	-3.4981e-06	9.1109e-06	-2.5349e-05	3.4298e-05	3.4901e-05	3.5499e-05	3.609e-05	3.6674e-05	3.7252e-05	3.7823e-05	3.8388e-05	3.8945e-05	3.9495e-05	4.0037e-05	4.0572e-05	4.1099e-05	4.1619e-05	4.213e-05	4.2633e-05	4.3128e-05	4.3614e-05	4.4091e-05	4.456e-05	4.502e-05	4.547e-05	4.5911e-05	4.6343e-05	4.6765e-05	4.7178e-05	4.758e-05	4.7972e-05	4.8354e-05	4.8726e-05	4.9087e-05	4.9437e-05	4.9776e-05	5.0104e-05	5.0421e-05	5.0727e-05	5.1021e-05	5.1304e-05	5.1574e-05	5.1833e-05	5.2079e-05	5.2313e-05	5.2534e-05
	609.54	4.4662e-06	3.4944e-05	-2.9991e-06	9.7923e-06	-2.6152e-05	1.623e-05	1.6688e-05	1.7142e-05	1.7591e-05	1.8035e-05	1.8474e-05	1.8908e-05	1.9337e-05	1.976e-05	2.0178e-05	2.059e-05	2.0996e-05	2.1396e-05	2.179e-05	2.2178e-05	2.256e-05	2.2936e-05	2.3305e-05	2.3667e-05	2.4022e-05	2.4371e-05	2.4713e-05	2.5047e-05	2.5374e-05	2.5694e-05	2.6007e-05	2.6312e-05	2.6609e-05	2.6898e-05	2.7179e-05	2.7452e-05	2.7717e-05	2.7974e-05	2.8222e-05	2.8462e-05	2.8693e-05	2.8915e-05	2.9128e-05	2.9332e-05	2.9527e-05	2.9712e-05	2.9889e-05	3.0055e-05
	610.12	-2.9028e-05	7.0947e-05	1.0352e-05	-5.26e-06	-5.0495e-05	7.0078e-06	7.5991e-06	8.1843e-06	8.7632e-06	9.3357e-06	9.9017e-06	1.0461e-05	1.1013e-05	1.1558e-05	1.2097e-05	1.2627e-05	1.3151e-05	1.3666e-05	1.4174e-05	1.4674e-05	1.5165e-05	1.5648e-05	1.6123e-05	1.659e-05	1.7047e-05	1.7496e-05	1.7935e-05	1.8365e-05	1.8786e-05	1.9198e-05	1.9599e-05	1.9991e-05	2.0373e-05	2.0744e-05	2.1105e-05	2.1456e-05	2.1796e-05	2.2126e-05	2.2444e-05	2.2751e-05	2.3047e-05	2.3332e-05	2.3605e-05	2.3866e-05	2.4115e-05	2.4352e-05	2.4577e-05	2.479e-05
	610.7	-6.492e-05	7.3365e-05	1.0927e-05	-6.2007e-06	-5.3857e-05	-1.6343e-05	-1.5917e-05	-1.5496e-05	-1.5079e-05	-1.4667e-05	-1.426e-05	-1.3857e-05	-1.346e-05	-1.3068e-05	-1.2681e-05	-1.2299e-05	-1.1922e-05	-1.1552e-05	-1.1187e-05	-1.0827e-05	-1.0474e-05	-1.0126e-05	-9.7852e-06	-9.4501e-06	-9.1214e-06	-8.7992e-06	-8.4835e-06	-8.1745e-06	-7.8723e-06	-7.577e-06	-7.2888e-06	-7.0077e-06	-6.7338e-06	-6.4673e-06	-6.2083e-06	-5.9569e-06	-5.7131e-06	-5.4772e-06	-5.2493e-06	-5.0293e-06	-4.8175e-06	-4.614e-06	-4.4189e-06	-4.2323e-06	-4.0543e-06	-3.885e-06	-3.7245e-06	-3.573e-06
	611.28	-6.6183e-05	3.4537e-05	1.0626e-05	2.7611e-05	-5.4161e-05	-3.6948e-05	-3.6603e-05	-3.6261e-05	-3.5923e-05	-3.5589e-05	-3.5259e-05	-3.4933e-05	-3.4611e-05	-3.4293e-05	-3.3979e-05	-3.367e-05	-3.3365e-05	-3.3065e-05	-3.2769e-05	-3.2478e-05	-3.2192e-05	-3.191e-05	-3.1634e-05	-3.1363e-05	-3.1097e-05	-3.0836e-05	-3.0581e-05	-3.0331e-05	-3.0086e-05	-2.9848e-05	-2.9615e-05	-2.9387e-05	-2.9166e-05	-2.8951e-05	-2.8742e-05	-2.8539e-05	-2.8342e-05	-2.8151e-05	-2.7968e-05	-2.779e-05	-2.7619e-05	-2.7456e-05	-2.7298e-05	-2.7148e-05	-2.7005e-05	-2.6869e-05	-2.674e-05	-2.6618e-05
	611.87	-7.1981e-05	4.5786e-05	5.3687e-06	2.997e-05	-5.8964e-05	-3.0841e-05	-3.0385e-05	-2.9934e-05	-2.9487e-05	-2.9046e-05	-2.861e-05	-2.8179e-05	-2.7753e-05	-2.7333e-05	-2.6919e-05	-2.651e-05	-2.6108e-05	-2.5711e-05	-2.5321e-05	-2.4937e-05	-2.4559e-05	-2.4188e-05	-2.3823e-05	-2.3465e-05	-2.3114e-05	-2.2771e-05	-2.2434e-05	-2.2104e-05	-2.1782e-05	-2.1467e-05	-2.116e-05	-2.0861e-05	-2.057e-05	-2.0286e-05	-2.0011e-05	-1.9744e-05	-1.9485e-05	-1.9234e-05	-1.8993e-05	-1.876e-05	-1.8535e-05	-1.832e-05	-1.8114e-05	-1.7917e-05	-1.7729e-05	-1.7551e-05	-1.7382e-05	-1.7223e-05
	612.45	-0.00013511	5.1259e-05	-1.9787e-06	6.4937e-06	-4.2468e-05	-1.9023e-05	-1.8704e-05	-1.8389e-05	-1.8078e-05	-1.777e-05	-1.7466e-05	-1.7166e-05	-1.6869e-05	-1.6576e-05	-1.6287e-05	-1.6003e-05	-1.5722e-05	-1.5446e-05	-1.5174e-05	-1.4906e-05	-1.4643e-05	-1.4384e-05	-1.413e-05	-1.3881e-05	-1.3637e-05	-1.3398e-05	-1.3163e-05	-1.2934e-05	-1.271e-05	-1.2491e-05	-1.2277e-05	-1.2069e-05	-1.1867e-05	-1.167e-05	-1.1478e-05	-1.1293e-05	-1.1113e-05	-1.0939e-05	-1.0772e-05	-1.061e-05	-1.0455e-05	-1.0305e-05	-1.0163e-05	-1.0026e-05	-9.8964e-06	-9.7732e-06	-9.6567e-06	-9.547e-06
	613.03	-5.1975e-05	4.0403e-05	-6.4804e-06	2.9034e-05	-4.4147e-05	7.3634e-06	7.9775e-06	8.585e-06	9.1858e-06	9.7797e-06	1.0367e-05	1.0946e-05	1.1518e-05	1.2083e-05	1.264e-05	1.3189e-05	1.373e-05	1.4262e-05	1.4787e-05	1.5302e-05	1.5809e-05	1.6308e-05	1.6797e-05	1.7276e-05	1.7747e-05	1.8208e-05	1.8659e-05	1.9101e-05	1.9532e-05	1.9953e-05	2.0364e-05	2.0764e-05	2.1154e-05	2.1532e-05	2.19e-05	2.2256e-05	2.2602e-05	2.2935e-05	2.3257e-05	2.3567e-05	2.3865e-05	2.4151e-05	2.4425e-05	2.4686e-05	2.4934e-05	2.517e-05	2.5392e-05	2.5602e-05
	613.61	-1.9822e-05	6.1515e-05	-3.7654e-06	3.2765e-05	-6.1095e-05	2.1008e-05	2.1917e-05	2.2817e-05	2.3706e-05	2.4585e-05	2.5454e-05	2.6311e-05	2.7158e-05	2.7993e-05	2.8817e-05	2.9629e-05	3.043e-05	3.1217e-05	3.1993e-05	3.2755e-05	3.3505e-05	3.4241e-05	3.4964e-05	3.5673e-05	3.6368e-05	3.7049e-05	3.7716e-05	3.8368e-05	3.9005e-05	3.9626e-05	4.0233e-05	4.0823e-05	4.1398e-05	4.1956e-05	4.2498e-05	4.3024e-05	4.3532e-05	4.4024e-05	4.4498e-05	4.4954e-05	4.5393e-05	4.5813e-05	4.6215e-05	4.6599e-05	4.6963e-05	4.7309e-05	4.7635e-05	4.7942e-05
	614.19	-0.00010162	6.5954e-05	-8.7744e-06	3.7314e-05	-6.7497e-05	-1.5012e-06	-6.9878e-07	9.4875e-08	8.7958e-07	1.6551e-06	2.4213e-06	3.1779e-06	3.9247e-06	4.6614e-06	5.388e-06	6.104e-06	6.8094e-06	7.5039e-06	8.1873e-06	8.8594e-06	9.52e-06	1.0169e-05	1.0806e-05	1.143e-05	1.2043e-05	1.2642e-05	1.3229e-05	1.3803e-05	1.4363e-05	1.491e-05	1.5444e-05	1.5963e-05	1.6468e-05	1.6959e-05	1.7436e-05	1.7897e-05	1.8344e-05	1.8775e-05	1.9191e-05	1.9592e-05	1.9976e-05	2.0345e-05	2.0697e-05	2.1033e-05	2.1352e-05	2.1654e-05	2.1939e-05	2.2206e-05
	614.78	-0.00010707	7.2388e-05	-2.7141e-05	3.702e-05	-5.6316e-05	-1.2981e-05	-1.2381e-05	-1.1787e-05	-1.1199e-05	-1.0619e-05	-1.0045e-05	-9.4792e-06	-8.9204e-06	-8.3692e-06	-7.8257e-06	-7.29e-06	-6.7624e-06	-6.243e-06	-5.732e-06	-5.2295e-06	-4.7357e-06	-4.2507e-06	-3.7748e-06	-3.308e-06	-2.8505e-06	-2.4026e-06	-1.9643e-06	-1.5358e-06	-1.1174e-06	-7.0902e-07	-3.11e-07	7.655e-08	4.5347e-07	8.1959e-07	1.1748e-06	1.5188e-06	1.8516e-06	2.1729e-06	2.4826e-06	2.7806e-06	3.0666e-06	3.3405e-06	3.6022e-06	3.8515e-06	4.0882e-06	4.3121e-06	4.5232e-06	4.7212e-06
	615.36	-7.8888e-05	0.00010037	-2.3512e-05	1.401e-05	-5.903e-05	-3.7206e-05	-3.6838e-05	-3.6475e-05	-3.6116e-05	-3.5761e-05	-3.541e-05	-3.5064e-05	-3.4722e-05	-3.4385e-05	-3.4053e-05	-3.3726e-05	-3.3403e-05	-3.3086e-05	-3.2774e-05	-3.2467e-05	-3.2165e-05	-3.1869e-05	-3.1578e-05	-3.1293e-05	-3.1014e-05	-3.074e-05	-3.0473e-05	-3.0211e-05	-2.9956e-05	-2.9707e-05	-2.9464e-05	-2.9228e-05	-2.8998e-05	-2.8775e-05	-2.8559e-05	-2.8349e-05	-2.8147e-05	-2.7951e-05	-2.7763e-05	-2.7582e-05	-2.7408e-05	-2.7241e-05	-2.7083e-05	-2.6931e-05	-2.6788e-05	-2.6652e-05	-2.6524e-05	-2.6405e-05
	615.94	-5.4762e-05	0.00010138	-1.7161e-05	6.4034e-06	-5.8403e-05	-6.3356e-05	-6.3031e-05	-6.2702e-05	-6.2368e-05	-6.2029e-05	-6.1686e-05	-6.1338e-05	-6.0985e-05	-6.0628e-05	-6.0265e-05	-5.9898e-05	-5.9526e-05	-5.9149e-05	-5.8767e-05	-5.8379e-05	-5.7987e-05	-5.759e-05	-5.7187e-05	-5.678e-05	-5.6367e-05	-5.5949e-05	-5.5526e-05	-5.5098e-05	-5.4664e-05	-5.4225e-05	-5.378e-05	-5.3331e-05	-5.2875e-05	-5.2414e-05	-5.1948e-05	-5.1476e-05	-5.0999e-05	-5.0516e-05	-5.0028e-05	-4.9533e-05	-4.9033e-05	-4.8528e-05	-4.8016e-05	-4.7499e-05	-4.6976e-05	-4.6447e-05	-4.5912e-05	-4.5371e-05
	616.52	-0.0001131	0.00010257	7.2957e-06	-3.183e-05	-5.0783e-05	-6.0855e-05	-6.0878e-05	-6.0901e-05	-6.0924e-05	-6.0946e-05	-6.0968e-05	-6.0989e-05	-6.1011e-05	-6.1031e-05	-6.1052e-05	-6.1072e-05	-6.1092e-05	-6.1111e-05	-6.113e-05	-6.1148e-05	-6.1166e-05	-6.1184e-05	-6.1201e-05	-6.1218e-05	-6.1234e-05	-6.1251e-05	-6.1266e-05	-6.1281e-05	-6.1296e-05	-6.1311e-05	-6.1324e-05	-6.1338e-05	-6.1351e-05	-6.1364e-05	-6.1376e-05	-6.1388e-05	-6.1399e-05	-6.141e-05	-6.1421e-05	-6.1431e-05	-6.144e-05	-6.1449e-05	-6.1458e-05	-6.1466e-05	-6.1474e-05	-6.1481e-05	-6.1488e-05	-6.1495e-05
	617.1	-0.0001123	9.8849e-05	3.3834e-05	-7.1532e-05	-3.7639e-05	-9.4213e-05	-9.4756e-05	-9.5294e-05	-9.5825e-05	-9.6349e-05	-9.6867e-05	-9.7378e-05	-9.7883e-05	-9.838e-05	-9.887e-05	-9.9353e-05	-9.9829e-05	-0.0001003	-0.00010076	-0.00010121	-0.00010165	-0.00010209	-0.00010252	-0.00010294	-0.00010335	-0.00010375	-0.00010414	-0.00010452	-0.0001049	-0.00010526	-0.00010562	-0.00010596	-0.0001063	-0.00010663	-0.00010694	-0.00010725	-0.00010754	-0.00010783	-0.0001081	-0.00010836	-0.00010862	-0.00010886	-0.00010909	-0.0001093	-0.00010951	-0.0001097	-0.00010989	-0.00011006
	617.69	-0.00015356	0.00011641	1.9879e-05	-7.2085e-05	-3.9898e-05	-9.4268e-05	-9.4779e-05	-9.5285e-05	-9.5784e-05	-9.6278e-05	-9.6765e-05	-9.7246e-05	-9.772e-05	-9.8188e-05	-9.8649e-05	-9.9103e-05	-9.955e-05	-9.999e-05	-0.00010042	-0.00010085	-0.00010126	-0.00010167	-0.00010208	-0.00010247	-0.00010285	-0.00010323	-0.0001036	-0.00010396	-0.00010431	-0.00010465	-0.00010499	-0.00010531	-0.00010563	-0.00010593	-0.00010623	-0.00010651	-0.00010679	-0.00010706	-0.00010731	-0.00010756	-0.00010779	-0.00010802	-0.00010823	-0.00010844	-0.00010863	-0.00010881	-0.00010898	-0.00010914
	618.27	-0.00011429	9.4823e-05	2.8689e-05	-7.6748e-05	-2.6915e-05	-7.0178e-05	-7.064e-05	-7.1098e-05	-7.1549e-05	-7.1996e-05	-7.2436e-05	-7.2871e-05	-7.33e-05	-7.3723e-05	-7.4139e-05	-7.4549e-05	-7.4953e-05	-7.5351e-05	-7.5741e-05	-7.6125e-05	-7.6502e-05	-7.6872e-05	-7.7234e-05	-7.7589e-05	-7.7937e-05	-7.8278e-05	-7.861e-05	-7.8935e-05	-7.9252e-05	-7.956e-05	-7.9861e-05	-8.0153e-05	-8.0437e-05	-8.0712e-05	-8.0978e-05	-8.1236e-05	-8.1485e-05	-8.1724e-05	-8.1954e-05	-8.2175e-05	-8.2387e-05	-8.2589e-05	-8.2781e-05	-8.2963e-05	-8.3136e-05	-8.3298e-05	-8.345e-05	-8.3592e-05
	618.85	-5.4344e-05	6.5879e-05	4.1892e-05	-5.4961e-05	-3.4947e-05	-7.7334e-05	-7.7737e-05	-7.8135e-05	-7.8528e-05	-7.8916e-05	-7.93e-05	-7.9678e-05	-8.0051e-05	-8.0419e-05	-8.0781e-05	-8.1138e-05	-8.1489e-05	-8.1835e-05	-8.2174e-05	-8.2508e-05	-8.2835e-05	-8.3157e-05	-8.3472e-05	-8.378e-05	-8.4083e-05	-8.4378e-05	-8.4667e-05	-8.4949e-05	-8.5224e-05	-8.5492e-05	-8.5752e-05	-8.6006e-05	-8.6252e-05	-8.649e-05	-8.6721e-05	-8.6944e-05	-8.716e-05	-8.7367e-05	-8.7566e-05	-8.7757e-05	-8.794e-05	-8.8115e-05	-8.8281e-05	-8.8438e-05	-8.8587e-05	-8.8726e-05	-8.8857e-05	-8.8979e-05
	619.43	-5.7259e-05	8.155e-05	3.1589e-05	-7.6576e-05	-1.8385e-05	-5.6748e-05	-5.7187e-05	-5.7621e-05	-5.8049e-05	-5.8472e-05	-5.8889e-05	-5.9301e-05	-5.9708e-05	-6.0108e-05	-6.0502e-05	-6.0891e-05	-6.1273e-05	-6.1649e-05	-6.2019e-05	-6.2382e-05	-6.2738e-05	-6.3087e-05	-6.343e-05	-6.3766e-05	-6.4094e-05	-6.4415e-05	-6.4729e-05	-6.5036e-05	-6.5334e-05	-6.5625e-05	-6.5908e-05	-6.6183e-05	-6.645e-05	-6.6709e-05	-6.696e-05	-6.7202e-05	-6.7435e-05	-6.766e-05	-6.7875e-05	-6.8082e-05	-6.828e-05	-6.8469e-05	-6.8648e-05	-6.8818e-05	-6.8978e-05	-6.9129e-05	-6.927e-05	-6.9401e-05
	620.01	-4.6023e-05	9.4403e-05	2.7506e-05	-9.1926e-05	-1.0104e-05	-3.8486e-05	-3.8888e-05	-3.9285e-05	-3.9678e-05	-4.0066e-05	-4.0448e-05	-4.0826e-05	-4.1198e-05	-4.1565e-05	-4.1926e-05	-4.2282e-05	-4.2632e-05	-4.2976e-05	-4.3315e-05	-4.3647e-05	-4.3973e-05	-4.4293e-05	-4.4607e-05	-4.4914e-05	-4.5214e-05	-4.5508e-05	-4.5795e-05	-4.6075e-05	-4.6348e-05	-4.6614e-05	-4.6873e-05	-4.7124e-05	-4.7368e-05	-4.7604e-05	-4.7833e-05	-4.8053e-05	-4.8266e-05	-4.8471e-05	-4.8668e-05	-4.8856e-05	-4.9036e-05	-4.9208e-05	-4.9371e-05	-4.9525e-05	-4.9671e-05	-4.9807e-05	-4.9935e-05	-5.0053e-05
	620.59	-2.7166e-05	0.00010673	1.858e-05	-0.00011057	5.4772e-06	-5.1688e-05	-5.2376e-05	-5.3057e-05	-5.3728e-05	-5.4392e-05	-5.5046e-05	-5.5692e-05	-5.6329e-05	-5.6956e-05	-5.7574e-05	-5.8183e-05	-5.8781e-05	-5.937e-05	-5.9948e-05	-6.0516e-05	-6.1074e-05	-6.1621e-05	-6.2156e-05	-6.2681e-05	-6.3194e-05	-6.3696e-05	-6.4186e-05	-6.4664e-05	-6.513e-05	-6.5583e-05	-6.6025e-05	-6.6453e-05	-6.6869e-05	-6.7271e-05	-6.7661e-05	-6.8037e-05	-6.8399e-05	-6.8748e-05	-6.9082e-05	-6.9402e-05	-6.9708e-05	-7e-05	-7.0276e-05	-7.0538e-05	-7.0785e-05	-7.1016e-05	-7.1232e-05	-7.1432e-05
	621.18	7.0456e-05	8.704e-05	2.2952e-05	-8.9832e-05	9.1677e-08	-4.8913e-05	-4.9485e-05	-5.0049e-05	-5.0607e-05	-5.1157e-05	-5.1701e-05	-5.2237e-05	-5.2765e-05	-5.3285e-05	-5.3798e-05	-5.4303e-05	-5.4799e-05	-5.5287e-05	-5.5767e-05	-5.6238e-05	-5.67e-05	-5.7153e-05	-5.7597e-05	-5.8032e-05	-5.8457e-05	-5.8872e-05	-5.9278e-05	-5.9674e-05	-6.0059e-05	-6.0435e-05	-6.08e-05	-6.1154e-05	-6.1498e-05	-6.1831e-05	-6.2153e-05	-6.2463e-05	-6.2762e-05	-6.305e-05	-6.3326e-05	-6.359e-05	-6.3842e-05	-6.4082e-05	-6.431e-05	-6.4525e-05	-6.4728e-05	-6.4918e-05	-6.5095e-05	-6.5258e-05
	621.76	6.4729e-05	8.7478e-05	2.2862e-05	-9.6152e-05	4.9616e-06	-6.5242e-05	-6.5997e-05	-6.6742e-05	-6.7478e-05	-6.8205e-05	-6.8923e-05	-6.963e-05	-7.0327e-05	-7.1014e-05	-7.1691e-05	-7.2357e-05	-7.3012e-05	-7.3656e-05	-7.4288e-05	-7.4909e-05	-7.5518e-05	-7.6116e-05	-7.6701e-05	-7.7274e-05	-7.7834e-05	-7.8381e-05	-7.8916e-05	-7.9437e-05	-7.9945e-05	-8.0439e-05	-8.0919e-05	-8.1386e-05	-8.1838e-05	-8.2275e-05	-8.2698e-05	-8.3106e-05	-8.3499e-05	-8.3877e-05	-8.4239e-05	-8.4586e-05	-8.4916e-05	-8.5231e-05	-8.5529e-05	-8.581e-05	-8.6075e-05	-8.6323e-05	-8.6554e-05	-8.6767e-05
	622.34	-2.2634e-05	7.8511e-05	8.7092e-07	-8.9362e-05	2.087e-05	-8.9947e-05	-9.1018e-05	-9.2076e-05	-9.312e-05	-9.4151e-05	-9.5169e-05	-9.6172e-05	-9.7161e-05	-9.8135e-05	-9.9094e-05	-0.00010004	-0.00010097	-0.00010188	-0.00010278	-0.00010366	-0.00010452	-0.00010536	-0.00010619	-0.000107	-0.0001078	-0.00010857	-0.00010933	-0.00011007	-0.00011078	-0.00011148	-0.00011216	-0.00011282	-0.00011346	-0.00011408	-0.00011468	-0.00011525	-0.00011581	-0.00011634	-0.00011685	-0.00011734	-0.0001178	-0.00011825	-0.00011867	-0.00011906	-0.00011943	-0.00011978	-0.0001201	-0.0001204
	622.92	-6.5649e-07	6.0354e-05	7.1188e-06	-9.8853e-05	3.6427e-05	-8.4506e-05	-8.5701e-05	-8.6882e-05	-8.8048e-05	-8.9199e-05	-9.0334e-05	-9.1454e-05	-9.2557e-05	-9.3644e-05	-9.4714e-05	-9.5767e-05	-9.6802e-05	-9.782e-05	-9.882e-05	-9.9801e-05	-0.00010076	-0.00010171	-0.00010263	-0.00010353	-0.00010442	-0.00010528	-0.00010612	-0.00010694	-0.00010774	-0.00010852	-0.00010928	-0.00011001	-0.00011072	-0.00011141	-0.00011207	-0.00011271	-0.00011333	-0.00011392	-0.00011448	-0.00011503	-0.00011554	-0.00011603	-0.00011649	-0.00011693	-0.00011734	-0.00011773	-0.00011808	-0.00011841
	623.5	-3.6437e-05	4.6412e-05	7.4011e-06	-9.8162e-05	4.2695e-05	-8.6801e-05	-8.8067e-05	-8.9318e-05	-9.0553e-05	-9.1772e-05	-9.2975e-05	-9.416e-05	-9.5328e-05	-9.6479e-05	-9.7612e-05	-9.8726e-05	-9.9822e-05	-0.0001009	-0.00010196	-0.00010299	-0.00010401	-0.00010501	-0.00010599	-0.00010694	-0.00010787	-0.00010879	-0.00010968	-0.00011054	-0.00011139	-0.00011221	-0.00011301	-0.00011378	-0.00011453	-0.00011526	-0.00011596	-0.00011663	-0.00011728	-0.0001179	-0.0001185	-0.00011907	-0.00011961	-0.00012012	-0.00012061	-0.00012107	-0.0001215	-0.0001219	-0.00012227	-0.00012262
	624.08	-2.6048e-05	1.7608e-05	5.87e-06	-8.2586e-05	4.8794e-05	-6.0985e-05	-6.2079e-05	-6.316e-05	-6.4228e-05	-6.5281e-05	-6.632e-05	-6.7345e-05	-6.8354e-05	-6.9348e-05	-7.0326e-05	-7.1289e-05	-7.2235e-05	-7.3165e-05	-7.4078e-05	-7.4973e-05	-7.5852e-05	-7.6712e-05	-7.7555e-05	-7.8379e-05	-7.9185e-05	-7.9971e-05	-8.0739e-05	-8.1486e-05	-8.2214e-05	-8.2922e-05	-8.3609e-05	-8.4275e-05	-8.492e-05	-8.5544e-05	-8.6146e-05	-8.6726e-05	-8.7283e-05	-8.7818e-05	-8.833e-05	-8.8819e-05	-8.9284e-05	-8.9726e-05	-9.0143e-05	-9.0535e-05	-9.0903e-05	-9.1246e-05	-9.1563e-05	-9.1855e-05
	624.67	-6.0083e-06	-6.0083e-06	-2.7407e-06	-7.6318e-05	6.5474e-05	3.8284e-05	3.6998e-05	3.5695e-05	3.4374e-05	3.3036e-05	3.168e-05	3.0306e-05	2.8914e-05	2.7504e-05	2.6075e-05	2.4629e-05	2.3164e-05	2.168e-05	2.0178e-05	1.8657e-05	1.7117e-05	1.5558e-05	1.398e-05	1.2383e-05	1.0767e-05	9.1306e-06	7.4749e-06	5.7996e-06	4.1044e-06	2.3893e-06	6.5412e-07	-1.1012e-06	-2.8768e-06	-4.6729e-06	-6.4894e-06	-8.3266e-06	-1.0185e-05	-1.2063e-05	-1.3963e-05	-1.5884e-05	-1.7826e-05	-1.9789e-05	-2.1774e-05	-2.3781e-05	-2.5809e-05	-2.7859e-05	-2.9931e-05	-3.2024e-05
	625.25	2.4152e-05	7.8937e-07	-2.5388e-05	-5.1974e-05	6.6157e-05	4.303e-05	4.1992e-05	4.094e-05	3.9874e-05	3.8793e-05	3.7697e-05	3.6587e-05	3.5462e-05	3.4323e-05	3.3168e-05	3.1999e-05	3.0814e-05	2.9614e-05	2.8399e-05	2.7168e-05	2.5922e-05	2.4661e-05	2.3384e-05	2.2091e-05	2.0782e-05	1.9457e-05	1.8116e-05	1.6759e-05	1.5386e-05	1.3996e-05	1.259e-05	1.1167e-05	9.7279e-06	8.2718e-06	6.799e-06	5.3091e-06	3.8023e-06	2.2783e-06	7.3713e-07	-8.2138e-07	-2.3973e-06	-3.9907e-06	-5.6018e-06	-7.2305e-06	-8.8771e-06	-1.0542e-05	-1.2224e-05	-1.3924e-05
	625.83	5.1787e-05	1.4601e-05	-5.0194e-05	-4.4238e-05	7.0348e-05	5.6771e-05	5.6048e-05	5.5314e-05	5.457e-05	5.3815e-05	5.305e-05	5.2274e-05	5.1488e-05	5.0692e-05	4.9884e-05	4.9066e-05	4.8237e-05	4.7397e-05	4.6546e-05	4.5684e-05	4.481e-05	4.3926e-05	4.303e-05	4.2123e-05	4.1204e-05	4.0274e-05	3.9332e-05	3.8379e-05	3.7414e-05	3.6437e-05	3.5448e-05	3.4447e-05	3.3434e-05	3.2409e-05	3.1372e-05	3.0323e-05	2.9261e-05	2.8188e-05	2.7101e-05	2.6002e-05	2.4891e-05	2.3767e-05	2.263e-05	2.148e-05	2.0317e-05	1.9142e-05	1.7953e-05	1.6752e-05
	626.41	3.5306e-05	3.1544e-05	-2.5609e-05	-7.0251e-05	5.9912e-05	4.1456e-05	4.0465e-05	3.946e-05	3.8442e-05	3.741e-05	3.6363e-05	3.5303e-05	3.4229e-05	3.3141e-05	3.2038e-05	3.0921e-05	2.9789e-05	2.8643e-05	2.7482e-05	2.6307e-05	2.5117e-05	2.3911e-05	2.2691e-05	2.1455e-05	2.0205e-05	1.8939e-05	1.7657e-05	1.636e-05	1.5048e-05	1.372e-05	1.2376e-05	1.1016e-05	9.6402e-06	8.2484e-06	6.8404e-06	5.4162e-06	3.9757e-06	2.5187e-06	1.0452e-06	-4.449e-07	-1.9517e-06	-3.4753e-06	-5.0158e-06	-6.5733e-06	-8.1479e-06	-9.7396e-06	-1.1349e-05	-1.2975e-05
	626.99	1.7198e-05	6.9824e-05	-4.8748e-05	-7.2139e-05	4.9058e-05	-9.9796e-06	-1.0986e-05	-1.1995e-05	-1.3007e-05	-1.4021e-05	-1.5038e-05	-1.6057e-05	-1.7079e-05	-1.8102e-05	-1.9128e-05	-2.0156e-05	-2.1186e-05	-2.2219e-05	-2.3253e-05	-2.4289e-05	-2.5327e-05	-2.6366e-05	-2.7407e-05	-2.845e-05	-2.9495e-05	-3.054e-05	-3.1588e-05	-3.2636e-05	-3.3686e-05	-3.4738e-05	-3.579e-05	-3.6843e-05	-3.7898e-05	-3.8953e-05	-4.001e-05	-4.1067e-05	-4.2125e-05	-4.3184e-05	-4.4243e-05	-4.5303e-05	-4.6363e-05	-4.7424e-05	-4.8486e-05	-4.9547e-05	-5.0609e-05	-5.1671e-05	-5.2733e-05	-5.3795e-05
	627.57	2.7846e-05	5.0058e-05	-4.893e-05	-8.1604e-05	7.2079e-05	1.4773e-05	1.337e-05	1.1955e-05	1.0528e-05	9.0894e-06	7.6381e-06	6.1745e-06	4.6987e-06	3.2105e-06	1.7101e-06	1.9725e-07	-1.328e-06	-2.8656e-06	-4.4157e-06	-5.9783e-06	-7.5534e-06	-9.141e-06	-1.0741e-05	-1.2354e-05	-1.3979e-05	-1.5618e-05	-1.7268e-05	-1.8932e-05	-2.0608e-05	-2.2297e-05	-2.3999e-05	-2.5713e-05	-2.7441e-05	-2.9181e-05	-3.0935e-05	-3.2701e-05	-3.448e-05	-3.6273e-05	-3.8078e-05	-3.9896e-05	-4.1728e-05	-4.3572e-05	-4.543e-05	-4.7301e-05	-4.9185e-05	-5.1083e-05	-5.2994e-05	-5.4918e-05
	628.15	3.5979e-05	3.5043e-05	-5.9458e-05	-6.9542e-05	7.9013e-05	3.5776e-05	3.4311e-05	3.2826e-05	3.1321e-05	2.9795e-05	2.825e-05	2.6684e-05	2.5097e-05	2.349e-05	2.1862e-05	2.0214e-05	1.8544e-05	1.6853e-05	1.514e-05	1.3406e-05	1.1651e-05	9.8738e-06	8.0747e-06	6.2537e-06	4.4105e-06	2.5451e-06	6.5731e-07	-1.253e-06	-3.186e-06	-5.1418e-06	-7.1205e-06	-9.1223e-06	-1.1147e-05	-1.3196e-05	-1.5267e-05	-1.7363e-05	-1.9482e-05	-2.1625e-05	-2.3792e-05	-2.5983e-05	-2.8198e-05	-3.0438e-05	-3.2702e-05	-3.4991e-05	-3.7304e-05	-3.9643e-05	-4.2007e-05	-4.4396e-05
	628.73	4.1371e-05	3.8251e-05	-4.2545e-05	-5.5928e-05	5.4489e-05	1.081e-05	9.5014e-06	8.1755e-06	6.8325e-06	5.4722e-06	4.0946e-06	2.6995e-06	1.2869e-06	-1.434e-07	-1.5915e-06	-3.0574e-06	-4.5414e-06	-6.0435e-06	-7.5637e-06	-9.1023e-06	-1.0659e-05	-1.2235e-05	-1.3829e-05	-1.5442e-05	-1.7074e-05	-1.8725e-05	-2.0395e-05	-2.2084e-05	-2.3792e-05	-2.552e-05	-2.7267e-05	-2.9034e-05	-3.0821e-05	-3.2627e-05	-3.4454e-05	-3.63e-05	-3.8167e-05	-4.0054e-05	-4.1961e-05	-4.3889e-05	-4.5837e-05	-4.7807e-05	-4.9797e-05	-5.1807e-05	-5.3839e-05	-5.5893e-05	-5.7967e-05	-6.0063e-05
	629.32	4.9747e-05	3.8147e-05	-2.6459e-05	-3.9353e-05	3.2041e-05	1.1886e-05	1.1144e-05	1.0391e-05	9.6287e-06	8.8554e-06	8.0716e-06	7.2772e-06	6.472e-06	5.656e-06	4.8292e-06	3.9914e-06	3.1426e-06	2.2828e-06	1.4118e-06	5.296e-07	-3.6391e-07	-1.2688e-06	-2.1851e-06	-3.1129e-06	-4.0523e-06	-5.0033e-06	-5.9661e-06	-6.9406e-06	-7.927e-06	-8.9254e-06	-9.9358e-06	-1.0958e-05	-1.1993e-05	-1.304e-05	-1.4099e-05	-1.517e-05	-1.6254e-05	-1.7351e-05	-1.846e-05	-1.9581e-05	-2.0716e-05	-2.1863e-05	-2.3023e-05	-2.4196e-05	-2.5382e-05	-2.6581e-05	-2.7793e-05	-2.9019e-05
	629.9	3.9177e-05	3.8703e-05	-3.8006e-05	-4.8078e-05	4.2453e-05	2.221e-05	2.1428e-05	2.0634e-05	1.983e-05	1.9015e-05	1.8188e-05	1.735e-05	1.6501e-05	1.5641e-05	1.4769e-05	1.3886e-05	1.299e-05	1.2084e-05	1.1165e-05	1.0235e-05	9.2923e-06	8.338e-06	7.3716e-06	6.393e-06	5.4023e-06	4.3992e-06	3.3838e-06	2.3559e-06	1.3155e-06	2.6243e-07	-8.0327e-07	-1.8817e-06	-2.973e-06	-4.0772e-06	-5.1944e-06	-6.3246e-06	-7.468e-06	-8.6246e-06	-9.7944e-06	-1.0978e-05	-1.2174e-05	-1.3384e-05	-1.4608e-05	-1.5846e-05	-1.7097e-05	-1.8362e-05	-1.9641e-05	-2.0934e-05
	630.48	-2.9944e-05	5.2837e-05	-4.2222e-05	-5.8595e-05	4.4075e-05	2.6661e-05	2.5871e-05	2.5071e-05	2.426e-05	2.3437e-05	2.2603e-05	2.1758e-05	2.0901e-05	2.0033e-05	1.9153e-05	1.8262e-05	1.7359e-05	1.6444e-05	1.5517e-05	1.4578e-05	1.3627e-05	1.2664e-05	1.1688e-05	1.0701e-05	9.7007e-06	8.6883e-06	7.6634e-06	6.6259e-06	5.5757e-06	4.5128e-06	3.437e-06	2.3484e-06	1.2468e-06	1.3212e-07	-9.9567e-07	-2.1367e-06	-3.2909e-06	-4.4586e-06	-5.6397e-06	-6.8342e-06	-8.0424e-06	-9.2643e-06	-1.05e-05	-1.1749e-05	-1.3013e-05	-1.429e-05	-1.5581e-05	-1.6887e-05
	631.06	2.4155e-05	5.0037e-05	-1.6084e-05	-6.8309e-05	3.7071e-05	3.0748e-05	3.0142e-05	2.9529e-05	2.8906e-05	2.8275e-05	2.7636e-05	2.6987e-05	2.633e-05	2.5664e-05	2.4989e-05	2.4305e-05	2.3612e-05	2.291e-05	2.2199e-05	2.1479e-05	2.0749e-05	2.001e-05	1.9261e-05	1.8504e-05	1.7736e-05	1.6959e-05	1.6173e-05	1.5376e-05	1.457e-05	1.3755e-05	1.2929e-05	1.2093e-05	1.1248e-05	1.0392e-05	9.5266e-06	8.6507e-06	7.7646e-06	6.8682e-06	5.9615e-06	5.0444e-06	4.1169e-06	3.1788e-06	2.2301e-06	1.2709e-06	3.0087e-07	-6.7987e-07	-1.6714e-06	-2.6738e-06
	631.64	8.1405e-05	6.9872e-05	-7.9641e-06	-7.1653e-05	2.5184e-05	2.8737e-05	2.8376e-05	2.8009e-05	2.7637e-05	2.726e-05	2.6877e-05	2.649e-05	2.6097e-05	2.5699e-05	2.5296e-05	2.4887e-05	2.4473e-05	2.4053e-05	2.3628e-05	2.3197e-05	2.2761e-05	2.2319e-05	2.1872e-05	2.1419e-05	2.096e-05	2.0496e-05	2.0025e-05	1.9549e-05	1.9067e-05	1.858e-05	1.8086e-05	1.7587e-05	1.7081e-05	1.6569e-05	1.6052e-05	1.5528e-05	1.4998e-05	1.4462e-05	1.392e-05	1.3372e-05	1.2817e-05	1.2256e-05	1.1689e-05	1.1116e-05	1.0536e-05	9.9492e-06	9.3562e-06	8.7568e-06
	632.22	3.0872e-05	5.0688e-05	3.1396e-06	-7.8526e-05	3.0369e-05	4.1374e-05	4.1109e-05	4.084e-05	4.0567e-05	4.029e-05	4.001e-05	3.9726e-05	3.9438e-05	3.9146e-05	3.885e-05	3.855e-05	3.8246e-05	3.7938e-05	3.7627e-05	3.7311e-05	3.6991e-05	3.6667e-05	3.6339e-05	3.6006e-05	3.567e-05	3.5329e-05	3.4984e-05	3.4635e-05	3.4282e-05	3.3924e-05	3.3562e-05	3.3196e-05	3.2825e-05	3.245e-05	3.207e-05	3.1686e-05	3.1297e-05	3.0904e-05	3.0507e-05	3.0104e-05	2.9698e-05	2.9286e-05	2.887e-05	2.8449e-05	2.8024e-05	2.7594e-05	2.7159e-05	2.6719e-05
	632.8	-1.24e-05	4.4908e-05	1.385e-05	-6.5854e-05	1.3199e-05	2.1229e-05	2.1027e-05	2.0822e-05	2.0614e-05	2.0403e-05	2.0189e-05	1.9973e-05	1.9753e-05	1.9531e-05	1.9305e-05	1.9077e-05	1.8845e-05	1.8611e-05	1.8373e-05	1.8132e-05	1.7889e-05	1.7642e-05	1.7392e-05	1.7139e-05	1.6882e-05	1.6623e-05	1.636e-05	1.6094e-05	1.5825e-05	1.5552e-05	1.5276e-05	1.4997e-05	1.4715e-05	1.4429e-05	1.414e-05	1.3847e-05	1.3551e-05	1.3252e-05	1.2949e-05	1.2642e-05	1.2332e-05	1.2019e-05	1.1702e-05	1.1382e-05	1.1058e-05	1.073e-05	1.0399e-05	1.0064e-05
	633.38	1.4437e-06	2.7604e-05	1.8344e-05	-4.9044e-05	6.1093e-06	3.7634e-06	3.4416e-06	3.1154e-06	2.7847e-06	2.4494e-06	2.1096e-06	1.7651e-06	1.4161e-06	1.0623e-06	7.0388e-07	3.4071e-07	-2.7226e-08	-3.9995e-07	-7.7749e-07	-1.1599e-06	-1.5472e-06	-1.9394e-06	-2.3365e-06	-2.7386e-06	-3.1457e-06	-3.5579e-06	-3.9751e-06	-4.3974e-06	-4.8249e-06	-5.2575e-06	-5.6953e-06	-6.1383e-06	-6.5866e-06	-7.0402e-06	-7.4991e-06	-7.9633e-06	-8.4329e-06	-8.908e-06	-9.3884e-06	-9.8744e-06	-1.0366e-05	-1.0863e-05	-1.1365e-05	-1.1873e-05	-1.2387e-05	-1.2907e-05	-1.3432e-05	-1.3963e-05
	633.96	3.4545e-05	-8.5666e-06	3.5706e-05	-3.6148e-05	5.5559e-06	7.8732e-07	4.5192e-07	1.1188e-07	-2.3284e-07	-5.8226e-07	-9.3641e-07	-1.2953e-06	-1.6591e-06	-2.0276e-06	-2.401e-06	-2.7794e-06	-3.1626e-06	-3.5508e-06	-3.944e-06	-4.3422e-06	-4.7455e-06	-5.1538e-06	-5.5673e-06	-5.9859e-06	-6.4098e-06	-6.8388e-06	-7.2731e-06	-7.7126e-06	-8.1575e-06	-8.6077e-06	-9.0633e-06	-9.5242e-06	-9.9907e-06	-1.0463e-05	-1.094e-05	-1.1423e-05	-1.1911e-05	-1.2405e-05	-1.2905e-05	-1.3411e-05	-1.3922e-05	-1.4438e-05	-1.4961e-05	-1.5489e-05	-1.6023e-05	-1.6563e-05	-1.7109e-05	-1.7661e-05
	634.54	-2.2554e-05	-1.7537e-05	3.5608e-05	-3.62e-05	9.2974e-06	-9.4878e-07	-1.4001e-06	-1.8575e-06	-2.321e-06	-2.7906e-06	-3.2665e-06	-3.7486e-06	-4.237e-06	-4.7318e-06	-5.2329e-06	-5.7404e-06	-6.2544e-06	-6.7748e-06	-7.3018e-06	-7.8353e-06	-8.3755e-06	-8.9223e-06	-9.4758e-06	-1.0036e-05	-1.0603e-05	-1.1177e-05	-1.1758e-05	-1.2345e-05	-1.294e-05	-1.3541e-05	-1.415e-05	-1.4765e-05	-1.5388e-05	-1.6018e-05	-1.6655e-05	-1.7299e-05	-1.795e-05	-1.8609e-05	-1.9275e-05	-1.9949e-05	-2.063e-05	-2.1318e-05	-2.2014e-05	-2.2717e-05	-2.3428e-05	-2.4147e-05	-2.4873e-05	-2.5607e-05
	635.13	2.1773e-05	-4.8422e-05	7.9667e-06	1.3511e-06	2.7644e-05	2.7576e-05	2.7453e-05	2.7329e-05	2.7204e-05	2.7076e-05	2.6947e-05	2.6816e-05	2.6683e-05	2.6549e-05	2.6413e-05	2.6274e-05	2.6135e-05	2.5993e-05	2.5849e-05	2.5704e-05	2.5556e-05	2.5407e-05	2.5256e-05	2.5103e-05	2.4948e-05	2.4792e-05	2.4633e-05	2.4472e-05	2.431e-05	2.4145e-05	2.3979e-05	2.381e-05	2.364e-05	2.3467e-05	2.3292e-05	2.3116e-05	2.2937e-05	2.2756e-05	2.2573e-05	2.2389e-05	2.2202e-05	2.2012e-05	2.1821e-05	2.1628e-05	2.1432e-05	2.1235e-05	2.1035e-05	2.0833e-05
	635.71	6.08e-05	-6.1243e-05	1.4795e-05	-1.4116e-05	4.5273e-05	5.7402e-05	5.7384e-05	5.7366e-05	5.7348e-05	5.733e-05	5.7311e-05	5.7292e-05	5.7273e-05	5.7253e-05	5.7234e-05	5.7214e-05	5.7193e-05	5.7173e-05	5.7152e-05	5.7131e-05	5.711e-05	5.7088e-05	5.7066e-05	5.7044e-05	5.7022e-05	5.6999e-05	5.6976e-05	5.6953e-05	5.6929e-05	5.6906e-05	5.6882e-05	5.6857e-05	5.6833e-05	5.6808e-05	5.6782e-05	5.6757e-05	5.6731e-05	5.6705e-05	5.6678e-05	5.6651e-05	5.6624e-05	5.6597e-05	5.6569e-05	5.6541e-05	5.6513e-05	5.6484e-05	5.6456e-05	5.6426e-05
	636.29	4.1722e-05	-4.3347e-05	3.7438e-06	-1.5722e-06	2.4232e-05	8.9279e-05	8.9544e-05	8.9805e-05	9.0061e-05	9.0313e-05	9.0561e-05	9.0804e-05	9.1043e-05	9.1277e-05	9.1507e-05	9.1732e-05	9.1952e-05	9.2167e-05	9.2378e-05	9.2584e-05	9.2784e-05	9.298e-05	9.3171e-05	9.3356e-05	9.3536e-05	9.3711e-05	9.3881e-05	9.4045e-05	9.4204e-05	9.4357e-05	9.4505e-05	9.4647e-05	9.4784e-05	9.4915e-05	9.5039e-05	9.5159e-05	9.5272e-05	9.5379e-05	9.548e-05	9.5575e-05	9.5664e-05	9.5747e-05	9.5823e-05	9.5893e-05	9.5957e-05	9.6014e-05	9.6065e-05	9.6109e-05
	636.87	7.6005e-05	-3.4564e-05	4.3023e-05	-9.6095e-06	-6.7343e-06	6.5527e-05	6.5897e-05	6.6261e-05	6.662e-05	6.6973e-05	6.7319e-05	6.766e-05	6.7995e-05	6.8324e-05	6.8646e-05	6.8962e-05	6.9272e-05	6.9575e-05	6.9871e-05	7.0161e-05	7.0443e-05	7.0719e-05	7.0988e-05	7.1249e-05	7.1504e-05	7.1751e-05	7.199e-05	7.2222e-05	7.2447e-05	7.2663e-05	7.2872e-05	7.3074e-05	7.3267e-05	7.3452e-05	7.3628e-05	7.3797e-05	7.3957e-05	7.4109e-05	7.4252e-05	7.4386e-05	7.4512e-05	7.4629e-05	7.4737e-05	7.4836e-05	7.4925e-05	7.5006e-05	7.5077e-05	7.5139e-05
	637.45	7.5483e-05	-2.5716e-05	4.4172e-05	-2.5881e-05	-4.5608e-06	7.9029e-05	7.9368e-05	7.9701e-05	8.0028e-05	8.035e-05	8.0667e-05	8.0977e-05	8.1282e-05	8.1581e-05	8.1874e-05	8.2161e-05	8.2442e-05	8.2716e-05	8.2985e-05	8.3247e-05	8.3502e-05	8.3751e-05	8.3994e-05	8.423e-05	8.4459e-05	8.4681e-05	8.4897e-05	8.5105e-05	8.5307e-05	8.5501e-05	8.5689e-05	8.5869e-05	8.6041e-05	8.6207e-05	8.6364e-05	8.6515e-05	8.6657e-05	8.6792e-05	8.6919e-05	8.7038e-05	8.715e-05	8.7253e-05	8.7348e-05	8.7435e-05	8.7514e-05	8.7584e-05	8.7646e-05	8.77e-05
	638.03	3.7955e-05	-3.2445e-05	2.4521e-05	-2.5258e-05	2.0267e-05	5.2084e-05	5.2142e-05	5.22e-05	5.2256e-05	5.2311e-05	5.2366e-05	5.2419e-05	5.247e-05	5.2521e-05	5.2571e-05	5.2619e-05	5.2666e-05	5.2713e-05	5.2758e-05	5.2801e-05	5.2844e-05	5.2885e-05	5.2925e-05	5.2964e-05	5.3002e-05	5.3039e-05	5.3074e-05	5.3108e-05	5.3141e-05	5.3173e-05	5.3203e-05	5.3232e-05	5.326e-05	5.3287e-05	5.3312e-05	5.3336e-05	5.3359e-05	5.338e-05	5.34e-05	5.3419e-05	5.3437e-05	5.3453e-05	5.3468e-05	5.3481e-05	5.3494e-05	5.3505e-05	5.3514e-05	5.3522e-05
	638.61	4.0631e-05	-3.3342e-05	2.8667e-05	-3.8034e-05	3.1952e-05	4.7401e-05	4.7401e-05	4.7401e-05	4.7401e-05	4.7401e-05	4.7401e-05	4.7401e-05	4.7401e-05	4.7401e-05	4.7401e-05	4.7401e-05	4.7401e-05	4.7401e-05	4.7401e-05	4.7401e-05	4.7401e-05	4.7401e-05	4.7401e-05	4.7401e-05	4.7401e-05	4.7401e-05	4.7401e-05	4.7401e-05	4.7401e-05	4.7401e-05	4.7401e-05	4.7401e-05	4.7401e-05	4.7401e-05	4.7401e-05	4.7401e-05	4.7401e-05	4.7401e-05	4.7401e-05	4.7401e-05	4.7401e-05	4.7401e-05	4.7401e-05	4.7401e-05	4.7401e-05	4.7401e-05	4.7401e-05	4.7401e-05
	639.19	6.5727e-05	-5.2637e-05	4.3349e-05	-2.7016e-05	2.2455e-05	4.8552e-05	4.8587e-05	4.8621e-05	4.8654e-05	4.8687e-05	4.8719e-05	4.8751e-05	4.8781e-05	4.8811e-05	4.8841e-05	4.8869e-05	4.8897e-05	4.8924e-05	4.8951e-05	4.8977e-05	4.9002e-05	4.9026e-05	4.9049e-05	4.9072e-05	4.9094e-05	4.9116e-05	4.9136e-05	4.9156e-05	4.9175e-05	4.9194e-05	4.9211e-05	4.9228e-05	4.9244e-05	4.926e-05	4.9274e-05	4.9288e-05	4.9301e-05	4.9313e-05	4.9325e-05	4.9336e-05	4.9346e-05	4.9355e-05	4.9363e-05	4.9371e-05	4.9378e-05	4.9384e-05	4.9389e-05	4.9393e-05
	639.77	8.5471e-05	-7.3615e-05	2.3514e-05	-1.7818e-05	5.1625e-05	4.8277e-05	4.8154e-05	4.8034e-05	4.7915e-05	4.7798e-05	4.7683e-05	4.757e-05	4.7459e-05	4.735e-05	4.7244e-05	4.7139e-05	4.7036e-05	4.6936e-05	4.6837e-05	4.6741e-05	4.6647e-05	4.6556e-05	4.6467e-05	4.638e-05	4.6296e-05	4.6214e-05	4.6135e-05	4.6058e-05	4.5984e-05	4.5912e-05	4.5844e-05	4.5777e-05	4.5714e-05	4.5653e-05	4.5595e-05	4.554e-05	4.5488e-05	4.5438e-05	4.5392e-05	4.5349e-05	4.5308e-05	4.5271e-05	4.5237e-05	4.5206e-05	4.5178e-05	4.5153e-05	4.5131e-05	4.5113e-05
	640.35	3.8442e-05	-7.7352e-05	1.5025e-05	-2.0176e-05	6.1828e-05	3.7388e-05	3.7109e-05	3.6834e-05	3.6564e-05	3.6297e-05	3.6035e-05	3.5778e-05	3.5525e-05	3.5276e-05	3.5033e-05	3.4794e-05	3.456e-05	3.4331e-05	3.4108e-05	3.3889e-05	3.3675e-05	3.3467e-05	3.3265e-05	3.3067e-05	3.2876e-05	3.269e-05	3.251e-05	3.2335e-05	3.2167e-05	3.2004e-05	3.1848e-05	3.1697e-05	3.1553e-05	3.1416e-05	3.1284e-05	3.1159e-05	3.1041e-05	3.093e-05	3.0825e-05	3.0727e-05	3.0636e-05	3.0552e-05	3.0475e-05	3.0405e-05	3.0342e-05	3.0287e-05	3.0239e-05	3.0199e-05
	640.93	9.9241e-05	-7.1977e-05	1.9638e-05	-3.2081e-05	6.6467e-05	3.4218e-05	3.3864e-05	3.3516e-05	3.3173e-05	3.2835e-05	3.2503e-05	3.2177e-05	3.1856e-05	3.1542e-05	3.1233e-05	3.0931e-05	3.0635e-05	3.0345e-05	3.0062e-05	2.9785e-05	2.9515e-05	2.9252e-05	2.8995e-05	2.8746e-05	2.8504e-05	2.8269e-05	2.8041e-05	2.782e-05	2.7608e-05	2.7402e-05	2.7205e-05	2.7015e-05	2.6834e-05	2.666e-05	2.6495e-05	2.6338e-05	2.6189e-05	2.6049e-05	2.5917e-05	2.5794e-05	2.568e-05	2.5575e-05	2.5479e-05	2.5392e-05	2.5314e-05	2.5245e-05	2.5186e-05	2.5137e-05
	641.51	0.00013021	-6.7239e-05	-4.3905e-06	-2.9421e-05	8.3563e-05	3.5174e-05	3.4702e-05	3.4238e-05	3.3781e-05	3.3331e-05	3.2889e-05	3.2454e-05	3.2028e-05	3.1609e-05	3.1198e-05	3.0796e-05	3.0402e-05	3.0016e-05	2.9639e-05	2.9271e-05	2.8912e-05	2.8562e-05	2.8221e-05	2.789e-05	2.7568e-05	2.7255e-05	2.6953e-05	2.666e-05	2.6378e-05	2.6106e-05	2.5844e-05	2.5592e-05	2.5352e-05	2.5122e-05	2.4903e-05	2.4695e-05	2.4498e-05	2.4313e-05	2.4139e-05	2.3977e-05	2.3827e-05	2.3689e-05	2.3562e-05	2.3448e-05	2.3347e-05	2.3257e-05	2.3181e-05	2.3117e-05
	642.09	0.00013676	-5.7662e-05	5.8524e-06	-4.2276e-05	7.8465e-05	4.9638e-05	4.9289e-05	4.8944e-05	4.8605e-05	4.8272e-05	4.7944e-05	4.7622e-05	4.7305e-05	4.6995e-05	4.669e-05	4.6392e-05	4.61e-05	4.5814e-05	4.5535e-05	4.5263e-05	4.4997e-05	4.4737e-05	4.4485e-05	4.424e-05	4.4002e-05	4.3771e-05	4.3547e-05	4.3331e-05	4.3122e-05	4.2921e-05	4.2728e-05	4.2542e-05	4.2364e-05	4.2195e-05	4.2034e-05	4.188e-05	4.1736e-05	4.1599e-05	4.1472e-05	4.1353e-05	4.1243e-05	4.1141e-05	4.1049e-05	4.0966e-05	4.0892e-05	4.0827e-05	4.0772e-05	4.0727e-05
	642.67	8.8913e-05	-3.2044e-05	-7.8698e-06	-4.9755e-05	7.5837e-05	7.7472e-05	7.7067e-05	7.6658e-05	7.6243e-05	7.5823e-05	7.5399e-05	7.4969e-05	7.4533e-05	7.4093e-05	7.3648e-05	7.3197e-05	7.2741e-05	7.228e-05	7.1813e-05	7.1341e-05	7.0864e-05	7.0381e-05	6.9893e-05	6.9399e-05	6.89e-05	6.8395e-05	6.7885e-05	6.7369e-05	6.6847e-05	6.632e-05	6.5787e-05	6.5248e-05	6.4704e-05	6.4154e-05	6.3598e-05	6.3036e-05	6.2468e-05	6.1895e-05	6.1315e-05	6.073e-05	6.0138e-05	5.9541e-05	5.8937e-05	5.8328e-05	5.7712e-05	5.709e-05	5.6462e-05	5.5828e-05
	643.25	0.00010989	-3.5614e-05	-1.1932e-05	-5.0997e-05	8.4169e-05	4.5542e-05	4.5119e-05	4.4702e-05	4.4292e-05	4.3888e-05	4.3492e-05	4.3102e-05	4.272e-05	4.2345e-05	4.1977e-05	4.1617e-05	4.1264e-05	4.092e-05	4.0583e-05	4.0254e-05	3.9933e-05	3.9621e-05	3.9317e-05	3.9022e-05	3.8735e-05	3.8457e-05	3.8188e-05	3.7928e-05	3.7678e-05	3.7436e-05	3.7205e-05	3.6982e-05	3.677e-05	3.6567e-05	3.6374e-05	3.6192e-05	3.602e-05	3.5858e-05	3.5706e-05	3.5565e-05	3.5435e-05	3.5316e-05	3.5208e-05	3.5111e-05	3.5025e-05	3.495e-05	3.4888e-05	3.4836e-05
	643.83	0.00010136	-3.2569e-05	8.9777e-06	-7.5505e-05	8.3443e-05	7.8546e-05	7.7873e-05	7.7191e-05	7.65e-05	7.5801e-05	7.5093e-05	7.4375e-05	7.365e-05	7.2915e-05	7.2171e-05	7.1417e-05	7.0655e-05	6.9884e-05	6.9103e-05	6.8313e-05	6.7514e-05	6.6705e-05	6.5887e-05	6.5059e-05	6.4222e-05	6.3375e-05	6.2518e-05	6.1652e-05	6.0776e-05	5.9889e-05	5.8994e-05	5.8088e-05	5.7172e-05	5.6246e-05	5.5309e-05	5.4363e-05	5.3407e-05	5.244e-05	5.1462e-05	5.0475e-05	4.9477e-05	4.8468e-05	4.7449e-05	4.6419e-05	4.5379e-05	4.4327e-05	4.3265e-05	4.2193e-05
	644.41	0.00011866	-2.7819e-05	1.6623e-05	-7.1652e-05	7.0794e-05	3.7601e-05	3.7202e-05	3.681e-05	3.6423e-05	3.6044e-05	3.567e-05	3.5304e-05	3.4944e-05	3.4591e-05	3.4245e-05	3.3906e-05	3.3575e-05	3.3251e-05	3.2935e-05	3.2626e-05	3.2325e-05	3.2032e-05	3.1747e-05	3.147e-05	3.1201e-05	3.0941e-05	3.0689e-05	3.0446e-05	3.0212e-05	2.9987e-05	2.977e-05	2.9563e-05	2.9365e-05	2.9177e-05	2.8998e-05	2.8828e-05	2.8668e-05	2.8518e-05	2.8379e-05	2.8249e-05	2.8129e-05	2.802e-05	2.7921e-05	2.7833e-05	2.7756e-05	2.769e-05	2.7634e-05	2.759e-05
	644.99	0.00011934	-4.7797e-05	1.4696e-05	-5.373e-05	7.2692e-05	2.0978e-05	2.048e-05	1.999e-05	1.9509e-05	1.9035e-05	1.8569e-05	1.8112e-05	1.7664e-05	1.7224e-05	1.6793e-05	1.6371e-05	1.5958e-05	1.5554e-05	1.516e-05	1.4776e-05	1.4401e-05	1.4036e-05	1.3681e-05	1.3337e-05	1.3003e-05	1.2679e-05	1.2366e-05	1.2064e-05	1.1773e-05	1.1493e-05	1.1225e-05	1.0967e-05	1.0722e-05	1.0488e-05	1.0266e-05	1.0056e-05	9.8589e-06	9.6737e-06	9.501e-06	9.341e-06	9.1938e-06	9.0596e-06	8.9386e-06	8.8308e-06	8.7365e-06	8.6558e-06	8.5888e-06	8.5358e-06
	645.57	0.0001112	-6.2528e-05	-3.4039e-05	-4.2165e-05	0.00011725	9.6315e-05	9.5402e-05	9.4478e-05	9.3542e-05	9.2595e-05	9.1636e-05	9.0665e-05	8.9682e-05	8.8688e-05	8.7681e-05	8.6663e-05	8.5632e-05	8.4589e-05	8.3534e-05	8.2467e-05	8.1387e-05	8.0295e-05	7.919e-05	7.8072e-05	7.6942e-05	7.5799e-05	7.4643e-05	7.3475e-05	7.2293e-05	7.1098e-05	6.9891e-05	6.867e-05	6.7435e-05	6.6188e-05	6.4927e-05	6.3653e-05	6.2365e-05	6.1063e-05	5.9748e-05	5.8419e-05	5.7076e-05	5.5719e-05	5.4349e-05	5.2964e-05	5.1565e-05	5.0152e-05	4.8725e-05	4.7283e-05
	646.15	8.6739e-05	-8.5426e-05	-2.3536e-05	-4.3923e-05	0.00012573	3.9227e-05	3.8469e-05	3.7724e-05	3.699e-05	3.6269e-05	3.5561e-05	3.4866e-05	3.4184e-05	3.3515e-05	3.286e-05	3.2219e-05	3.1591e-05	3.0979e-05	3.0381e-05	2.9797e-05	2.9229e-05	2.8676e-05	2.8138e-05	2.7616e-05	2.7111e-05	2.6621e-05	2.6148e-05	2.5691e-05	2.5252e-05	2.483e-05	2.4425e-05	2.4037e-05	2.3668e-05	2.3316e-05	2.2983e-05	2.2669e-05	2.2373e-05	2.2096e-05	2.1839e-05	2.1601e-05	2.1383e-05	2.1185e-05	2.1007e-05	2.0849e-05	2.0712e-05	2.0596e-05	2.0501e-05	2.0428e-05
	646.73	6.546e-05	-7.3343e-05	-7.8573e-06	-3.738e-05	9.6461e-05	7.8862e-05	7.8092e-05	7.7314e-05	7.6525e-05	7.5727e-05	7.4919e-05	7.4101e-05	7.3274e-05	7.2436e-05	7.1588e-05	7.0731e-05	6.9863e-05	6.8985e-05	6.8096e-05	6.7198e-05	6.6289e-05	6.5369e-05	6.4439e-05	6.3499e-05	6.2548e-05	6.1586e-05	6.0614e-05	5.963e-05	5.8636e-05	5.7631e-05	5.6615e-05	5.5588e-05	5.455e-05	5.3501e-05	5.2441e-05	5.1369e-05	5.0286e-05	4.9191e-05	4.8086e-05	4.6968e-05	4.584e-05	4.4699e-05	4.3547e-05	4.2383e-05	4.1207e-05	4.002e-05	3.882e-05	3.7609e-05
	647.31	9.0996e-05	-6.5468e-05	9.6342e-06	-4.3161e-05	8.1016e-05	7.7871e-05	7.7373e-05	7.6868e-05	7.6357e-05	7.5839e-05	7.5315e-05	7.4784e-05	7.4246e-05	7.3701e-05	7.3149e-05	7.259e-05	7.2024e-05	7.1452e-05	7.0872e-05	7.0285e-05	6.9691e-05	6.9089e-05	6.8481e-05	6.7865e-05	6.7242e-05	6.6612e-05	6.5974e-05	6.5328e-05	6.4675e-05	6.4015e-05	6.3347e-05	6.2671e-05	6.1988e-05	6.1297e-05	6.0598e-05	5.9892e-05	5.9177e-05	5.8455e-05	5.7725e-05	5.6987e-05	5.6241e-05	5.5486e-05	5.4724e-05	5.3953e-05	5.3175e-05	5.2388e-05	5.1592e-05	5.0789e-05
	647.89	7.6672e-05	-6.8829e-05	-5.7056e-06	-3.8791e-05	9.3131e-05	7.9719e-05	7.9008e-05	7.8287e-05	7.7557e-05	7.6817e-05	7.6068e-05	7.5309e-05	7.454e-05	7.3762e-05	7.2973e-05	7.2175e-05	7.1367e-05	7.0549e-05	6.9721e-05	6.8882e-05	6.8034e-05	6.7175e-05	6.6306e-05	6.5427e-05	6.4537e-05	6.3636e-05	6.2725e-05	6.1804e-05	6.0871e-05	5.9928e-05	5.8975e-05	5.801e-05	5.7034e-05	5.6048e-05	5.505e-05	5.4041e-05	5.3021e-05	5.199e-05	5.0947e-05	4.9894e-05	4.8828e-05	4.7751e-05	4.6663e-05	4.5563e-05	4.4452e-05	4.3328e-05	4.2193e-05	4.1046e-05
	648.47	1.9268e-05	-3.5567e-05	-6.1979e-06	-5.6065e-05	8.0565e-05	8.9426e-05	8.9137e-05	8.8844e-05	8.8547e-05	8.8246e-05	8.7941e-05	8.7632e-05	8.7319e-05	8.7002e-05	8.6681e-05	8.6356e-05	8.6026e-05	8.5693e-05	8.5355e-05	8.5013e-05	8.4667e-05	8.4316e-05	8.3962e-05	8.3602e-05	8.3239e-05	8.2871e-05	8.2499e-05	8.2122e-05	8.1741e-05	8.1355e-05	8.0965e-05	8.0571e-05	8.0171e-05	7.9768e-05	7.9359e-05	7.8946e-05	7.8528e-05	7.8106e-05	7.7679e-05	7.7247e-05	7.681e-05	7.6369e-05	7.5922e-05	7.5471e-05	7.5015e-05	7.4554e-05	7.4089e-05	7.3618e-05
	649.05	5.0949e-07	-3.322e-05	-5.2115e-06	-3.9448e-05	6.3238e-05	6.9344e-05	6.912e-05	6.8892e-05	6.8661e-05	6.8428e-05	6.8191e-05	6.7951e-05	6.7707e-05	6.7461e-05	6.7212e-05	6.6959e-05	6.6703e-05	6.6444e-05	6.6181e-05	6.5916e-05	6.5647e-05	6.5374e-05	6.5098e-05	6.4819e-05	6.4537e-05	6.4251e-05	6.3962e-05	6.3669e-05	6.3373e-05	6.3073e-05	6.277e-05	6.2463e-05	6.2153e-05	6.1839e-05	6.1521e-05	6.12e-05	6.0876e-05	6.0547e-05	6.0215e-05	5.9879e-05	5.954e-05	5.9197e-05	5.885e-05	5.8499e-05	5.8145e-05	5.7786e-05	5.7424e-05	5.7058e-05
	649.63	-1.9983e-07	-6.0326e-06	-2.4526e-05	-2.5905e-05	4.7699e-05	6.5212e-05	6.5225e-05	6.5238e-05	6.525e-05	6.5262e-05	6.5274e-05	6.5285e-05	6.5296e-05	6.5307e-05	6.5317e-05	6.5328e-05	6.5338e-05	6.5347e-05	6.5357e-05	6.5366e-05	6.5375e-05	6.5383e-05	6.5391e-05	6.5399e-05	6.5407e-05	6.5414e-05	6.5421e-05	6.5428e-05	6.5434e-05	6.544e-05	6.5446e-05	6.5452e-05	6.5457e-05	6.5462e-05	6.5467e-05	6.5471e-05	6.5475e-05	6.5479e-05	6.5482e-05	6.5485e-05	6.5488e-05	6.5491e-05	6.5493e-05	6.5495e-05	6.5497e-05	6.5498e-05	6.5499e-05	6.55e-05
	650.21	5.4866e-06	-3.3699e-06	-3.8804e-06	-4.414e-05	3.6241e-05	9.1496e-05	9.161e-05	9.1722e-05	9.1832e-05	9.1939e-05	9.2044e-05	9.2146e-05	9.2246e-05	9.2344e-05	9.2439e-05	9.2532e-05	9.2622e-05	9.271e-05	9.2796e-05	9.2878e-05	9.2959e-05	9.3036e-05	9.3112e-05	9.3184e-05	9.3254e-05	9.3322e-05	9.3387e-05	9.3449e-05	9.3508e-05	9.3565e-05	9.362e-05	9.3671e-05	9.372e-05	9.3766e-05	9.3809e-05	9.385e-05	9.3888e-05	9.3923e-05	9.3955e-05	9.3984e-05	9.4011e-05	9.4034e-05	9.4055e-05	9.4073e-05	9.4088e-05	9.41e-05	9.411e-05	9.4116e-05
	650.79	-1.0485e-05	2.2123e-05	-5.2504e-06	-4.6321e-05	2.1741e-05	8.1449e-05	8.1595e-05	8.1738e-05	8.1877e-05	8.2014e-05	8.2148e-05	8.2279e-05	8.2407e-05	8.2532e-05	8.2653e-05	8.2772e-05	8.2888e-05	8.3e-05	8.311e-05	8.3216e-05	8.3319e-05	8.3418e-05	8.3515e-05	8.3608e-05	8.3698e-05	8.3785e-05	8.3868e-05	8.3948e-05	8.4024e-05	8.4097e-05	8.4167e-05	8.4233e-05	8.4296e-05	8.4355e-05	8.4411e-05	8.4463e-05	8.4511e-05	8.4556e-05	8.4597e-05	8.4635e-05	8.4669e-05	8.4699e-05	8.4726e-05	8.4748e-05	8.4767e-05	8.4782e-05	8.4794e-05	8.4801e-05
	651.37	-2.3976e-06	5.2613e-06	1.1081e-06	-5.4913e-05	3.9353e-05	7.0706e-05	7.0741e-05	7.0775e-05	7.0808e-05	7.084e-05	7.0872e-05	7.0903e-05	7.0933e-05	7.0962e-05	7.0991e-05	7.1019e-05	7.1046e-05	7.1072e-05	7.1097e-05	7.1122e-05	7.1146e-05	7.1169e-05	7.1191e-05	7.1212e-05	7.1233e-05	7.1253e-05	7.1272e-05	7.129e-05	7.1307e-05	7.1324e-05	7.1339e-05	7.1354e-05	7.1368e-05	7.1382e-05	7.1394e-05	7.1406e-05	7.1417e-05	7.1426e-05	7.1436e-05	7.1444e-05	7.1451e-05	7.1458e-05	7.1464e-05	7.1469e-05	7.1473e-05	7.1476e-05	7.1478e-05	7.148e-05
	651.95	1.5724e-05	1.8317e-06	1.0481e-06	-6.7783e-05	4.9644e-05	0.00010134	0.00010142	0.00010149	0.00010157	0.00010164	0.00010171	0.00010177	0.00010184	0.0001019	0.00010197	0.00010203	0.00010209	0.00010215	0.0001022	0.00010226	0.00010231	0.00010236	0.00010241	0.00010246	0.0001025	0.00010255	0.00010259	0.00010263	0.00010267	0.0001027	0.00010274	0.00010277	0.0001028	0.00010283	0.00010286	0.00010288	0.00010291	0.00010293	0.00010295	0.00010297	0.00010299	0.000103	0.00010301	0.00010302	0.00010303	0.00010304	0.00010304	0.00010305
	652.53	-1.5406e-05	3.0157e-05	8.7245e-06	-8.0576e-05	4.1106e-05	4.8988e-05	4.8751e-05	4.851e-05	4.8266e-05	4.8019e-05	4.7769e-05	4.7515e-05	4.7259e-05	4.6998e-05	4.6735e-05	4.6468e-05	4.6198e-05	4.5924e-05	4.5647e-05	4.5366e-05	4.5082e-05	4.4795e-05	4.4504e-05	4.4209e-05	4.3911e-05	4.3609e-05	4.3304e-05	4.2995e-05	4.2683e-05	4.2366e-05	4.2047e-05	4.1723e-05	4.1396e-05	4.1065e-05	4.073e-05	4.0391e-05	4.0049e-05	3.9702e-05	3.9352e-05	3.8998e-05	3.864e-05	3.8279e-05	3.7913e-05	3.7543e-05	3.7169e-05	3.6792e-05	3.641e-05	3.6024e-05
	653.11	-4.5578e-05	2.8537e-05	-4.5023e-06	-6.6699e-05	4.1454e-05	4.6919e-05	4.669e-05	4.6459e-05	4.6224e-05	4.5987e-05	4.5746e-05	4.5502e-05	4.5255e-05	4.5005e-05	4.4751e-05	4.4495e-05	4.4235e-05	4.3972e-05	4.3705e-05	4.3435e-05	4.3162e-05	4.2886e-05	4.2606e-05	4.2323e-05	4.2036e-05	4.1746e-05	4.1452e-05	4.1155e-05	4.0855e-05	4.0551e-05	4.0243e-05	3.9932e-05	3.9617e-05	3.9299e-05	3.8977e-05	3.8652e-05	3.8323e-05	3.799e-05	3.7653e-05	3.7313e-05	3.6969e-05	3.6621e-05	3.627e-05	3.5914e-05	3.5555e-05	3.5192e-05	3.4825e-05	3.4454e-05
	653.69	-8.8798e-05	4.134e-05	-2.1177e-05	-7.9743e-05	5.6498e-05	4.9941e-05	4.9399e-05	4.8849e-05	4.8293e-05	4.7729e-05	4.7158e-05	4.658e-05	4.5994e-05	4.5401e-05	4.48e-05	4.4192e-05	4.3576e-05	4.2952e-05	4.2321e-05	4.1682e-05	4.1035e-05	4.038e-05	3.9717e-05	3.9046e-05	3.8368e-05	3.7681e-05	3.6986e-05	3.6283e-05	3.5572e-05	3.4853e-05	3.4125e-05	3.3389e-05	3.2645e-05	3.1892e-05	3.113e-05	3.0361e-05	2.9582e-05	2.8795e-05	2.8e-05	2.7195e-05	2.6382e-05	2.556e-05	2.4729e-05	2.389e-05	2.3041e-05	2.2184e-05	2.1317e-05	2.0441e-05
	654.27	-0.00012236	5.8169e-05	1.6818e-05	-7.8375e-05	8.3133e-06	1.26e-05	1.2409e-05	1.2215e-05	1.2018e-05	1.182e-05	1.1618e-05	1.1414e-05	1.1207e-05	1.0997e-05	1.0785e-05	1.057e-05	1.0353e-05	1.0132e-05	9.9092e-06	9.6834e-06	9.4547e-06	9.2233e-06	8.9891e-06	8.752e-06	8.512e-06	8.2692e-06	8.0235e-06	7.7749e-06	7.5234e-06	7.269e-06	7.0116e-06	6.7512e-06	6.4878e-06	6.2215e-06	5.9521e-06	5.6797e-06	5.4042e-06	5.1256e-06	4.844e-06	4.5593e-06	4.2714e-06	3.9804e-06	3.6862e-06	3.3889e-06	3.0883e-06	2.7846e-06	2.4776e-06	2.1674e-06
	654.85	-0.00012733	8.4601e-05	-8.6071e-06	-8.263e-05	1.3955e-05	1.3685e-05	1.3388e-05	1.3088e-05	1.2783e-05	1.2474e-05	1.2161e-05	1.1844e-05	1.1523e-05	1.1198e-05	1.0869e-05	1.0536e-05	1.0198e-05	9.8563e-06	9.5102e-06	9.1598e-06	8.8052e-06	8.4462e-06	8.0829e-06	7.7152e-06	7.3431e-06	6.9666e-06	6.5856e-06	6.2001e-06	5.8101e-06	5.4155e-06	5.0165e-06	4.6128e-06	4.2045e-06	3.7915e-06	3.3739e-06	2.9516e-06	2.5246e-06	2.0928e-06	1.6563e-06	1.2149e-06	7.6878e-07	3.1776e-07	-1.3814e-07	-5.9894e-07	-1.0647e-06	-1.5354e-06	-2.011e-06	-2.4917e-06
	655.43	-8.9393e-05	5.2259e-05	-8.9632e-06	-7.8051e-05	3.6448e-05	3.1001e-05	3.055e-05	3.0093e-05	2.963e-05	2.916e-05	2.8685e-05	2.8204e-05	2.7716e-05	2.7222e-05	2.6722e-05	2.6215e-05	2.5702e-05	2.5183e-05	2.4657e-05	2.4125e-05	2.3586e-05	2.3041e-05	2.2489e-05	2.193e-05	2.1365e-05	2.0793e-05	2.0214e-05	1.9628e-05	1.9036e-05	1.8437e-05	1.783e-05	1.7217e-05	1.6597e-05	1.597e-05	1.5335e-05	1.4694e-05	1.4045e-05	1.339e-05	1.2727e-05	1.2056e-05	1.1379e-05	1.0694e-05	1.0001e-05	9.3012e-06	8.5939e-06	7.879e-06	7.1566e-06	6.4265e-06
	656.01	-0.00010366	7.5024e-05	-4.5117e-05	-6.9995e-05	3.8956e-05	1.4491e-05	1.3696e-05	1.2889e-05	1.2072e-05	1.1244e-05	1.0406e-05	9.557e-06	8.697e-06	7.8262e-06	6.9443e-06	6.0514e-06	5.1474e-06	4.2322e-06	3.3057e-06	2.368e-06	1.4188e-06	4.5819e-07	-5.1397e-07	-1.4977e-06	-2.4931e-06	-3.5003e-06	-4.5192e-06	-5.5501e-06	-6.5928e-06	-7.6476e-06	-8.7145e-06	-9.7935e-06	-1.0885e-05	-1.1988e-05	-1.3104e-05	-1.4232e-05	-1.5373e-05	-1.6526e-05	-1.7692e-05	-1.8871e-05	-2.0063e-05	-2.1267e-05	-2.2484e-05	-2.3714e-05	-2.4957e-05	-2.6214e-05	-2.7483e-05	-3.3256e-05
	656.59	-0.00015935	0.00011929	-4.7919e-05	-9.3237e-05	2.6338e-05	1.4437e-05	1.3858e-05	1.3272e-05	1.2679e-05	1.2077e-05	1.1468e-05	1.0851e-05	1.0226e-05	9.5926e-06	8.9515e-06	8.3022e-06	7.6449e-06	6.9793e-06	6.3056e-06	5.6235e-06	4.9331e-06	4.2343e-06	3.527e-06	2.8113e-06	2.087e-06	1.3542e-06	6.1267e-07	-1.3753e-07	-8.9647e-07	-1.6642e-06	-2.4408e-06	-3.2263e-06	-4.0207e-06	-4.8241e-06	-5.6366e-06	-6.4582e-06	-7.2889e-06	-8.1288e-06	-8.978e-06	-9.8364e-06	-1.0704e-05	-1.1581e-05	-1.2468e-05	-1.3364e-05	-1.427e-05	-1.5185e-05	-1.611e-05	-4.1558e-05
	657.17	-0.00010357	0.00010828	-4.8369e-05	-7.0069e-05	1.4657e-05	-1.3917e-05	-1.4715e-05	-1.5524e-05	-1.6343e-05	-1.7173e-05	-1.8013e-05	-1.8865e-05	-1.9727e-05	-2.06e-05	-2.1484e-05	-2.2379e-05	-2.3285e-05	-2.4203e-05	-2.5131e-05	-2.6071e-05	-2.7023e-05	-2.7986e-05	-2.896e-05	-2.9946e-05	-3.0944e-05	-3.1953e-05	-3.2974e-05	-3.4007e-05	-3.5052e-05	-3.6109e-05	-3.7178e-05	-3.8259e-05	-3.9353e-05	-4.0458e-05	-4.1576e-05	-4.2707e-05	-4.385e-05	-4.5005e-05	-4.6173e-05	-4.7354e-05	-4.8548e-05	-4.9754e-05	-5.0973e-05	-5.2206e-05	-5.3451e-05	-5.4709e-05	-5.5981e-05	-9.0231e-05
	657.75	-9.9237e-05	0.00011272	-3.3005e-05	-9.0063e-05	1.9426e-05	-8.4106e-06	-9.267e-06	-1.0135e-05	-1.1013e-05	-1.1904e-05	-1.2806e-05	-1.3719e-05	-1.4644e-05	-1.558e-05	-1.6529e-05	-1.7489e-05	-1.8461e-05	-1.9445e-05	-2.0441e-05	-2.1449e-05	-2.247e-05	-2.3502e-05	-2.4547e-05	-2.5605e-05	-2.6674e-05	-2.7757e-05	-2.8852e-05	-2.996e-05	-3.108e-05	-3.2213e-05	-3.336e-05	-3.4519e-05	-3.5691e-05	-3.6877e-05	-3.8076e-05	-3.9288e-05	-4.0513e-05	-4.1752e-05	-4.3004e-05	-4.427e-05	-4.5549e-05	-4.6843e-05	-4.815e-05	-4.9471e-05	-5.0806e-05	-5.2154e-05	-5.3517e-05	-0.00010367
	658.33	-0.00013744	0.00011677	-3.7592e-05	-7.5495e-05	3.8373e-06	-2.0997e-05	-2.171e-05	-2.2431e-05	-2.3163e-05	-2.3903e-05	-2.4654e-05	-2.5414e-05	-2.6183e-05	-2.6963e-05	-2.7752e-05	-2.8551e-05	-2.936e-05	-3.0179e-05	-3.1008e-05	-3.1848e-05	-3.2697e-05	-3.3557e-05	-3.4427e-05	-3.5307e-05	-3.6198e-05	-3.7099e-05	-3.8011e-05	-3.8933e-05	-3.9866e-05	-4.081e-05	-4.1765e-05	-4.2731e-05	-4.3707e-05	-4.4694e-05	-4.5693e-05	-4.6703e-05	-4.7723e-05	-4.8755e-05	-4.9799e-05	-5.0853e-05	-5.1919e-05	-5.2997e-05	-5.4086e-05	-5.5187e-05	-5.6299e-05	-5.7423e-05	-5.8559e-05	-0.00013205
	658.91	-0.00015818	0.00012471	-4.6209e-05	-6.9496e-05	-3.0586e-06	-3.9823e-05	-4.0723e-05	-4.1634e-05	-4.2557e-05	-4.3492e-05	-4.4439e-05	-4.5399e-05	-4.637e-05	-4.7353e-05	-4.8349e-05	-4.9358e-05	-5.0378e-05	-5.1411e-05	-5.2457e-05	-5.3516e-05	-5.4587e-05	-5.5671e-05	-5.6768e-05	-5.7878e-05	-5.9001e-05	-6.0137e-05	-6.1286e-05	-6.2449e-05	-6.3625e-05	-6.4815e-05	-6.6018e-05	-6.7234e-05	-6.8464e-05	-6.9708e-05	-7.0966e-05	-7.2238e-05	-7.3524e-05	-7.4823e-05	-7.6137e-05	-7.7465e-05	-7.8808e-05	-8.0164e-05	-8.1536e-05	-8.2921e-05	-8.4322e-05	-8.5736e-05	-8.7229e-05	-0.00015098
	659.49	-0.00017665	0.0001351	-6.5448e-05	-8.2454e-05	1.4569e-05	-2.1497e-05	-2.2432e-05	-2.3379e-05	-2.4339e-05	-2.5312e-05	-2.6297e-05	-2.7294e-05	-2.8304e-05	-2.9327e-05	-3.0363e-05	-3.1412e-05	-3.2474e-05	-3.3549e-05	-3.4637e-05	-3.5738e-05	-3.6853e-05	-3.7981e-05	-3.9122e-05	-4.0278e-05	-4.1446e-05	-4.2629e-05	-4.3825e-05	-4.5036e-05	-4.626e-05	-4.7498e-05	-4.875e-05	-5.0017e-05	-5.1298e-05	-5.2593e-05	-5.3903e-05	-5.5227e-05	-5.6566e-05	-5.792e-05	-5.9288e-05	-6.0672e-05	-6.207e-05	-6.3483e-05	-6.4911e-05	-6.6355e-05	-6.7814e-05	-6.9288e-05	-7.9882e-05	-0.00014478
	660.07	-0.0001821	0.00015611	-7.7782e-05	-8.3165e-05	7.5391e-06	-3.979e-05	-4.0889e-05	-4.2001e-05	-4.3128e-05	-4.4269e-05	-4.5425e-05	-4.6596e-05	-4.7781e-05	-4.8982e-05	-5.0197e-05	-5.1428e-05	-5.2673e-05	-5.3934e-05	-5.521e-05	-5.6502e-05	-5.7809e-05	-5.9132e-05	-6.0471e-05	-6.1825e-05	-6.3195e-05	-6.4582e-05	-6.5984e-05	-6.7403e-05	-6.8838e-05	-7.0289e-05	-7.1757e-05	-7.3241e-05	-7.4742e-05	-7.626e-05	-7.7794e-05	-7.9346e-05	-8.0914e-05	-8.25e-05	-8.4103e-05	-8.5723e-05	-8.736e-05	-8.9015e-05	-9.0688e-05	-9.2378e-05	-9.4086e-05	-9.5812e-05	-0.0001208	-0.00010475
	660.65	-0.00023089	0.00017605	-9.9725e-05	-7.9833e-05	5.1634e-06	-4.0534e-05	-4.1551e-05	-4.2581e-05	-4.3625e-05	-4.4682e-05	-4.5752e-05	-4.6837e-05	-4.7935e-05	-4.9046e-05	-5.0172e-05	-5.1312e-05	-5.2466e-05	-5.3634e-05	-5.4816e-05	-5.6013e-05	-5.7224e-05	-5.8449e-05	-5.9689e-05	-6.0944e-05	-6.2214e-05	-6.3498e-05	-6.4798e-05	-6.6112e-05	-6.7442e-05	-6.8787e-05	-7.0147e-05	-7.1522e-05	-7.2913e-05	-7.4319e-05	-7.5742e-05	-7.7179e-05	-7.8633e-05	-8.0103e-05	-8.1588e-05	-8.309e-05	-8.4607e-05	-8.6141e-05	-8.7692e-05	-8.9259e-05	-9.0842e-05	-9.2442e-05	-0.0001425	-6.4362e-05
	661.22	-0.00021277	0.00016351	-9.2255e-05	-7.7549e-05	7.3126e-06	-3.0629e-05	-3.1501e-05	-3.2384e-05	-3.328e-05	-3.4187e-05	-3.5105e-05	-3.6035e-05	-3.6977e-05	-3.7931e-05	-3.8897e-05	-3.9875e-05	-4.0865e-05	-4.1867e-05	-4.2882e-05	-4.3909e-05	-4.4948e-05	-4.5999e-05	-4.7064e-05	-4.8141e-05	-4.923e-05	-5.0333e-05	-5.1448e-05	-5.2576e-05	-5.3717e-05	-5.4871e-05	-5.6039e-05	-5.722e-05	-5.8413e-05	-5.9621e-05	-6.0842e-05	-6.2076e-05	-6.3324e-05	-6.4585e-05	-6.5861e-05	-6.715e-05	-6.8453e-05	-6.977e-05	-7.1101e-05	-7.2446e-05	-7.3806e-05	-7.5179e-05	-0.00015444	-2.1018e-05
	661.8	-0.00017982	0.00015481	-9.7295e-05	-8.2329e-05	2.3475e-05	-1.8867e-05	-1.9869e-05	-2.0884e-05	-2.1913e-05	-2.2955e-05	-2.401e-05	-2.5079e-05	-2.6161e-05	-2.7257e-05	-2.8367e-05	-2.949e-05	-3.0628e-05	-3.1779e-05	-3.2945e-05	-3.4124e-05	-3.5318e-05	-3.6527e-05	-3.7749e-05	-3.8987e-05	-4.0238e-05	-4.1505e-05	-4.2786e-05	-4.4082e-05	-4.5393e-05	-4.672e-05	-4.8061e-05	-4.9417e-05	-5.0789e-05	-5.2176e-05	-5.3578e-05	-5.4996e-05	-5.643e-05	-5.7879e-05	-5.9345e-05	-6.0826e-05	-6.2323e-05	-6.3836e-05	-6.5365e-05	-6.691e-05	-6.8472e-05	-7.005e-05	-0.00018865	-2.5862e-05
	662.38	-0.00014818	0.00015718	-8.3047e-05	-7.4356e-05	4.1639e-06	-2.9279e-05	-3.0057e-05	-3.0846e-05	-3.1645e-05	-3.2454e-05	-3.3274e-05	-3.4104e-05	-3.4945e-05	-3.5796e-05	-3.6658e-05	-3.7531e-05	-3.8415e-05	-3.9309e-05	-4.0215e-05	-4.1131e-05	-4.2059e-05	-4.2997e-05	-4.3947e-05	-4.4908e-05	-4.5881e-05	-4.6865e-05	-4.786e-05	-4.8867e-05	-4.9886e-05	-5.0916e-05	-5.1958e-05	-5.3012e-05	-5.4078e-05	-5.5155e-05	-5.6245e-05	-5.7347e-05	-5.8461e-05	-5.9587e-05	-6.0725e-05	-6.1876e-05	-6.3039e-05	-6.4215e-05	-6.5403e-05	-6.6604e-05	-6.7817e-05	-6.9462e-05	-0.00018508	-4.6174e-05
	662.96	-0.00012615	0.00015382	-0.00011476	-9.0605e-05	4.7657e-05	-4.9485e-06	-6.2004e-06	-7.4686e-06	-8.7532e-06	-1.0054e-05	-1.1372e-05	-1.2707e-05	-1.4058e-05	-1.5427e-05	-1.6812e-05	-1.8215e-05	-1.9635e-05	-2.1072e-05	-2.2527e-05	-2.3999e-05	-2.5489e-05	-2.6997e-05	-2.8523e-05	-3.0067e-05	-3.1629e-05	-3.3209e-05	-3.4807e-05	-3.6424e-05	-3.806e-05	-3.9714e-05	-4.1387e-05	-4.3079e-05	-4.4789e-05	-4.6519e-05	-4.8268e-05	-5.0036e-05	-5.1824e-05	-5.3631e-05	-5.5458e-05	-5.7305e-05	-5.9171e-05	-6.1057e-05	-6.2963e-05	-6.489e-05	-6.6837e-05	-8.1509e-05	-0.0001693	-1.8444e-05
	663.54	-0.00014262	0.00015574	-9.9466e-05	-9.7147e-05	3.9265e-05	-2.0584e-05	-2.2e-05	-2.3435e-05	-2.4888e-05	-2.636e-05	-2.785e-05	-2.936e-05	-3.0888e-05	-3.2435e-05	-3.4002e-05	-3.5588e-05	-3.7193e-05	-3.8818e-05	-4.0462e-05	-4.2127e-05	-4.3811e-05	-4.5515e-05	-4.7239e-05	-4.8984e-05	-5.0749e-05	-5.2534e-05	-5.4341e-05	-5.6167e-05	-5.8015e-05	-5.9883e-05	-6.1773e-05	-6.3684e-05	-6.5616e-05	-6.757e-05	-6.9545e-05	-7.1542e-05	-7.356e-05	-7.5601e-05	-7.7664e-05	-7.9748e-05	-8.1855e-05	-8.3985e-05	-8.6136e-05	-8.8311e-05	-9.0508e-05	-0.00012341	-0.00014504	-6.8404e-05
	664.12	-0.00016789	0.00020146	-9.3187e-05	-0.00011931	1.843e-05	-2.8254e-05	-2.9457e-05	-3.0675e-05	-3.1908e-05	-3.3158e-05	-3.4423e-05	-3.5704e-05	-3.7e-05	-3.8313e-05	-3.9642e-05	-4.0988e-05	-4.2349e-05	-4.3727e-05	-4.5122e-05	-4.6533e-05	-4.7961e-05	-4.9406e-05	-5.0867e-05	-5.2346e-05	-5.3842e-05	-5.5355e-05	-5.6885e-05	-5.8433e-05	-5.9998e-05	-6.1581e-05	-6.3182e-05	-6.48e-05	-6.6437e-05	-6.8091e-05	-6.9764e-05	-7.1454e-05	-7.3164e-05	-7.4891e-05	-7.6637e-05	-7.8402e-05	-8.0185e-05	-8.1987e-05	-8.3808e-05	-8.5648e-05	-8.7507e-05	-0.00012223	-7.1888e-05	-6.1424e-05
	664.7	-0.00016392	0.00015954	-7.291e-05	-0.0001066	2.5766e-05	-2.4064e-05	-2.5356e-05	-2.6664e-05	-2.7988e-05	-2.933e-05	-3.0688e-05	-3.2064e-05	-3.3457e-05	-3.4867e-05	-3.6294e-05	-3.7739e-05	-3.9202e-05	-4.0682e-05	-4.218e-05	-4.3696e-05	-4.523e-05	-4.6782e-05	-4.8352e-05	-4.9941e-05	-5.1548e-05	-5.3174e-05	-5.4818e-05	-5.6481e-05	-5.8163e-05	-5.9864e-05	-6.1585e-05	-6.3324e-05	-6.5082e-05	-6.686e-05	-6.8658e-05	-7.0475e-05	-7.2312e-05	-7.4169e-05	-7.6045e-05	-7.7942e-05	-7.9859e-05	-8.1796e-05	-8.3754e-05	-8.5732e-05	-8.773e-05	-0.00014875	-5.5929e-05	-0.00011428
	665.28	-0.00011146	0.0001348	-7.7488e-05	-7.9352e-05	2.3151e-05	-3.2175e-05	-3.3408e-05	-3.4656e-05	-3.592e-05	-3.7199e-05	-3.8494e-05	-3.9805e-05	-4.1133e-05	-4.2476e-05	-4.3835e-05	-4.5211e-05	-4.6604e-05	-4.8012e-05	-4.9438e-05	-5.088e-05	-5.2339e-05	-5.3814e-05	-5.5307e-05	-5.6817e-05	-5.8344e-05	-5.9888e-05	-6.145e-05	-6.3029e-05	-6.4625e-05	-6.624e-05	-6.7872e-05	-6.9522e-05	-7.119e-05	-7.2876e-05	-7.458e-05	-7.6302e-05	-7.8043e-05	-7.9802e-05	-8.158e-05	-8.3376e-05	-8.5191e-05	-8.7025e-05	-8.8878e-05	-9.075e-05	-9.2641e-05	-0.00012903	-4.3785e-05	-0.00010738
	665.86	-0.00012532	0.0001542	-7.7544e-05	-9.5632e-05	2.3118e-05	-1.8877e-05	-1.9942e-05	-2.102e-05	-2.2112e-05	-2.3218e-05	-2.4338e-05	-2.5471e-05	-2.6619e-05	-2.7782e-05	-2.8958e-05	-3.0149e-05	-3.1355e-05	-3.2575e-05	-3.381e-05	-3.5059e-05	-3.6323e-05	-3.7603e-05	-3.8897e-05	-4.0206e-05	-4.1531e-05	-4.2871e-05	-4.4226e-05	-4.5597e-05	-4.6983e-05	-4.8385e-05	-4.9803e-05	-5.1236e-05	-5.2685e-05	-5.4151e-05	-5.5632e-05	-5.713e-05	-5.8643e-05	-6.0174e-05	-6.172e-05	-6.3283e-05	-6.4863e-05	-6.6459e-05	-6.8072e-05	-6.9702e-05	-7.1586e-05	-0.00013737	-5.3405e-05	-0.00012023
	666.44	-0.00011241	0.00014308	-8.3106e-05	-9.2224e-05	3.3315e-05	-1.5772e-05	-1.6966e-05	-1.8176e-05	-1.9402e-05	-2.0643e-05	-2.19e-05	-2.3172e-05	-2.446e-05	-2.5764e-05	-2.7085e-05	-2.8421e-05	-2.9774e-05	-3.1143e-05	-3.2528e-05	-3.393e-05	-3.5349e-05	-3.6784e-05	-3.8236e-05	-3.9705e-05	-4.1191e-05	-4.2694e-05	-4.4215e-05	-4.5753e-05	-4.7308e-05	-4.888e-05	-5.0471e-05	-5.2079e-05	-5.3704e-05	-5.5348e-05	-5.701e-05	-5.869e-05	-6.0388e-05	-6.2104e-05	-6.3839e-05	-6.5592e-05	-6.7364e-05	-6.9154e-05	-7.0964e-05	-7.2792e-05	-8.2066e-05	-0.00013571	-4.8255e-05	-0.00010641
	667.01	-0.00012902	0.00012534	-6.7615e-05	-9.8992e-05	4.3593e-05	-1.6095e-05	-1.7578e-05	-1.9081e-05	-2.0602e-05	-2.2143e-05	-2.3703e-05	-2.5282e-05	-2.6881e-05	-2.85e-05	-3.0138e-05	-3.1797e-05	-3.3475e-05	-3.5173e-05	-3.6892e-05	-3.8631e-05	-4.0391e-05	-4.2171e-05	-4.3972e-05	-4.5794e-05	-4.7637e-05	-4.9501e-05	-5.1386e-05	-5.3293e-05	-5.5221e-05	-5.717e-05	-5.9142e-05	-6.1135e-05	-6.315e-05	-6.5187e-05	-6.7247e-05	-6.9328e-05	-7.1432e-05	-7.3559e-05	-7.5708e-05	-7.7881e-05	-8.0076e-05	-8.2294e-05	-8.4535e-05	-8.68e-05	-0.00011044	-0.0001233	-7.0933e-05	-0.00010747
	667.59	-0.00015224	0.00010895	-9.0924e-05	-9.4545e-05	6.8233e-05	-7.629e-06	-9.3708e-06	-1.1134e-05	-1.292e-05	-1.4727e-05	-1.6557e-05	-1.8409e-05	-2.0284e-05	-2.2181e-05	-2.41e-05	-2.6043e-05	-2.8008e-05	-2.9997e-05	-3.2009e-05	-3.4044e-05	-3.6102e-05	-3.8185e-05	-4.0291e-05	-4.2421e-05	-4.4575e-05	-4.6753e-05	-4.8956e-05	-5.1183e-05	-5.3434e-05	-5.571e-05	-5.8012e-05	-6.0338e-05	-6.2689e-05	-6.5065e-05	-6.7467e-05	-6.9895e-05	-7.2348e-05	-7.4827e-05	-7.7331e-05	-7.9862e-05	-8.2419e-05	-8.5003e-05	-8.7612e-05	-9.0249e-05	-0.00011786	-8.6217e-05	-0.00010397	-7.8773e-05
	668.17	-0.00014658	8.1337e-05	-7.4394e-05	-8.0157e-05	6.4498e-05	-1.562e-05	-1.7279e-05	-1.8957e-05	-2.0653e-05	-2.2369e-05	-2.4104e-05	-2.5858e-05	-2.7631e-05	-2.9424e-05	-3.1237e-05	-3.3069e-05	-3.492e-05	-3.6792e-05	-3.8683e-05	-4.0595e-05	-4.2526e-05	-4.4478e-05	-4.6451e-05	-4.8443e-05	-5.0456e-05	-5.249e-05	-5.4545e-05	-5.6621e-05	-5.8717e-05	-6.0835e-05	-6.2973e-05	-6.5133e-05	-6.7315e-05	-6.9518e-05	-7.1742e-05	-7.3988e-05	-7.6256e-05	-7.8546e-05	-8.0858e-05	-8.3192e-05	-8.5548e-05	-8.7926e-05	-9.0327e-05	-9.2751e-05	-0.00010605	-7.6189e-05	-0.00014663	-3.5577e-05
	668.75	-0.00013984	6.5631e-05	-7.1098e-05	-8.3868e-05	7.9773e-05	9.6627e-06	7.9777e-06	6.2715e-06	4.5439e-06	2.7949e-06	1.0244e-06	-7.6793e-07	-2.5821e-06	-4.4182e-06	-6.2765e-06	-8.157e-06	-1.006e-05	-1.1985e-05	-1.3933e-05	-1.5904e-05	-1.7898e-05	-1.9915e-05	-2.1954e-05	-2.4018e-05	-2.6104e-05	-2.8215e-05	-3.0348e-05	-3.2506e-05	-3.4688e-05	-3.6894e-05	-3.9124e-05	-4.1378e-05	-4.3657e-05	-4.5961e-05	-4.8289e-05	-5.0642e-05	-5.302e-05	-5.5424e-05	-5.7852e-05	-6.0306e-05	-6.2786e-05	-6.5291e-05	-6.7822e-05	-7.0379e-05	-0.00012391	-0.00010317	-0.00013705	-5.2969e-08
	669.33	-0.00011333	4.1061e-05	-1.9074e-05	-7.6652e-05	5.2813e-05	-9.2085e-06	-1.0623e-05	-1.2055e-05	-1.3504e-05	-1.4971e-05	-1.6454e-05	-1.7955e-05	-1.9474e-05	-2.101e-05	-2.2564e-05	-2.4136e-05	-2.5726e-05	-2.7333e-05	-2.8959e-05	-3.0603e-05	-3.2266e-05	-3.3947e-05	-3.5646e-05	-3.7364e-05	-3.9101e-05	-4.0857e-05	-4.2631e-05	-4.4425e-05	-4.6237e-05	-4.8069e-05	-4.9921e-05	-5.1792e-05	-5.3682e-05	-5.5592e-05	-5.7522e-05	-5.9471e-05	-6.1441e-05	-6.343e-05	-6.544e-05	-6.747e-05	-6.952e-05	-7.1591e-05	-7.3683e-05	-7.5817e-05	-9.8783e-05	-7.39e-05	-0.00011879	-9.7807e-07
	669.91	-9.4344e-05	2.9248e-05	-2.8971e-05	-6.8568e-05	6.3675e-05	-8.8065e-06	-1.0393e-05	-1.1998e-05	-1.3622e-05	-1.5265e-05	-1.6928e-05	-1.8609e-05	-2.031e-05	-2.203e-05	-2.377e-05	-2.553e-05	-2.7309e-05	-2.9108e-05	-3.0928e-05	-3.2767e-05	-3.4627e-05	-3.6506e-05	-3.8407e-05	-4.0328e-05	-4.2269e-05	-4.4232e-05	-4.6215e-05	-4.8219e-05	-5.0244e-05	-5.2291e-05	-5.4358e-05	-5.6448e-05	-5.8558e-05	-6.0691e-05	-6.2845e-05	-6.5021e-05	-6.7219e-05	-6.9439e-05	-7.1681e-05	-7.3946e-05	-7.6233e-05	-7.8542e-05	-8.0874e-05	-8.5001e-05	-0.0001029	-8.7073e-05	-0.00013913	-4.6111e-05
	670.49	-0.00014709	5.2167e-05	-3.5873e-05	-7.3837e-05	5.383e-05	-2.3993e-05	-2.5725e-05	-2.7479e-05	-2.9255e-05	-3.1052e-05	-3.2871e-05	-3.4712e-05	-3.6575e-05	-3.846e-05	-4.0368e-05	-4.2298e-05	-4.4251e-05	-4.6226e-05	-4.8224e-05	-5.0246e-05	-5.229e-05	-5.4358e-05	-5.6449e-05	-5.8563e-05	-6.0702e-05	-6.2864e-05	-6.505e-05	-6.726e-05	-6.9494e-05	-7.1753e-05	-7.4036e-05	-7.6343e-05	-7.8675e-05	-8.1032e-05	-8.3415e-05	-8.5822e-05	-8.8254e-05	-9.0712e-05	-9.3195e-05	-9.5704e-05	-9.8239e-05	-0.0001008	-0.00010339	-0.00011721	-0.00013307	-0.00010626	-0.000113	-6.4473e-05
	671.07	-0.00017575	6.1454e-05	-4.6356e-05	-8.5962e-05	6.5657e-05	-2.1395e-05	-2.3335e-05	-2.53e-05	-2.7288e-05	-2.9301e-05	-3.1338e-05	-3.3399e-05	-3.5485e-05	-3.7595e-05	-3.9731e-05	-4.1891e-05	-4.4076e-05	-4.6287e-05	-4.8523e-05	-5.0785e-05	-5.3072e-05	-5.5386e-05	-5.7725e-05	-6.009e-05	-6.2482e-05	-6.49e-05	-6.7345e-05	-6.9816e-05	-7.2315e-05	-7.484e-05	-7.7392e-05	-7.9972e-05	-8.2579e-05	-8.5214e-05	-8.7877e-05	-9.0567e-05	-9.3286e-05	-9.6032e-05	-9.8807e-05	-0.00010161	-0.00010444	-0.0001073	-0.00011019	-0.0001339	-0.00011363	-0.00011849	-0.00010558	-9.0816e-05
	671.64	-0.00019053	5.5531e-05	-9.3783e-06	-9.3182e-05	4.6126e-05	-2.7467e-05	-2.9154e-05	-3.0861e-05	-3.259e-05	-3.434e-05	-3.6111e-05	-3.7904e-05	-3.9718e-05	-4.1554e-05	-4.3412e-05	-4.5292e-05	-4.7194e-05	-4.9119e-05	-5.1065e-05	-5.3034e-05	-5.5026e-05	-5.7041e-05	-5.9078e-05	-6.1139e-05	-6.3222e-05	-6.5329e-05	-6.746e-05	-6.9614e-05	-7.1791e-05	-7.3992e-05	-7.6218e-05	-7.8467e-05	-8.0741e-05	-8.3038e-05	-8.5361e-05	-8.7708e-05	-9.0079e-05	-9.2476e-05	-9.4897e-05	-9.7343e-05	-9.9815e-05	-0.00010231	-0.00010483	-0.00014112	-9.9019e-05	-0.00012173	-8.3541e-05	-0.00010499
	672.22	-0.00015177	6.2218e-05	-1.362e-06	-8.7822e-05	2.993e-05	-2.3507e-05	-2.48e-05	-2.6109e-05	-2.7435e-05	-2.8777e-05	-3.0136e-05	-3.1513e-05	-3.2906e-05	-3.4316e-05	-3.5744e-05	-3.7189e-05	-3.8651e-05	-4.0131e-05	-4.1629e-05	-4.3144e-05	-4.4677e-05	-4.6228e-05	-4.7798e-05	-4.9385e-05	-5.0991e-05	-5.2615e-05	-5.4257e-05	-5.5919e-05	-5.7599e-05	-5.9297e-05	-6.1015e-05	-6.2751e-05	-6.4507e-05	-6.6282e-05	-6.8076e-05	-6.989e-05	-7.1723e-05	-7.3576e-05	-7.5449e-05	-7.7342e-05	-7.9254e-05	-8.1187e-05	-8.3139e-05	-0.00016776	-7.1562e-05	-9.8635e-05	-5.462e-05	-0.00010439
	672.8	-0.0001523	2.2814e-05	-2.1637e-05	-6.2192e-05	5.4923e-05	-2.0725e-05	-2.2429e-05	-2.4155e-05	-2.5903e-05	-2.7673e-05	-2.9465e-05	-3.1279e-05	-3.3116e-05	-3.4975e-05	-3.6856e-05	-3.8761e-05	-4.0688e-05	-4.2639e-05	-4.4612e-05	-4.6609e-05	-4.863e-05	-5.0673e-05	-5.2741e-05	-5.4833e-05	-5.6948e-05	-5.9088e-05	-6.1252e-05	-6.344e-05	-6.5653e-05	-6.7891e-05	-7.0153e-05	-7.244e-05	-7.4753e-05	-7.7091e-05	-7.9454e-05	-8.1842e-05	-8.4256e-05	-8.6696e-05	-8.9162e-05	-9.1654e-05	-9.4172e-05	-9.6717e-05	-9.9288e-05	-0.00020283	-5.0094e-05	-0.00010456	-7.0021e-05	-0.0001201
	673.38	-0.00013248	2.059e-05	-9.2156e-07	-7.5553e-05	5.0951e-05	-9.1148e-06	-1.0548e-05	-1.2e-05	-1.347e-05	-1.4959e-05	-1.6466e-05	-1.7992e-05	-1.9536e-05	-2.11e-05	-2.2683e-05	-2.4285e-05	-2.5906e-05	-2.7547e-05	-2.9207e-05	-3.0887e-05	-3.2587e-05	-3.4307e-05	-3.6046e-05	-3.7806e-05	-3.9586e-05	-4.1386e-05	-4.3207e-05	-4.5048e-05	-4.6911e-05	-4.8793e-05	-5.0697e-05	-5.2622e-05	-5.4568e-05	-5.6536e-05	-5.8524e-05	-6.0535e-05	-6.2566e-05	-6.462e-05	-6.6695e-05	-6.8793e-05	-7.0912e-05	-7.3054e-05	-8.1052e-05	-0.00017131	-5.3512e-05	-6.6072e-05	-4.6553e-05	-8.9778e-05
	673.96	-0.00011859	7.5556e-06	9.4944e-06	-9.9166e-05	7.0282e-05	7.6333e-06	6.0489e-06	4.4444e-06	2.8195e-06	1.1741e-06	-4.9193e-07	-2.1787e-06	-3.8863e-06	-5.6149e-06	-7.3646e-06	-9.1356e-06	-1.0928e-05	-1.2742e-05	-1.4577e-05	-1.6435e-05	-1.8314e-05	-2.0215e-05	-2.2138e-05	-2.4084e-05	-2.6052e-05	-2.8043e-05	-3.0056e-05	-3.2092e-05	-3.4151e-05	-3.6233e-05	-3.8338e-05	-4.0466e-05	-4.2618e-05	-4.4794e-05	-4.6993e-05	-4.9216e-05	-5.1463e-05	-5.3734e-05	-5.6029e-05	-5.8348e-05	-6.0692e-05	-6.3061e-05	-9.4613e-05	-0.0001651	-5.1898e-05	-6.7382e-05	-8.4792e-05	-9.4156e-05
	674.54	-0.00014446	-5.276e-06	9.1507e-06	-8.6075e-05	6.6954e-05	-1.3139e-05	-1.5015e-05	-1.6915e-05	-1.8838e-05	-2.0786e-05	-2.2758e-05	-2.4755e-05	-2.6776e-05	-2.8822e-05	-3.0893e-05	-3.2989e-05	-3.5111e-05	-3.7257e-05	-3.943e-05	-4.1628e-05	-4.3851e-05	-4.6101e-05	-4.8377e-05	-5.0679e-05	-5.3008e-05	-5.5363e-05	-5.7745e-05	-6.0154e-05	-6.2589e-05	-6.5052e-05	-6.7543e-05	-7.0061e-05	-7.2606e-05	-7.518e-05	-7.7781e-05	-8.041e-05	-8.3068e-05	-8.5754e-05	-8.8468e-05	-9.1212e-05	-9.3984e-05	-9.6785e-05	-0.00016046	-0.00017527	-9.4968e-05	-9.0313e-05	-0.00010231	-8.8443e-05
	675.11	-0.00015165	-9.5783e-06	2.1443e-05	-0.00010018	6.9961e-05	-1.0243e-06	-2.7628e-06	-4.5235e-06	-6.3064e-06	-8.1117e-06	-9.9396e-06	-1.179e-05	-1.3664e-05	-1.556e-05	-1.7479e-05	-1.9422e-05	-2.1388e-05	-2.3378e-05	-2.5391e-05	-2.7428e-05	-2.949e-05	-3.1575e-05	-3.3684e-05	-3.5818e-05	-3.7976e-05	-4.0159e-05	-4.2367e-05	-4.46e-05	-4.6857e-05	-4.914e-05	-5.1449e-05	-5.3782e-05	-5.6142e-05	-5.8527e-05	-6.0938e-05	-6.3375e-05	-6.5838e-05	-6.8328e-05	-7.0844e-05	-7.3387e-05	-7.5956e-05	-7.8553e-05	-0.00017342	-0.00014102	-9.2963e-05	-8.4868e-05	-9.7471e-05	-7.1785e-05
	675.69	-9.9791e-05	-5.3732e-06	2.1687e-05	-9.5794e-05	6.4454e-05	1.3432e-05	1.2101e-05	1.0752e-05	9.3864e-06	8.0037e-06	6.6036e-06	5.1862e-06	3.7512e-06	2.2986e-06	8.2836e-07	-6.5976e-07	-2.1658e-06	-3.6899e-06	-5.2321e-06	-6.7926e-06	-8.3715e-06	-9.9688e-06	-1.1585e-05	-1.3219e-05	-1.4873e-05	-1.6545e-05	-1.8236e-05	-1.9947e-05	-2.1676e-05	-2.3425e-05	-2.5194e-05	-2.6982e-05	-2.8789e-05	-3.0617e-05	-3.2464e-05	-3.4331e-05	-3.6219e-05	-3.8126e-05	-4.0054e-05	-4.2002e-05	-4.3971e-05	-4.596e-05	-0.00015234	-0.00011847	-3.771e-05	-6.3261e-05	-5.073e-05	-5.0269e-05
	676.27	-6.7472e-05	2.8592e-05	4.4115e-05	-0.00010231	2.3453e-05	1.8036e-05	1.7645e-05	1.7249e-05	1.6848e-05	1.6441e-05	1.603e-05	1.5613e-05	1.5192e-05	1.4765e-05	1.4332e-05	1.3895e-05	1.3452e-05	1.3004e-05	1.255e-05	1.2091e-05	1.1627e-05	1.1157e-05	1.0681e-05	1.02e-05	9.7136e-06	9.2213e-06	8.7235e-06	8.2199e-06	7.7106e-06	7.1956e-06	6.6748e-06	6.1482e-06	5.6158e-06	5.0775e-06	4.5333e-06	3.9832e-06	3.4271e-06	2.865e-06	2.2968e-06	1.7226e-06	1.1423e-06	5.5589e-07	-0.00017159	-9.133e-05	-2.4663e-05	-7.558e-05	-3.0026e-05	-3.1376e-05
	676.85	-0.00010847	4.2392e-05	3.7927e-05	-9.0021e-05	9.043e-06	-5.6194e-06	-6.1263e-06	-6.6396e-06	-7.1596e-06	-7.6861e-06	-8.2193e-06	-8.7591e-06	-9.3057e-06	-9.8591e-06	-1.0419e-05	-1.0986e-05	-1.156e-05	-1.2141e-05	-1.2729e-05	-1.3323e-05	-1.3925e-05	-1.4534e-05	-1.515e-05	-1.5774e-05	-1.6404e-05	-1.7042e-05	-1.7687e-05	-1.8339e-05	-1.8999e-05	-1.9666e-05	-2.0341e-05	-2.1023e-05	-2.1713e-05	-2.241e-05	-2.3115e-05	-2.3828e-05	-2.4548e-05	-2.5276e-05	-2.6012e-05	-2.6756e-05	-2.7508e-05	-3.2769e-05	-0.00021047	-7.3525e-05	-6.8872e-06	-7.3927e-05	-2.8471e-05	-5.4245e-06
	677.43	-2.8634e-05	4.9338e-05	4.4695e-05	-9.0269e-05	-7.6294e-07	-2.0575e-05	-2.1161e-05	-2.1755e-05	-2.2356e-05	-2.2965e-05	-2.3581e-05	-2.4205e-05	-2.4837e-05	-2.5477e-05	-2.6125e-05	-2.678e-05	-2.7443e-05	-2.8115e-05	-2.8794e-05	-2.9482e-05	-3.0177e-05	-3.0881e-05	-3.1593e-05	-3.2314e-05	-3.3042e-05	-3.3779e-05	-3.4525e-05	-3.5279e-05	-3.6041e-05	-3.6812e-05	-3.7592e-05	-3.838e-05	-3.9177e-05	-3.9983e-05	-4.0797e-05	-4.1621e-05	-4.2453e-05	-4.3294e-05	-4.4145e-05	-4.5004e-05	-4.5872e-05	-6.9021e-05	-0.00017177	-4.0491e-05	-2.6325e-05	-6.5131e-05	1.5563e-05	-8.1856e-06
	678.01	-3.9074e-05	6.3557e-05	3.02e-05	-7.5804e-05	-8.5573e-06	-3.9261e-05	-4e-05	-4.075e-05	-4.1508e-05	-4.2277e-05	-4.3055e-05	-4.3843e-05	-4.464e-05	-4.5447e-05	-4.6265e-05	-4.7092e-05	-4.7929e-05	-4.8776e-05	-4.9634e-05	-5.0501e-05	-5.1379e-05	-5.2268e-05	-5.3166e-05	-5.4075e-05	-5.4995e-05	-5.5925e-05	-5.6865e-05	-5.7817e-05	-5.8779e-05	-5.9751e-05	-6.0735e-05	-6.173e-05	-6.2735e-05	-6.3752e-05	-6.478e-05	-6.5819e-05	-6.6869e-05	-6.793e-05	-6.9003e-05	-7.0087e-05	-7.1182e-05	-0.00013361	-0.00019266	-3.8697e-05	-2.4582e-05	-4.1668e-05	1.2155e-05	-3.5667e-05
	678.58	-6.1631e-05	7.4408e-05	1.9212e-05	-6.5036e-05	-1.7223e-05	-4.2319e-05	-4.2906e-05	-4.35e-05	-4.4103e-05	-4.4712e-05	-4.533e-05	-4.5955e-05	-4.6588e-05	-4.7229e-05	-4.7877e-05	-4.8534e-05	-4.9198e-05	-4.987e-05	-5.0551e-05	-5.1239e-05	-5.1936e-05	-5.2641e-05	-5.3354e-05	-5.4075e-05	-5.4805e-05	-5.5543e-05	-5.629e-05	-5.7045e-05	-5.7808e-05	-5.858e-05	-5.9361e-05	-6.015e-05	-6.0949e-05	-6.1755e-05	-6.2571e-05	-6.3396e-05	-6.4229e-05	-6.5071e-05	-6.5923e-05	-6.6783e-05	-6.7653e-05	-0.0001767	-0.00015085	-4.9842e-06	-2.2018e-05	-1.5793e-05	4.6997e-05	-6.5659e-05
	679.16	-3.4018e-05	3.3164e-05	2.6953e-05	-4.7789e-05	-9.0739e-06	-1.943e-05	-1.9717e-05	-2.0009e-05	-2.0303e-05	-2.0602e-05	-2.0904e-05	-2.121e-05	-2.152e-05	-2.1834e-05	-2.2152e-05	-2.2473e-05	-2.2799e-05	-2.3128e-05	-2.3461e-05	-2.3798e-05	-2.414e-05	-2.4485e-05	-2.4834e-05	-2.5187e-05	-2.5545e-05	-2.5906e-05	-2.6272e-05	-2.6642e-05	-2.7016e-05	-2.7394e-05	-2.7776e-05	-2.8163e-05	-2.8554e-05	-2.8949e-05	-2.9349e-05	-2.9752e-05	-3.0161e-05	-3.0573e-05	-3.099e-05	-3.1412e-05	-3.1838e-05	-0.00017307	-0.00011656	2.9175e-06	-5.9039e-05	8.29e-06	7.3426e-05	-0.00010897
	679.74	-7.2078e-07	2.1758e-05	4.0317e-05	-4.0225e-05	-2.0933e-05	-1.9501e-05	-1.9526e-05	-1.9551e-05	-1.9576e-05	-1.9601e-05	-1.9627e-05	-1.9653e-05	-1.968e-05	-1.9707e-05	-1.9734e-05	-1.9761e-05	-1.9789e-05	-1.9817e-05	-1.9846e-05	-1.9875e-05	-1.9904e-05	-1.9933e-05	-1.9963e-05	-1.9993e-05	-2.0024e-05	-2.0055e-05	-2.0086e-05	-2.0118e-05	-2.015e-05	-2.0182e-05	-2.0215e-05	-2.0248e-05	-2.0281e-05	-2.0315e-05	-2.0349e-05	-2.0384e-05	-2.0419e-05	-2.0454e-05	-2.049e-05	-2.0526e-05	-2.0562e-05	-0.00017675	-8.1598e-05	3.5898e-05	-2.4415e-05	6.3003e-05	9.5218e-05	-0.00015044
	680.32	-7.829e-06	1.8972e-05	1.5366e-05	-1.6885e-05	-1.4346e-05	-1.7307e-05	-1.7374e-05	-1.7442e-05	-1.7511e-05	-1.758e-05	-1.7651e-05	-1.7722e-05	-1.7795e-05	-1.7868e-05	-1.7942e-05	-1.8017e-05	-1.8093e-05	-1.817e-05	-1.8248e-05	-1.8327e-05	-1.8406e-05	-1.8487e-05	-1.8568e-05	-1.8651e-05	-1.8734e-05	-1.8819e-05	-1.8904e-05	-1.899e-05	-1.9077e-05	-1.9166e-05	-1.9255e-05	-1.9345e-05	-1.9436e-05	-1.9529e-05	-1.9622e-05	-1.9716e-05	-1.9812e-05	-1.9908e-05	-2.0005e-05	-2.0104e-05	-2.0577e-05	-0.00022216	-7.2882e-05	1.546e-05	-3.4865e-05	9.4175e-05	0.00012109	-0.00017207
	680.9	-3.8004e-05	1.3021e-05	-2.1466e-05	-2.0505e-06	8.657e-06	-1.3515e-05	-1.3949e-05	-1.4388e-05	-1.4833e-05	-1.5283e-05	-1.5739e-05	-1.6201e-05	-1.6668e-05	-1.7141e-05	-1.762e-05	-1.8105e-05	-1.8596e-05	-1.9092e-05	-1.9595e-05	-2.0103e-05	-2.0618e-05	-2.1138e-05	-2.1664e-05	-2.2197e-05	-2.2736e-05	-2.3281e-05	-2.3832e-05	-2.4389e-05	-2.4953e-05	-2.5523e-05	-2.6099e-05	-2.6681e-05	-2.727e-05	-2.7866e-05	-2.8468e-05	-2.9076e-05	-2.9691e-05	-3.0313e-05	-3.0941e-05	-3.1576e-05	-4.6456e-05	-0.00019193	-4.8456e-05	-1.1273e-06	-2.6042e-05	0.00012253	0.00010101	-0.00015761
	681.47	-3.3529e-05	2.6388e-05	-1.0867e-05	-1.1452e-05	-3.3705e-06	-2.6778e-05	-2.7239e-05	-2.7705e-05	-2.8178e-05	-2.8656e-05	-2.914e-05	-2.9631e-05	-3.0127e-05	-3.0629e-05	-3.1138e-05	-3.1653e-05	-3.2174e-05	-3.2701e-05	-3.3235e-05	-3.3774e-05	-3.4321e-05	-3.4873e-05	-3.5432e-05	-3.5998e-05	-3.657e-05	-3.7148e-05	-3.7733e-05	-3.8325e-05	-3.8923e-05	-3.9528e-05	-4.014e-05	-4.0759e-05	-4.1384e-05	-4.2016e-05	-4.2655e-05	-4.3301e-05	-4.3954e-05	-4.4614e-05	-4.5281e-05	-4.5955e-05	-8.9634e-05	-0.00018576	-4.0867e-05	-5.4074e-06	1.0521e-05	0.00014316	7.0089e-05	-0.00012581
	682.05	-6.1183e-05	2.6182e-05	-3.7369e-05	1.3116e-05	2.6279e-06	-3.5407e-05	-3.5968e-05	-3.6539e-05	-3.7118e-05	-3.7705e-05	-3.8301e-05	-3.8907e-05	-3.9521e-05	-4.0144e-05	-4.0776e-05	-4.1417e-05	-4.2067e-05	-4.2727e-05	-4.3396e-05	-4.4074e-05	-4.4762e-05	-4.5459e-05	-4.6167e-05	-4.6883e-05	-4.761e-05	-4.8347e-05	-4.9093e-05	-4.985e-05	-5.0616e-05	-5.1393e-05	-5.218e-05	-5.2978e-05	-5.3786e-05	-5.4604e-05	-5.5433e-05	-5.6272e-05	-5.7123e-05	-5.7984e-05	-5.8856e-05	-5.9739e-05	-0.00013601	-0.00016625	-3.7972e-05	-1.5049e-05	4.7785e-05	0.00014099	9.7019e-06	-9.6018e-05
	682.63	-9.1938e-05	6.7083e-05	-4.7561e-05	3.0263e-05	-3.653e-05	-7.2584e-05	-7.2907e-05	-7.3236e-05	-7.3571e-05	-7.3913e-05	-7.4262e-05	-7.4618e-05	-7.498e-05	-7.5349e-05	-7.5725e-05	-7.6108e-05	-7.6498e-05	-7.6895e-05	-7.73e-05	-7.7712e-05	-7.8131e-05	-7.8558e-05	-7.8992e-05	-7.9434e-05	-7.9884e-05	-8.0341e-05	-8.0807e-05	-8.128e-05	-8.1761e-05	-8.2251e-05	-8.2749e-05	-8.3255e-05	-8.3769e-05	-8.4291e-05	-8.4823e-05	-8.5362e-05	-8.5911e-05	-8.6468e-05	-8.7034e-05	-8.7609e-05	-0.00016884	-0.0001283	-3.4243e-05	-1.1726e-05	0.00010121	0.00013328	-5.4943e-05	-4.4383e-05
	683.21	-6.9858e-05	6.2784e-05	-5.055e-05	2.7119e-05	-2.8203e-05	-5.5404e-05	-5.5636e-05	-5.5874e-05	-5.6115e-05	-5.6362e-05	-5.6614e-05	-5.687e-05	-5.7132e-05	-5.7399e-05	-5.767e-05	-5.7947e-05	-5.8229e-05	-5.8516e-05	-5.8809e-05	-5.9107e-05	-5.9411e-05	-5.972e-05	-6.0034e-05	-6.0354e-05	-6.068e-05	-6.1012e-05	-6.1349e-05	-6.1692e-05	-6.2041e-05	-6.2396e-05	-6.2757e-05	-6.3124e-05	-6.3498e-05	-6.3877e-05	-6.4263e-05	-6.4655e-05	-6.5053e-05	-6.5458e-05	-6.5869e-05	-6.6287e-05	-0.00016098	-7.3407e-05	-2.0545e-05	6.4874e-06	0.00013656	0.00013689	-9.4505e-05	-9.4524e-06
	683.79	-4.8456e-05	8.0138e-05	-7.2732e-05	5.3759e-05	-4.7753e-05	-6.9639e-05	-6.9748e-05	-6.986e-05	-6.9974e-05	-7.0091e-05	-7.0211e-05	-7.0333e-05	-7.0458e-05	-7.0585e-05	-7.0715e-05	-7.0848e-05	-7.0983e-05	-7.1121e-05	-7.1263e-05	-7.1406e-05	-7.1553e-05	-7.1703e-05	-7.1856e-05	-7.2011e-05	-7.217e-05	-7.2332e-05	-7.2496e-05	-7.2664e-05	-7.2835e-05	-7.3009e-05	-7.3187e-05	-7.3367e-05	-7.3551e-05	-7.3739e-05	-7.3929e-05	-7.4123e-05	-7.432e-05	-7.4521e-05	-7.4725e-05	-7.4933e-05	-0.00016424	-4.6113e-05	1.4312e-05	1.6609e-05	0.00012032	0.00013875	-0.00013116	4.4171e-06
	684.36	-4.469e-05	9.0884e-05	-8.8188e-05	4.2745e-05	-2.6772e-05	-7.6847e-05	-7.7344e-05	-7.7851e-05	-7.8367e-05	-7.8892e-05	-7.9428e-05	-7.9973e-05	-8.0528e-05	-8.1094e-05	-8.1669e-05	-8.2255e-05	-8.2851e-05	-8.3458e-05	-8.4076e-05	-8.4704e-05	-8.5343e-05	-8.5993e-05	-8.6654e-05	-8.7326e-05	-8.801e-05	-8.8705e-05	-8.9411e-05	-9.0129e-05	-9.0859e-05	-9.1601e-05	-9.2354e-05	-9.312e-05	-9.3898e-05	-9.4688e-05	-9.5491e-05	-9.6306e-05	-9.7134e-05	-9.7974e-05	-9.8827e-05	-0.00010229	-0.00020477	-3.4535e-05	-3.2672e-05	2.2687e-05	6.588e-05	8.8221e-05	-0.00015721	-1.6222e-05
	684.94	-2.4317e-05	7.0965e-05	-8.5788e-05	2.9557e-05	3.0284e-07	-7.0694e-05	-7.1663e-05	-7.2648e-05	-7.3648e-05	-7.4663e-05	-7.5694e-05	-7.6741e-05	-7.7804e-05	-7.8883e-05	-7.9978e-05	-8.109e-05	-8.2218e-05	-8.3363e-05	-8.4524e-05	-8.5703e-05	-8.6899e-05	-8.8112e-05	-8.9342e-05	-9.059e-05	-9.1855e-05	-9.3139e-05	-9.444e-05	-9.5759e-05	-9.7097e-05	-9.8453e-05	-9.9828e-05	-0.00010122	-0.00010263	-0.00010406	-0.00010551	-0.00010698	-0.00010847	-0.00010998	-0.00011151	-0.00012603	-0.00017868	-3.7604e-05	-2.2447e-05	3.7435e-05	9.2188e-05	4.9204e-05	-0.00015803	-5.7812e-05
	685.52	-1.1562e-05	7.4536e-05	-9.9732e-05	2.8805e-05	9.2605e-06	-5.1049e-05	-5.189e-05	-5.2744e-05	-5.3611e-05	-5.4491e-05	-5.5384e-05	-5.6292e-05	-5.7213e-05	-5.8147e-05	-5.9096e-05	-6.0059e-05	-6.1035e-05	-6.2027e-05	-6.3032e-05	-6.4052e-05	-6.5087e-05	-6.6137e-05	-6.7201e-05	-6.8281e-05	-6.9376e-05	-7.0486e-05	-7.1611e-05	-7.2752e-05	-7.3908e-05	-7.5081e-05	-7.6269e-05	-7.7473e-05	-7.8693e-05	-7.993e-05	-8.1183e-05	-8.2452e-05	-8.3738e-05	-8.5041e-05	-8.6361e-05	-0.00012073	-0.00013568	-4.4589e-05	-4.3037e-05	2.8681e-05	8.1338e-05	-1.2116e-05	-0.0001277	-7.8799e-05
	686.1	-0.00012208	7.2518e-05	-0.00011368	4.8826e-05	3.033e-06	-3.8617e-05	-3.9053e-05	-3.9497e-05	-3.995e-05	-4.041e-05	-4.0879e-05	-4.1356e-05	-4.1842e-05	-4.2337e-05	-4.284e-05	-4.3352e-05	-4.3874e-05	-4.4404e-05	-4.4943e-05	-4.5491e-05	-4.6049e-05	-4.6616e-05	-4.7192e-05	-4.7778e-05	-4.8374e-05	-4.898e-05	-4.9595e-05	-5.022e-05	-5.0855e-05	-5.1501e-05	-5.2156e-05	-5.2822e-05	-5.3499e-05	-5.4185e-05	-5.4883e-05	-5.5591e-05	-5.6309e-05	-5.7039e-05	-5.778e-05	-0.00013343	-0.00010444	-5.1784e-05	-5.1697e-05	3.4234e-05	7.368e-05	-5.226e-05	-0.00011049	-9.2885e-05
	686.67	-0.00016022	5.0972e-05	-0.00011651	4.9206e-05	2.3168e-05	-3.3352e-05	-3.4082e-05	-3.4823e-05	-3.5577e-05	-3.6343e-05	-3.7122e-05	-3.7912e-05	-3.8716e-05	-3.9532e-05	-4.036e-05	-4.1202e-05	-4.2057e-05	-4.2925e-05	-4.3806e-05	-4.47e-05	-4.5608e-05	-4.6529e-05	-4.7465e-05	-4.8414e-05	-4.9377e-05	-5.0354e-05	-5.1345e-05	-5.2351e-05	-5.3371e-05	-5.4406e-05	-5.5455e-05	-5.6519e-05	-5.7598e-05	-5.8692e-05	-5.9802e-05	-6.0926e-05	-6.2066e-05	-6.3221e-05	-6.4392e-05	-0.00013779	-7.7552e-05	-5.3756e-05	-7.7749e-05	4.4493e-05	5.4344e-05	-0.00014124	-8.0928e-05	-8.8335e-05
	687.25	-0.00016625	5.5394e-05	-0.00011104	4.8674e-05	1.089e-05	-1.1224e-05	-1.1418e-05	-1.1616e-05	-1.1817e-05	-1.2022e-05	-1.2232e-05	-1.2445e-05	-1.2663e-05	-1.2885e-05	-1.3111e-05	-1.3341e-05	-1.3576e-05	-1.3815e-05	-1.4058e-05	-1.4306e-05	-1.4558e-05	-1.4815e-05	-1.5077e-05	-1.5343e-05	-1.5613e-05	-1.5889e-05	-1.6169e-05	-1.6454e-05	-1.6744e-05	-1.7039e-05	-1.7339e-05	-1.7644e-05	-1.7954e-05	-1.8269e-05	-1.859e-05	-1.8915e-05	-1.9246e-05	-1.9582e-05	-1.9923e-05	-0.00013684	-6.1438e-05	-4.8145e-05	-6.569e-05	9.9885e-05	7.1838e-05	-0.00020056	-7.4374e-05	-0.00013482
	687.83	-0.00016723	9.2596e-05	-0.00011216	2.158e-05	5.3863e-06	-2.6417e-05	-2.6807e-05	-2.7204e-05	-2.7608e-05	-2.8019e-05	-2.8436e-05	-2.886e-05	-2.9292e-05	-2.973e-05	-3.0175e-05	-3.0628e-05	-3.1088e-05	-3.1555e-05	-3.203e-05	-3.2512e-05	-3.3002e-05	-3.3499e-05	-3.4004e-05	-3.4517e-05	-3.5037e-05	-3.5565e-05	-3.6102e-05	-3.6646e-05	-3.7199e-05	-3.7759e-05	-3.8328e-05	-3.8905e-05	-3.9491e-05	-4.0085e-05	-4.0687e-05	-4.1298e-05	-4.1918e-05	-4.2546e-05	-4.3183e-05	-0.00015992	-2.242e-06	-3.1693e-06	-7.0988e-05	0.00010975	2.8068e-05	-0.00018627	-7.1567e-05	-0.0001392
	688.41	-0.00014673	0.00011177	-0.00010321	-7.1907e-06	2.7266e-06	-2.1165e-05	-2.1619e-05	-2.2078e-05	-2.2544e-05	-2.3015e-05	-2.3493e-05	-2.3976e-05	-2.4465e-05	-2.4959e-05	-2.546e-05	-2.5967e-05	-2.648e-05	-2.6999e-05	-2.7524e-05	-2.8055e-05	-2.8593e-05	-2.9136e-05	-2.9686e-05	-3.0242e-05	-3.0805e-05	-3.1374e-05	-3.1949e-05	-3.2531e-05	-3.3119e-05	-3.3713e-05	-3.4315e-05	-3.4922e-05	-3.5537e-05	-3.6158e-05	-3.6785e-05	-3.742e-05	-3.8061e-05	-3.8709e-05	-4.5466e-05	-0.00014975	4.5311e-06	-1.0869e-05	-8.9801e-05	8.7929e-05	-2.583e-05	-0.00018641	-8.9416e-05	-0.00018807
	688.98	-0.00013467	0.00011417	-0.00010408	-8.3543e-06	2.6781e-06	-3.0484e-05	-3.111e-05	-3.1745e-05	-3.2387e-05	-3.3036e-05	-3.3694e-05	-3.436e-05	-3.5034e-05	-3.5716e-05	-3.6407e-05	-3.7105e-05	-3.7812e-05	-3.8527e-05	-3.925e-05	-3.9982e-05	-4.0723e-05	-4.1471e-05	-4.2229e-05	-4.2995e-05	-4.3769e-05	-4.4553e-05	-4.5345e-05	-4.6146e-05	-4.6955e-05	-4.7774e-05	-4.8601e-05	-4.9438e-05	-5.0284e-05	-5.1138e-05	-5.2002e-05	-5.2875e-05	-5.3757e-05	-5.4649e-05	-6.8679e-05	-0.00010183	6.1815e-07	-8.3808e-06	-5.9825e-05	4.8246e-05	-8.5505e-05	-0.00015343	-0.00010532	-0.00021048
	689.56	-7.7292e-05	0.00012034	-9.1529e-05	-1.8897e-05	-3.9543e-06	-1.0616e-05	-1.0747e-05	-1.0879e-05	-1.1012e-05	-1.1148e-05	-1.1285e-05	-1.1423e-05	-1.1564e-05	-1.1706e-05	-1.185e-05	-1.1995e-05	-1.2143e-05	-1.2292e-05	-1.2442e-05	-1.2595e-05	-1.2749e-05	-1.2905e-05	-1.3063e-05	-1.3223e-05	-1.3385e-05	-1.3548e-05	-1.3713e-05	-1.388e-05	-1.4049e-05	-1.422e-05	-1.4393e-05	-1.4567e-05	-1.4744e-05	-1.4922e-05	-1.5102e-05	-1.5285e-05	-1.5469e-05	-1.5655e-05	-5.0636e-05	-5.2271e-05	2.0207e-05	-3.1846e-05	-3.1703e-05	1.2223e-05	-0.0001193	-0.00013962	-0.0001114	-0.00021828
	690.14	-1.8868e-05	0.00013188	-0.00012204	-5.1358e-06	4.6204e-06	4.0446e-05	4.0619e-05	4.0786e-05	4.095e-05	4.1109e-05	4.1263e-05	4.1413e-05	4.1558e-05	4.1698e-05	4.1834e-05	4.1965e-05	4.209e-05	4.2211e-05	4.2326e-05	4.2437e-05	4.2542e-05	4.2642e-05	4.2737e-05	4.2826e-05	4.2909e-05	4.2987e-05	4.306e-05	4.3127e-05	4.3187e-05	4.3243e-05	4.3292e-05	4.3335e-05	4.3372e-05	4.3403e-05	4.3428e-05	4.3447e-05	4.3459e-05	4.3465e-05	-2.9244e-05	2.9942e-05	4.4208e-05	-4.6711e-05	2.1438e-06	1.6368e-05	-0.00011621	-0.00011558	-9.3834e-05	-0.00017659
	690.72	-2.7739e-07	0.00013856	-9.2871e-05	-2.5994e-05	-1.1527e-05	2.644e-05	2.6595e-05	2.6747e-05	2.6894e-05	2.7037e-05	2.7176e-05	2.7311e-05	2.7441e-05	2.7567e-05	2.7689e-05	2.7806e-05	2.7919e-05	2.8027e-05	2.8131e-05	2.823e-05	2.8324e-05	2.8413e-05	2.8497e-05	2.8577e-05	2.8651e-05	2.8721e-05	2.8785e-05	2.8844e-05	2.8898e-05	2.8947e-05	2.899e-05	2.9028e-05	2.9061e-05	2.9088e-05	2.9109e-05	2.9125e-05	2.9136e-05	2.914e-05	-6.268e-05	8.2499e-05	2.267e-05	-9.4094e-05	-6.1003e-06	-2.269e-05	-0.00017586	-0.00011819	-8.5294e-05	-0.00017044
	691.29	5.3721e-05	0.00010311	-8.2013e-05	-4.0954e-05	1.451e-05	6.8763e-05	6.8909e-05	6.9051e-05	6.9189e-05	6.9324e-05	6.9454e-05	6.9579e-05	6.9701e-05	6.9818e-05	6.9931e-05	7.004e-05	7.0145e-05	7.0245e-05	7.034e-05	7.0431e-05	7.0518e-05	7.06e-05	7.0677e-05	7.075e-05	7.0818e-05	7.0881e-05	7.0939e-05	7.0993e-05	7.1042e-05	7.1086e-05	7.1125e-05	7.1159e-05	7.1188e-05	7.1212e-05	7.1231e-05	7.1244e-05	7.1253e-05	7.1256e-05	-9.184e-05	7.7806e-05	6.4825e-06	-8.8998e-05	1.7218e-05	-1.0052e-06	-0.00020416	-8.2399e-05	-8.3831e-05	-0.0002378
	691.87	1.9852e-05	0.00010571	-5.9919e-05	-3.5155e-05	-9.7322e-06	7.1694e-05	7.2001e-05	7.23e-05	7.2591e-05	7.2873e-05	7.3148e-05	7.3413e-05	7.367e-05	7.3918e-05	7.4158e-05	7.4388e-05	7.461e-05	7.4822e-05	7.5025e-05	7.5219e-05	7.5403e-05	7.5577e-05	7.5742e-05	7.5897e-05	7.6041e-05	7.6176e-05	7.6301e-05	7.6415e-05	7.6519e-05	7.6613e-05	7.6696e-05	7.6768e-05	7.6829e-05	7.688e-05	7.6919e-05	7.6947e-05	7.6964e-05	7.681e-05	-0.00011584	6.8934e-05	-3.2588e-07	-8.3573e-05	4.4698e-05	-5.599e-06	-0.00018294	-7.9583e-05	-0.00011709	-0.00022699
	692.45	-1.7648e-05	9.1951e-05	-6.2398e-05	-4.7113e-05	1.1474e-05	6.846e-05	6.8604e-05	6.8745e-05	6.8881e-05	6.9014e-05	6.9142e-05	6.9266e-05	6.9386e-05	6.9502e-05	6.9613e-05	6.972e-05	6.9822e-05	6.9921e-05	7.0014e-05	7.0104e-05	7.0188e-05	7.0269e-05	7.0344e-05	7.0415e-05	7.0481e-05	7.0543e-05	7.0599e-05	7.0651e-05	7.0698e-05	7.0741e-05	7.0778e-05	7.081e-05	7.0838e-05	7.086e-05	7.0877e-05	7.0889e-05	7.0896e-05	5.6335e-05	-0.00012377	4.8869e-05	-4.0478e-05	-5.5194e-05	7.7806e-05	-2.4087e-05	-0.00017966	-8.2409e-05	-0.00013408	-0.00021285
	693.03	-2.5028e-05	8.9545e-05	-6.1411e-05	-6.4379e-05	3.078e-05	7.4467e-05	7.4542e-05	7.4615e-05	7.4686e-05	7.4754e-05	7.482e-05	7.4884e-05	7.4945e-05	7.5004e-05	7.5061e-05	7.5116e-05	7.5168e-05	7.5218e-05	7.5266e-05	7.5311e-05	7.5354e-05	7.5394e-05	7.5433e-05	7.5468e-05	7.5501e-05	7.5532e-05	7.5561e-05	7.5587e-05	7.561e-05	7.5631e-05	7.5649e-05	7.5665e-05	7.5679e-05	7.5689e-05	7.5698e-05	7.5703e-05	7.5706e-05	2.8543e-05	-9.1722e-05	4.2245e-05	-3.0037e-05	-1.0432e-05	8.7578e-05	-2.8288e-05	-0.00014231	-6.2721e-05	-0.00014835	-0.00017213
	693.6	-7.5313e-05	8.7006e-05	-7.0343e-05	-6.3849e-05	4.3617e-05	3.6567e-05	3.6303e-05	3.6035e-05	3.5763e-05	3.5488e-05	3.521e-05	3.4929e-05	3.4644e-05	3.4355e-05	3.4064e-05	3.3768e-05	3.3469e-05	3.3167e-05	3.2861e-05	3.2552e-05	3.2239e-05	3.1922e-05	3.1602e-05	3.1278e-05	3.095e-05	3.0619e-05	3.0284e-05	2.9945e-05	2.9603e-05	2.9257e-05	2.8907e-05	2.8553e-05	2.8195e-05	2.7834e-05	2.7468e-05	2.7099e-05	2.6726e-05	-3.9471e-05	-6.1538e-05	6.3101e-06	-2.2932e-05	5.5282e-06	4.505e-05	-4.6278e-05	-0.00011397	-6.7925e-05	-0.00013203	-0.00013786
	694.18	-5.9391e-05	7.3531e-05	-7.227e-05	-5.8266e-05	5.1642e-05	4.4513e-05	4.4252e-05	4.3987e-05	4.3719e-05	4.3448e-05	4.3174e-05	4.2896e-05	4.2615e-05	4.2331e-05	4.2043e-05	4.1752e-05	4.1457e-05	4.1159e-05	4.0857e-05	4.0552e-05	4.0243e-05	3.9931e-05	3.9615e-05	3.9295e-05	3.8972e-05	3.8645e-05	3.8315e-05	3.7981e-05	3.7643e-05	3.7302e-05	3.6957e-05	3.6608e-05	3.6255e-05	3.5899e-05	3.5538e-05	3.5174e-05	3.4806e-05	-5.7064e-05	-2.6066e-05	1.5535e-07	-3.5928e-05	2.6801e-05	5.8991e-05	-9.2896e-05	-8.9983e-05	-8.6462e-05	-0.00013205	-0.00012562
	694.76	-5.4718e-05	7.6968e-05	-6.4113e-05	-6.2279e-05	4.655e-05	4.6316e-05	4.6173e-05	4.6028e-05	4.588e-05	4.5732e-05	4.5581e-05	4.5429e-05	4.5274e-05	4.5118e-05	4.496e-05	4.48e-05	4.4638e-05	4.4474e-05	4.4309e-05	4.4141e-05	4.3972e-05	4.38e-05	4.3627e-05	4.3451e-05	4.3274e-05	4.3094e-05	4.2913e-05	4.273e-05	4.2544e-05	4.2357e-05	4.2167e-05	4.1975e-05	4.1782e-05	4.1586e-05	4.1388e-05	4.1188e-05	4.0986e-05	-0.00011512	-2.6957e-05	-5.3653e-06	-2.2088e-05	5.6196e-05	6.0331e-05	-0.00013534	-7.821e-05	-0.00010934	-0.00013771	-0.0001075
	695.33	4.1453e-06	9.3299e-05	-6.0873e-05	-7.0727e-05	4.0375e-05	5.0276e-05	5.0279e-05	5.0281e-05	5.0283e-05	5.0285e-05	5.0286e-05	5.0288e-05	5.029e-05	5.0292e-05	5.0293e-05	5.0295e-05	5.0296e-05	5.0298e-05	5.0299e-05	5.03e-05	5.0301e-05	5.0303e-05	5.0304e-05	5.0305e-05	5.0305e-05	5.0306e-05	5.0307e-05	5.0308e-05	5.0308e-05	5.0309e-05	5.0309e-05	5.031e-05	5.031e-05	5.031e-05	5.031e-05	5.0311e-05	5.0311e-05	-0.00016936	-4.0681e-06	-2.9449e-05	-7.7646e-06	7.0136e-05	5.7185e-05	-0.00014088	-9.1057e-05	-9.1084e-05	-0.00015295	-0.00010013
	695.91	8.9266e-06	9.5546e-05	-6.9578e-05	-6.526e-05	3.9149e-05	3.394e-05	3.3717e-05	3.3491e-05	3.3262e-05	3.303e-05	3.2796e-05	3.2559e-05	3.2319e-05	3.2076e-05	3.183e-05	3.1581e-05	3.1329e-05	3.1074e-05	3.0816e-05	3.0555e-05	3.0292e-05	3.0025e-05	2.9755e-05	2.9482e-05	2.9206e-05	2.8927e-05	2.8645e-05	2.8359e-05	2.8071e-05	2.7779e-05	2.7485e-05	2.7186e-05	2.6885e-05	2.6581e-05	2.6273e-05	2.5962e-05	2.5317e-05	-0.00018894	-7.1682e-06	-6.0963e-06	-1.8544e-05	2.5898e-05	1.6377e-05	-0.00010389	-9.4068e-05	-9.9482e-05	-0.00011221	-6.0995e-05
	696.49	-2.5473e-05	7.4149e-05	-6.1644e-05	-5.0878e-05	3.5992e-05	3.6822e-05	3.6742e-05	3.6661e-05	3.6579e-05	3.6496e-05	3.6412e-05	3.6327e-05	3.6241e-05	3.6154e-05	3.6066e-05	3.5977e-05	3.5887e-05	3.5795e-05	3.5703e-05	3.5609e-05	3.5515e-05	3.5419e-05	3.5322e-05	3.5225e-05	3.5126e-05	3.5026e-05	3.4925e-05	3.4822e-05	3.4719e-05	3.4614e-05	3.4509e-05	3.4402e-05	3.4294e-05	3.4185e-05	3.4074e-05	3.3963e-05	1.5435e-05	-0.00020517	-1.818e-05	-3.9165e-05	-1.7281e-05	2.575e-05	3.2112e-05	-0.00013029	-9.0171e-05	-9.7552e-05	-0.00013339	-6.0288e-05
	697.06	-6.686e-05	6.7395e-05	-9.437e-05	-3.2595e-05	5.166e-05	4.3903e-05	4.3695e-05	4.3484e-05	4.3271e-05	4.3055e-05	4.2837e-05	4.2616e-05	4.2392e-05	4.2165e-05	4.1936e-05	4.1704e-05	4.1469e-05	4.1232e-05	4.0992e-05	4.0749e-05	4.0503e-05	4.0254e-05	4.0003e-05	3.9749e-05	3.9491e-05	3.9231e-05	3.8968e-05	3.8703e-05	3.8434e-05	3.8162e-05	3.7887e-05	3.761e-05	3.7329e-05	3.7045e-05	3.6759e-05	3.6469e-05	-2.9537e-05	-0.00020443	-3.468e-05	-5.9501e-05	-8.5561e-07	6.6049e-07	-2.3758e-06	-0.00012974	-8.7891e-05	-0.00011602	-0.0001743	-7.9462e-05
	697.64	-5.7582e-05	5.4537e-05	-7.4734e-05	-3.2545e-05	4.2804e-05	6.439e-05	6.4423e-05	6.4456e-05	6.4488e-05	6.4518e-05	6.4548e-05	6.4577e-05	6.4604e-05	6.463e-05	6.4655e-05	6.468e-05	6.4703e-05	6.4725e-05	6.4745e-05	6.4765e-05	6.4784e-05	6.4801e-05	6.4818e-05	6.4833e-05	6.4847e-05	6.486e-05	6.4872e-05	6.4883e-05	6.4892e-05	6.49e-05	6.4908e-05	6.4914e-05	6.4918e-05	6.4922e-05	6.4924e-05	6.4926e-05	-6.6664e-05	-0.00014054	-2.8908e-05	-4.672e-05	-1.3425e-06	3.5933e-05	-2.0453e-05	-0.00011632	-8.422e-05	-0.00016169	-0.00011743	-3.3139e-05
	698.22	-6.7977e-05	3.5761e-05	-6.5e-05	-2.946e-05	4.9398e-05	5.8292e-05	5.83e-05	5.8308e-05	5.8315e-05	5.8322e-05	5.8329e-05	5.8336e-05	5.8342e-05	5.8348e-05	5.8354e-05	5.836e-05	5.8365e-05	5.837e-05	5.8375e-05	5.838e-05	5.8384e-05	5.8388e-05	5.8392e-05	5.8395e-05	5.8398e-05	5.8401e-05	5.8404e-05	5.8406e-05	5.8408e-05	5.841e-05	5.8412e-05	5.8413e-05	5.8414e-05	5.8415e-05	5.8416e-05	5.8416e-05	-0.00016215	-0.00011115	-5.4815e-05	-3.8972e-05	-2.2046e-05	6.4417e-05	-6.0015e-05	-0.00010509	-9.019e-05	-0.00012987	-4.8331e-05	-6.3319e-06
	698.8	-0.00014083	3.4596e-05	-3.9117e-05	-2.9169e-05	2.7111e-05	3.2067e-05	3.207e-05	3.2072e-05	3.2075e-05	3.2077e-05	3.208e-05	3.2082e-05	3.2084e-05	3.2086e-05	3.2088e-05	3.209e-05	3.2092e-05	3.2093e-05	3.2095e-05	3.2096e-05	3.2098e-05	3.2099e-05	3.21e-05	3.2102e-05	3.2103e-05	3.2104e-05	3.2104e-05	3.2105e-05	3.2106e-05	3.2107e-05	3.2107e-05	3.2108e-05	3.2108e-05	3.2108e-05	3.2108e-05	3.2108e-05	-0.0002382	-0.00012296	-7.7746e-05	-5.4668e-05	-9.9377e-06	7.9126e-05	-0.00010711	-9.3936e-05	-0.00013257	-0.00013192	-7.6376e-06	-1.888e-05
	699.37	-0.00018447	2.6744e-05	-6.406e-05	-1.56e-05	4.1693e-05	4.598e-05	4.5983e-05	4.5986e-05	4.5989e-05	4.5992e-05	4.5994e-05	4.5997e-05	4.6e-05	4.6002e-05	4.6004e-05	4.6007e-05	4.6009e-05	4.6011e-05	4.6013e-05	4.6014e-05	4.6016e-05	4.6018e-05	4.6019e-05	4.602e-05	4.6022e-05	4.6023e-05	4.6024e-05	4.6025e-05	4.6026e-05	4.6026e-05	4.6027e-05	4.6027e-05	4.6028e-05	4.6028e-05	4.6028e-05	4.6028e-05	-0.00026498	-9.5913e-05	-4.3607e-05	-2.9252e-05	3.1282e-05	8.3769e-05	-0.00013165	-5.3451e-05	-0.00015323	-0.00013396	1.7527e-05	5.2736e-07
	699.95	-0.00020205	3.2063e-05	-5.7269e-05	-2.7837e-05	4.2196e-05	3.6032e-05	3.5857e-05	3.5679e-05	3.55e-05	3.5318e-05	3.5134e-05	3.4948e-05	3.4759e-05	3.4569e-05	3.4376e-05	3.418e-05	3.3983e-05	3.3783e-05	3.3581e-05	3.3376e-05	3.317e-05	3.296e-05	3.2749e-05	3.2535e-05	3.2318e-05	3.21e-05	3.1878e-05	3.1655e-05	3.1429e-05	3.12e-05	3.0969e-05	3.0735e-05	3.0499e-05	3.0261e-05	3.002e-05	2.9708e-05	-0.00031172	-3.6414e-05	-4.8383e-05	-2.3375e-06	2.3361e-05	7.8072e-05	-0.00013877	-0.00010278	-0.00012677	-6.8665e-05	1.006e-06	-2.7699e-05
	700.53	-0.00016195	4.8787e-05	-7.7099e-05	-4.6856e-05	6.3658e-05	4.3848e-05	4.3374e-05	4.2893e-05	4.2407e-05	4.1915e-05	4.1417e-05	4.0913e-05	4.0402e-05	3.9886e-05	3.9364e-05	3.8835e-05	3.83e-05	3.7759e-05	3.7212e-05	3.6658e-05	3.6098e-05	3.5532e-05	3.4959e-05	3.438e-05	3.3794e-05	3.3202e-05	3.2603e-05	3.1997e-05	3.1385e-05	3.0767e-05	3.0141e-05	2.9509e-05	2.887e-05	2.8224e-05	2.7571e-05	6.1037e-06	-0.0003092	-3.2034e-06	-2.3821e-05	-1.1798e-05	2.3752e-05	6.1859e-05	-0.00013925	-7.4511e-05	-5.7264e-05	-5.6134e-05	7.69e-06	-7.6446e-05
	701.1	-0.00014648	5.4044e-05	-8.3196e-05	-2.1044e-05	3.8374e-05	6.2406e-05	6.2451e-05	6.2494e-05	6.2536e-05	6.2577e-05	6.2616e-05	6.2654e-05	6.269e-05	6.2725e-05	6.2758e-05	6.279e-05	6.282e-05	6.2849e-05	6.2877e-05	6.2902e-05	6.2927e-05	6.295e-05	6.2971e-05	6.299e-05	6.3009e-05	6.3025e-05	6.304e-05	6.3054e-05	6.3065e-05	6.3076e-05	6.3084e-05	6.3091e-05	6.3096e-05	6.31e-05	6.3102e-05	-1.6312e-05	-0.00027001	-1.076e-06	-2.8909e-05	-5.3539e-05	1.2909e-05	4.9851e-05	-0.00010102	-8.3534e-05	-6.2062e-05	-5.4041e-05	-7.3671e-06	-7.3239e-05
	701.68	-0.0001536	5.4444e-05	-7.3578e-05	2.5741e-05	-6.2834e-06	5.5168e-05	5.5449e-05	5.5722e-05	5.5987e-05	5.6244e-05	5.6492e-05	5.6732e-05	5.6964e-05	5.7186e-05	5.74e-05	5.7605e-05	5.7801e-05	5.7988e-05	5.8165e-05	5.8333e-05	5.8492e-05	5.864e-05	5.8779e-05	5.8909e-05	5.9028e-05	5.9137e-05	5.9235e-05	5.9323e-05	5.9401e-05	5.9468e-05	5.9525e-05	5.957e-05	5.9605e-05	5.9628e-05	5.964e-05	-9.1456e-05	-0.00020743	-1.3539e-05	-4.8637e-05	-7.8023e-05	1.8396e-05	5.415e-06	-0.00011037	-5.7239e-05	-6.1198e-05	-5.0535e-05	4.2631e-06	-5.0153e-05
	702.26	-0.00011346	6.9193e-05	-7.1764e-05	3.6362e-05	-3.0001e-05	7.8276e-05	7.877e-05	7.925e-05	7.9716e-05	8.0168e-05	8.0604e-05	8.1026e-05	8.1432e-05	8.1823e-05	8.2199e-05	8.2558e-05	8.2902e-05	8.3229e-05	8.354e-05	8.3834e-05	8.4112e-05	8.4372e-05	8.4615e-05	8.4841e-05	8.5048e-05	8.5238e-05	8.541e-05	8.5563e-05	8.5698e-05	8.5814e-05	8.5911e-05	8.5988e-05	8.6047e-05	8.6085e-05	8.6104e-05	-0.00016555	-0.00012291	1.5171e-05	-7.8721e-05	-7.2459e-05	3.1071e-05	-4.8699e-05	-0.0001111	-6.5987e-05	-8.8364e-05	-3.2082e-05	5.0789e-06	-4.1715e-05
	702.83	-0.00010312	7.984e-05	-6.8537e-05	2.3717e-05	-3.0528e-05	3.5603e-05	3.5908e-05	3.6204e-05	3.6492e-05	3.677e-05	3.7039e-05	3.7299e-05	3.755e-05	3.7791e-05	3.8022e-05	3.8244e-05	3.8455e-05	3.8657e-05	3.8848e-05	3.9029e-05	3.9199e-05	3.9359e-05	3.9508e-05	3.9646e-05	3.9774e-05	3.989e-05	3.9994e-05	4.0088e-05	4.017e-05	4.024e-05	4.0298e-05	4.0345e-05	4.0379e-05	4.0402e-05	4.0411e-05	-0.00024801	-5.7816e-05	-5.5976e-06	-9.9878e-05	-5.3911e-05	3.4128e-05	-8.9174e-05	-0.00011798	-9.7037e-05	-0.00010877	-5.3157e-06	6.214e-06	-5.0126e-05
	703.41	-6.0911e-05	8.3313e-05	-5.8682e-05	1.1214e-06	-2.0925e-05	1.794e-05	1.8115e-05	1.8286e-05	1.8452e-05	1.8612e-05	1.8767e-05	1.8916e-05	1.906e-05	1.9199e-05	1.9332e-05	1.9459e-05	1.9581e-05	1.9696e-05	1.9806e-05	1.991e-05	2.0007e-05	2.0099e-05	2.0184e-05	2.0263e-05	2.0336e-05	2.0402e-05	2.0462e-05	2.0515e-05	2.0561e-05	2.0601e-05	2.0634e-05	2.066e-05	2.0679e-05	2.0691e-05	2.0695e-05	-0.0002765	2.3494e-05	1.5698e-05	-8.6729e-05	-4.4167e-05	5.455e-05	-0.00010137	-0.00012224	-6.6738e-05	-0.00011536	2.2758e-05	-6.6108e-06	-6.7771e-05
	703.99	-9.2787e-05	8.2088e-05	-8.0285e-05	2.0533e-05	-1.8248e-05	3.7969e-05	3.8224e-05	3.8471e-05	3.8711e-05	3.8944e-05	3.9169e-05	3.9386e-05	3.9594e-05	3.9795e-05	3.9988e-05	4.0172e-05	4.0348e-05	4.0516e-05	4.0674e-05	4.0824e-05	4.0966e-05	4.1098e-05	4.1221e-05	4.1335e-05	4.1439e-05	4.1535e-05	4.162e-05	4.1696e-05	4.1763e-05	4.1819e-05	4.1866e-05	4.1902e-05	4.1928e-05	4.1944e-05	4.195e-05	-0.00028365	7.5253e-05	-3.823e-06	-6.6273e-05	-1.7296e-05	0.00010227	-9.6983e-05	-0.00011834	-4.3518e-05	-7.4287e-05	3.9923e-05	-9.5807e-06	-3.533e-05
	704.56	-8.0507e-05	6.8043e-05	-6.5705e-05	1.1999e-05	-1.1361e-05	5.2222e-05	5.2502e-05	5.2774e-05	5.3038e-05	5.3294e-05	5.3541e-05	5.3779e-05	5.4008e-05	5.4229e-05	5.444e-05	5.4642e-05	5.4835e-05	5.5019e-05	5.5193e-05	5.5357e-05	5.5511e-05	5.5656e-05	5.579e-05	5.5915e-05	5.6029e-05	5.6133e-05	5.6226e-05	5.6308e-05	5.638e-05	5.6441e-05	5.6491e-05	5.6529e-05	5.6557e-05	5.6573e-05	4.639e-05	-0.00024073	7.8325e-05	-3.0327e-05	-4.6413e-05	-1.7468e-05	9.1932e-05	-0.00010488	-0.00012947	-3.695e-05	-0.00012495	4.1648e-05	-7.2159e-05	-0.00010879
	705.14	-7.4217e-05	0.00011285	-7.7377e-05	1.3935e-05	-4.1938e-05	2.3043e-05	2.3337e-05	2.3623e-05	2.39e-05	2.4168e-05	2.4427e-05	2.4677e-05	2.4917e-05	2.5149e-05	2.537e-05	2.5582e-05	2.5784e-05	2.5976e-05	2.6158e-05	2.633e-05	2.6491e-05	2.6642e-05	2.6783e-05	2.6912e-05	2.7031e-05	2.7139e-05	2.7235e-05	2.7321e-05	2.7395e-05	2.7457e-05	2.7508e-05	2.7548e-05	2.7575e-05	2.759e-05	-1.0541e-05	-0.00018443	4.3147e-05	-1.7082e-05	-2.8595e-05	7.4951e-06	6.0613e-05	-8.3565e-05	-0.0001004	-6.1127e-05	-6.6361e-05	1.3152e-05	-0.00010247	-0.00010749
	705.71	-5.3532e-05	9.1334e-05	-5.0735e-05	-9.2678e-07	-3.374e-05	3.2457e-05	3.2748e-05	3.303e-05	3.3304e-05	3.3568e-05	3.3824e-05	3.4071e-05	3.4308e-05	3.4536e-05	3.4755e-05	3.4963e-05	3.5162e-05	3.5352e-05	3.5531e-05	3.57e-05	3.5858e-05	3.6007e-05	3.6144e-05	3.6272e-05	3.6388e-05	3.6493e-05	3.6588e-05	3.6671e-05	3.6743e-05	3.6803e-05	3.6852e-05	3.689e-05	3.6915e-05	3.6929e-05	-3.9756e-05	-0.00011528	5.6038e-05	2.6512e-07	-3.4421e-05	4.65e-05	7.7021e-05	-6.7147e-05	-0.0001067	-4.7595e-05	-7.9834e-07	-6.0016e-06	-0.00010031	-0.00010689
	706.29	-3.8421e-05	9e-05	-5.3786e-05	-1.0573e-05	-2.0325e-05	2.8596e-05	2.8806e-05	2.901e-05	2.9207e-05	2.9399e-05	2.9583e-05	2.9761e-05	2.9932e-05	3.0097e-05	3.0254e-05	3.0405e-05	3.0548e-05	3.0684e-05	3.0813e-05	3.0935e-05	3.1049e-05	3.1155e-05	3.1254e-05	3.1345e-05	3.1429e-05	3.1504e-05	3.1571e-05	3.1631e-05	3.1682e-05	3.1724e-05	3.1759e-05	3.1785e-05	3.1802e-05	3.1811e-05	-0.00010348	-0.00010918	3.8815e-05	-1.2142e-06	-4.7018e-06	6.6463e-05	3.9073e-05	-8.7254e-05	-0.00010172	-1.3619e-05	1.1731e-05	-3.9869e-05	-7.7684e-05	-0.0001061
	706.87	-8.9152e-05	0.00011187	-6.9475e-05	-2.3215e-06	-3.3923e-05	4.579e-05	4.6134e-05	4.6469e-05	4.6793e-05	4.7107e-05	4.7409e-05	4.7701e-05	4.7981e-05	4.8251e-05	4.8509e-05	4.8755e-05	4.899e-05	4.9213e-05	4.9424e-05	4.9622e-05	4.9809e-05	4.9982e-05	5.0144e-05	5.0292e-05	5.0428e-05	5.055e-05	5.0659e-05	5.0755e-05	5.0837e-05	5.0906e-05	5.0961e-05	5.1001e-05	5.1028e-05	5.104e-05	-0.00011635	-6.2513e-05	5.5338e-05	-5.4002e-06	2.7962e-05	9.4994e-06	1.3476e-05	-5.7212e-05	-7.8752e-05	-2.974e-05	-2.5345e-05	-6.4521e-05	-5.4181e-05	-0.00010653
	707.44	-6.3312e-05	0.00010201	-9.281e-05	-3.0281e-05	1.6163e-05	4.3548e-05	4.3605e-05	4.3661e-05	4.3715e-05	4.3767e-05	4.3817e-05	4.3864e-05	4.3911e-05	4.3955e-05	4.3997e-05	4.4037e-05	4.4075e-05	4.4111e-05	4.4145e-05	4.4177e-05	4.4207e-05	4.4235e-05	4.4261e-05	4.4284e-05	4.4306e-05	4.4325e-05	4.4342e-05	4.4357e-05	4.437e-05	4.4381e-05	4.4389e-05	4.4395e-05	4.4399e-05	4.4401e-05	-0.00014004	-1.8204e-05	5.4741e-05	1.1076e-05	2.4078e-05	-1.6378e-05	3.3974e-05	-6.3841e-05	-4.0449e-05	-4.4071e-05	-1.0968e-05	-7.137e-05	-5.5033e-06	-9.1158e-05
	708.02	-3.4864e-05	0.00011237	-9.7896e-05	-1.0821e-06	-7.3426e-06	3.6186e-05	3.6371e-05	3.655e-05	3.6724e-05	3.6891e-05	3.7053e-05	3.7209e-05	3.7359e-05	3.7503e-05	3.764e-05	3.7772e-05	3.7897e-05	3.8015e-05	3.8127e-05	3.8233e-05	3.8332e-05	3.8424e-05	3.8509e-05	3.8587e-05	3.8658e-05	3.8723e-05	3.878e-05	3.8829e-05	3.8872e-05	3.8907e-05	3.8935e-05	3.8954e-05	3.8967e-05	3.8971e-05	-0.00016316	-3.3224e-06	3.6238e-05	-2.0047e-05	2.2955e-05	1.2064e-05	5.991e-05	-9.8998e-05	-1.8823e-05	-3.8742e-05	8.877e-06	-0.00011078	5.7352e-07	-6.8749e-05
	708.6	-3.1905e-05	0.00012715	-0.00011807	9.7184e-06	-1.1508e-05	6.3839e-05	6.4159e-05	6.4469e-05	6.477e-05	6.506e-05	6.534e-05	6.561e-05	6.587e-05	6.6118e-05	6.6356e-05	6.6584e-05	6.68e-05	6.7004e-05	6.7198e-05	6.738e-05	6.755e-05	6.7709e-05	6.7856e-05	6.799e-05	6.8113e-05	6.8223e-05	6.832e-05	6.8405e-05	6.8477e-05	6.8536e-05	6.8583e-05	6.8616e-05	6.8635e-05	6.747e-05	-8.9446e-05	3.6559e-05	1.9148e-05	-2.8689e-05	6.4663e-05	6.1071e-05	6.9889e-05	-5.4245e-05	-2.8437e-05	-1.1838e-05	4.2e-05	-4.0778e-05	3.983e-05	-6.6227e-05
	709.17	-9.5131e-05	0.00014843	-0.00013977	2.1295e-05	-2.2315e-05	5.5822e-05	5.6159e-05	5.6485e-05	5.68e-05	5.7105e-05	5.7399e-05	5.7683e-05	5.7955e-05	5.8216e-05	5.8465e-05	5.8703e-05	5.8929e-05	5.9144e-05	5.9346e-05	5.9537e-05	5.9715e-05	5.9881e-05	6.0034e-05	6.0174e-05	6.0301e-05	6.0416e-05	6.0517e-05	6.0605e-05	6.0679e-05	6.074e-05	6.0786e-05	6.0819e-05	6.0838e-05	5.1423e-05	-4.0979e-05	1.502e-05	1.7429e-05	-1.3358e-05	8.0367e-05	4.3419e-05	1.7574e-05	-4.8399e-05	-6.7996e-05	-1.7411e-05	1.334e-05	-2.0967e-05	3.9401e-05	-5.0813e-05
	709.75	-9.1125e-05	0.00015349	-0.0001315	1.0232e-05	-2.4347e-05	4.252e-05	4.2806e-05	4.3083e-05	4.3351e-05	4.361e-05	4.3859e-05	4.41e-05	4.4331e-05	4.4552e-05	4.4764e-05	4.4965e-05	4.5157e-05	4.5339e-05	4.551e-05	4.5671e-05	4.5822e-05	4.5962e-05	4.6091e-05	4.6209e-05	4.6316e-05	4.6412e-05	4.6497e-05	4.6571e-05	4.6632e-05	4.6683e-05	4.6721e-05	4.6747e-05	4.6762e-05	2.5801e-05	-2.0372e-05	4.2624e-05	1.0293e-05	2.5862e-05	7.2867e-05	1.1851e-05	2.075e-05	-5.9876e-05	-8.1138e-05	1.6952e-05	1.2148e-05	-1.9679e-06	4.3867e-05	-5.7582e-05
	710.32	-0.00013407	0.00013595	-0.00011672	-3.6662e-05	1.5525e-05	1.6167e-05	1.6155e-05	1.6143e-05	1.6131e-05	1.6119e-05	1.6107e-05	1.6095e-05	1.6083e-05	1.607e-05	1.6057e-05	1.6044e-05	1.6031e-05	1.6018e-05	1.6005e-05	1.5991e-05	1.5978e-05	1.5964e-05	1.595e-05	1.5936e-05	1.5922e-05	1.5907e-05	1.5893e-05	1.5878e-05	1.5863e-05	1.5848e-05	1.5833e-05	1.5817e-05	1.5802e-05	-1.0785e-05	-2.5747e-06	4.3368e-05	-1.7064e-05	2.494e-05	5.2138e-05	-9.8022e-06	2.0516e-06	-8.6942e-05	-6.6558e-05	9.5942e-06	-3.8329e-05	-2.4021e-06	2.0308e-05	-6.8902e-05
	710.9	-0.00022257	0.00015283	-0.00013792	-3.5799e-05	1.7539e-05	1.0828e-05	1.0683e-05	1.0536e-05	1.0387e-05	1.0236e-05	1.0084e-05	9.9298e-06	9.7738e-06	9.6159e-06	9.4562e-06	9.2946e-06	9.1312e-06	8.9659e-06	8.7987e-06	8.6296e-06	8.4586e-06	8.2856e-06	8.1107e-06	7.9339e-06	7.7552e-06	7.5744e-06	7.3917e-06	7.207e-06	7.0203e-06	6.8316e-06	6.6409e-06	6.4481e-06	6.2533e-06	-4.3191e-05	6.5053e-08	1.5446e-05	-4.492e-06	5.781e-05	2.7773e-05	-6.6394e-06	-7.9152e-06	-0.0001052	-6.1595e-05	-2.9772e-05	-8.567e-05	-1.0198e-05	7.363e-07	-6.3293e-05
	711.48	-0.00021897	0.00013186	-0.00011277	-4.6368e-05	2.0804e-05	2.8165e-05	2.8172e-05	2.818e-05	2.8187e-05	2.8194e-05	2.82e-05	2.8207e-05	2.8212e-05	2.8218e-05	2.8224e-05	2.8229e-05	2.8234e-05	2.8238e-05	2.8242e-05	2.8246e-05	2.825e-05	2.8254e-05	2.8257e-05	2.826e-05	2.8262e-05	2.8264e-05	2.8266e-05	2.8268e-05	2.827e-05	2.8271e-05	2.8271e-05	2.8272e-05	2.8272e-05	-7.2869e-05	4.1588e-05	3.4777e-05	6.3986e-05	0.000105	2.6279e-05	1.1766e-05	2.3264e-06	-8.9108e-05	1.1084e-06	6.4223e-06	-7.5415e-05	4.3966e-05	4.318e-05	-1.3337e-05
	712.05	-0.00023994	0.00011251	-0.00013022	-1.9813e-05	3.084e-05	3.4756e-05	3.476e-05	3.4764e-05	3.4768e-05	3.4771e-05	3.4774e-05	3.4778e-05	3.4781e-05	3.4784e-05	3.4786e-05	3.4789e-05	3.4791e-05	3.4794e-05	3.4796e-05	3.4798e-05	3.48e-05	3.4802e-05	3.4803e-05	3.4805e-05	3.4806e-05	3.4807e-05	3.4808e-05	3.4809e-05	3.481e-05	3.481e-05	3.4811e-05	3.4811e-05	3.4811e-05	-6.5543e-05	4.8126e-05	6.8151e-06	3.4953e-05	0.00011091	-2.2854e-05	2.6074e-05	4.4443e-06	-0.00011496	7.7993e-06	-2.0591e-05	-8.9697e-05	5.6342e-05	1.8933e-05	-3.5737e-05
	712.63	-0.00024902	0.00013259	-8.756e-05	-6.8596e-05	1.6874e-05	3.1354e-05	3.137e-05	3.1385e-05	3.14e-05	3.1414e-05	3.1427e-05	3.144e-05	3.1453e-05	3.1465e-05	3.1476e-05	3.1486e-05	3.1497e-05	3.1506e-05	3.1515e-05	3.1523e-05	3.1531e-05	3.1538e-05	3.1544e-05	3.155e-05	3.1555e-05	3.156e-05	3.1564e-05	3.1567e-05	3.157e-05	3.1572e-05	3.1574e-05	3.1575e-05	3.1575e-05	-0.00010642	7.901e-05	7.4222e-06	2.7627e-05	8.2365e-05	-2.4495e-05	1.1167e-05	-1.4572e-05	-0.00010657	1.8956e-05	-4.9798e-05	-0.00011465	7.8834e-05	7.7821e-06	-3.2695e-05
	713.21	-0.00023894	0.00012495	-8.9923e-05	-9.2088e-05	5.2466e-05	4.2491e-05	4.2167e-05	4.184e-05	4.1508e-05	4.1172e-05	4.0833e-05	4.0489e-05	4.0141e-05	3.979e-05	3.9434e-05	3.9074e-05	3.871e-05	3.8341e-05	3.7969e-05	3.7592e-05	3.7211e-05	3.6826e-05	3.6436e-05	3.6042e-05	3.5644e-05	3.5242e-05	3.4835e-05	3.4423e-05	3.4008e-05	3.3587e-05	3.3162e-05	3.2733e-05	2.7737e-05	-0.00011954	8.3302e-05	-3.2195e-06	2.9694e-05	9.41e-05	2.4309e-05	-2.9689e-05	3.1831e-05	-0.00011578	1.3302e-05	-4.7363e-05	-9.8e-05	0.000124	3.083e-05	-8.1451e-05
	713.78	-0.00021455	6.4141e-05	-6.843e-05	-8.6949e-05	8.6183e-05	6.4463e-05	6.3884e-05	6.3299e-05	6.2706e-05	6.2106e-05	6.1499e-05	6.0885e-05	6.0264e-05	5.9635e-05	5.9e-05	5.8356e-05	5.7706e-05	5.7047e-05	5.6382e-05	5.5709e-05	5.5028e-05	5.434e-05	5.3644e-05	5.294e-05	5.2229e-05	5.151e-05	5.0783e-05	5.0048e-05	4.9305e-05	4.8555e-05	4.7796e-05	4.7029e-05	2.5753e-05	-7.4275e-05	0.00010322	-1.4665e-05	4.434e-05	0.00010212	-1.1726e-05	-7.7215e-05	5.7736e-06	-6.3409e-05	-2.4733e-05	-9.0909e-05	-4.3132e-05	9.6103e-05	-3.1736e-05	-9.179e-05
	714.36	-0.0002236	7.6137e-05	-8.6983e-05	-6.7481e-05	6.8444e-05	7.0102e-05	7.0019e-05	6.9935e-05	6.9849e-05	6.9763e-05	6.9676e-05	6.9588e-05	6.9498e-05	6.9408e-05	6.9316e-05	6.9224e-05	6.913e-05	6.9036e-05	6.894e-05	6.8843e-05	6.8745e-05	6.8646e-05	6.8546e-05	6.8445e-05	6.8343e-05	6.8239e-05	6.8135e-05	6.8029e-05	6.7922e-05	6.7814e-05	6.7705e-05	6.7594e-05	1.5679e-05	-3.7683e-05	8.775e-05	6.2526e-07	6.5057e-05	8.9181e-05	-2.3344e-05	-6.0697e-05	9.8913e-06	-3.4384e-05	-4.0293e-05	-8.3771e-05	4.8082e-06	5.8248e-05	-2.954e-05	-4.0492e-05
	714.93	-0.00025194	8.8701e-05	-9.4702e-05	-7.5527e-05	7.1297e-05	7.7031e-05	7.7013e-05	7.6996e-05	7.6978e-05	7.696e-05	7.6941e-05	7.6923e-05	7.6904e-05	7.6885e-05	7.6866e-05	7.6846e-05	7.6826e-05	7.6807e-05	7.6786e-05	7.6766e-05	7.6746e-05	7.6725e-05	7.6704e-05	7.6682e-05	7.6661e-05	7.6639e-05	7.6617e-05	7.6595e-05	7.6572e-05	7.655e-05	7.6527e-05	7.6504e-05	1.224e-05	4.34e-05	6.7468e-05	1.3729e-05	4.6598e-05	6.4185e-05	1.6145e-06	-5.2677e-05	2.4586e-05	1.6216e-05	-6.9196e-05	-6.7428e-05	3.2921e-05	3.8264e-05	-5.2633e-05	3.2544e-06
	715.51	-0.00019584	7.4122e-05	-7.6897e-05	-7.1751e-05	6.5373e-05	8.4814e-05	8.4831e-05	8.4847e-05	8.4863e-05	8.4878e-05	8.4893e-05	8.4906e-05	8.492e-05	8.4932e-05	8.4944e-05	8.4955e-05	8.4966e-05	8.4976e-05	8.4985e-05	8.4994e-05	8.5002e-05	8.5009e-05	8.5016e-05	8.5021e-05	8.5027e-05	8.5031e-05	8.5035e-05	8.5039e-05	8.5041e-05	8.5043e-05	8.5044e-05	8.5045e-05	4.5602e-06	9.4498e-05	4.5625e-05	2.2114e-05	5.8318e-05	0.0001308	-6.6885e-06	-3.6927e-05	6.9047e-07	1.1515e-05	-3.9018e-05	-3.2402e-05	4.3561e-05	2.2254e-05	-8.1669e-05	5.8832e-05
	716.08	-0.00021257	0.0001049	-6.4192e-05	-5.7162e-05	1.0037e-05	3.515e-05	3.5187e-05	3.5223e-05	3.5258e-05	3.5291e-05	3.5323e-05	3.5354e-05	3.5383e-05	3.5411e-05	3.5437e-05	3.5462e-05	3.5486e-05	3.5508e-05	3.5528e-05	3.5548e-05	3.5565e-05	3.5582e-05	3.5596e-05	3.561e-05	3.5621e-05	3.5632e-05	3.5641e-05	3.5648e-05	3.5654e-05	3.5658e-05	3.5661e-05	3.5662e-05	-3.4313e-05	0.00011979	1.9855e-05	-1.7414e-06	2.0743e-05	0.00014397	-7.7615e-05	-3.6536e-05	-6.0026e-05	-1.039e-05	-8.6092e-05	-4.7126e-05	9.3399e-07	-4.6861e-05	-0.00012211	5.4271e-05
	716.66	-0.00025172	0.00014446	-6.2371e-05	-0.00010558	2.4982e-05	4.4419e-05	4.4436e-05	4.4452e-05	4.4467e-05	4.4481e-05	4.4495e-05	4.4509e-05	4.4521e-05	4.4533e-05	4.4545e-05	4.4555e-05	4.4566e-05	4.4575e-05	4.4584e-05	4.4592e-05	4.46e-05	4.4607e-05	4.4613e-05	4.4619e-05	4.4624e-05	4.4628e-05	4.4632e-05	4.4635e-05	4.4637e-05	4.4639e-05	4.464e-05	4.464e-05	-9.3785e-05	0.00012087	-2.3058e-05	-1.7223e-05	2.6526e-05	0.00013033	-0.00010609	-3.2117e-05	-7.5975e-05	-2.1791e-05	-0.00014726	-2.5069e-05	2.09e-05	-8.6649e-05	-0.00010792	6.3957e-05
	717.24	-0.00027549	0.0001308	-2.4339e-05	-0.00011401	1.4945e-05	-5.9351e-06	-6.4437e-06	-6.9585e-06	-7.4794e-06	-8.0066e-06	-8.54e-06	-9.0797e-06	-9.6257e-06	-1.0178e-05	-1.0737e-05	-1.1302e-05	-1.1874e-05	-1.2452e-05	-1.3037e-05	-1.3628e-05	-1.4226e-05	-1.483e-05	-1.5442e-05	-1.606e-05	-1.6684e-05	-1.7316e-05	-1.7954e-05	-1.86e-05	-1.9252e-05	-1.9911e-05	-2.0577e-05	-2.125e-05	-0.00014201	5.5934e-05	-6.6011e-05	-1.8958e-05	-1.9175e-05	7.9465e-05	-0.00012701	-6.3011e-05	-9.0011e-05	-7.0011e-05	-0.00018601	-3.2099e-05	-1.7787e-05	-0.00011401	-0.00012101	3.6732e-05
	717.81	-0.00020572	8.312e-05	-3.9392e-06	-0.00011579	4.1981e-05	1.9367e-05	1.88e-05	1.8227e-05	1.7646e-05	1.7059e-05	1.6464e-05	1.5863e-05	1.5254e-05	1.4639e-05	1.4016e-05	1.3386e-05	1.2749e-05	1.2105e-05	1.1453e-05	1.0795e-05	1.0128e-05	9.4549e-06	8.7739e-06	8.0854e-06	7.3894e-06	6.6858e-06	5.9747e-06	5.2559e-06	4.5294e-06	3.7952e-06	3.0532e-06	-2.0438e-06	-8.7155e-05	9.8261e-05	-7.626e-05	6.313e-06	-1.1606e-05	0.00010129	-0.00010372	-6.345e-05	-5.0526e-05	-5.3509e-05	-0.00016238	-1.7296e-05	-4.9149e-05	-0.00011447	-0.00013362	2.2472e-05
	718.39	-0.00021305	9.0219e-05	2.4928e-07	-0.00012702	4.279e-05	3.8555e-06	3.0033e-06	2.1411e-06	1.2688e-06	3.8648e-07	-5.0605e-07	-1.4088e-06	-2.3218e-06	-3.2452e-06	-4.179e-06	-5.1232e-06	-6.078e-06	-7.0433e-06	-8.0193e-06	-9.0059e-06	-1.0003e-05	-1.1012e-05	-1.2031e-05	-1.3061e-05	-1.4102e-05	-1.5154e-05	-1.6217e-05	-1.7291e-05	-1.8377e-05	-1.9473e-05	-2.0581e-05	-2.6142e-05	-3.1785e-05	4.3655e-05	-4.8926e-05	8.4957e-07	-2.3194e-05	3.3854e-05	-0.00014209	-3.1502e-05	-1.8463e-06	-0.0001146	-0.0001529	8.9559e-06	-5.4195e-05	-0.00011458	-0.00014034	1.4081e-06
	718.96	-0.00019019	0.00013674	1.4572e-05	-0.00010271	-4.3148e-05	4.2854e-05	4.3049e-05	4.3238e-05	4.342e-05	4.3595e-05	4.3762e-05	4.3923e-05	4.4076e-05	4.4221e-05	4.436e-05	4.449e-05	4.4613e-05	4.4729e-05	4.4837e-05	4.4937e-05	4.5029e-05	4.5113e-05	4.5189e-05	4.5257e-05	4.5317e-05	4.5369e-05	4.5412e-05	4.5447e-05	4.5474e-05	4.5492e-05	4.5502e-05	2.3131e-05	3.8647e-07	2.9927e-05	1.4097e-05	4.4945e-05	3.3061e-05	5.3534e-05	-0.00011086	-2.371e-05	-1.2163e-05	-0.00010884	-8.5431e-05	1.4007e-05	-3.964e-05	-0.00013017	-0.00010178	4.3965e-05
	719.54	-0.00014056	0.00010171	1.3163e-05	-9.9358e-05	-1.4264e-05	7.0555e-05	7.0725e-05	7.0889e-05	7.1047e-05	7.1199e-05	7.1344e-05	7.1483e-05	7.1615e-05	7.1741e-05	7.186e-05	7.1973e-05	7.2079e-05	7.2179e-05	7.2271e-05	7.2357e-05	7.2436e-05	7.2508e-05	7.2573e-05	7.2632e-05	7.2683e-05	7.2726e-05	7.2763e-05	7.2793e-05	7.2815e-05	7.283e-05	7.2837e-05	3.808e-05	3.1109e-05	1.0021e-05	1.6114e-05	3.3871e-05	9.8835e-05	3.5598e-05	-7.9468e-05	3.4883e-05	3.4912e-05	-6.5139e-05	-1.4844e-05	5.3996e-05	-1.4764e-05	-0.00011371	-6.9373e-05	7.7296e-05
	720.11	-0.00013995	0.00012491	-1.6812e-05	-8.4352e-05	-2.3486e-05	0.00010099	0.00010131	0.00010161	0.00010191	0.00010219	0.00010246	0.00010272	0.00010296	0.0001032	0.00010342	0.00010363	0.00010383	0.00010401	0.00010418	0.00010434	0.00010449	0.00010463	0.00010475	0.00010486	0.00010495	0.00010503	0.0001051	0.00010515	0.00010519	0.00010522	0.00010523	5.2085e-05	6.098e-05	-1.096e-05	-8.9415e-06	-1.5571e-05	0.00015236	1.6131e-05	-5.4323e-05	4.8613e-05	2.4097e-05	-8.1514e-05	1.7244e-05	5.1044e-05	-4.0134e-05	-0.0001496	-3.2633e-05	4.2737e-05
	720.69	-0.00013711	0.00016027	-1.665e-05	-9.7344e-05	-4.1961e-05	8.4188e-05	8.4516e-05	8.4832e-05	8.5136e-05	8.5428e-05	8.5708e-05	8.5976e-05	8.6232e-05	8.6475e-05	8.6705e-05	8.6923e-05	8.7128e-05	8.732e-05	8.7499e-05	8.7664e-05	8.7816e-05	8.7955e-05	8.808e-05	8.8191e-05	8.8288e-05	8.8372e-05	8.8441e-05	8.8495e-05	8.8536e-05	8.8561e-05	8.8572e-05	4.5694e-05	6.3121e-05	-3.9003e-05	2.3613e-05	-3.7501e-05	0.0002217	-4.4146e-05	-3.7728e-05	7.0067e-05	2.3606e-05	-5.5453e-05	7.79e-05	4.7536e-05	-4.1989e-05	-0.00014439	-1.439e-05	5.4414e-05
	721.26	-8.7249e-05	0.00015345	-5.6452e-05	-7.8959e-05	-2.0786e-05	0.00012096	0.00012133	0.00012169	0.00012204	0.00012238	0.0001227	0.00012301	0.0001233	0.00012358	0.00012384	0.00012409	0.00012432	0.00012454	0.00012475	0.00012494	0.00012511	0.00012527	0.00012541	0.00012554	0.00012565	0.00012574	0.00012582	0.00012588	0.00012592	0.00012595	0.00012596	9.5578e-05	7.6333e-05	-3.1222e-05	6.9474e-05	1.3385e-05	0.00026755	-8.6861e-05	3.0104e-05	7.3214e-05	1.4317e-05	-4.8683e-05	0.00014235	2.9753e-05	-1.4361e-05	-0.00010242	2.4511e-05	0.00012982
	721.84	-0.00010615	0.00017058	-5.7529e-05	-4.9044e-05	-5.6623e-05	5.7324e-05	5.8761e-05	6.0208e-05	6.1664e-05	6.313e-05	6.4605e-05	6.609e-05	6.7585e-05	6.9089e-05	7.0602e-05	7.2126e-05	7.3659e-05	7.5201e-05	7.6754e-05	7.8315e-05	7.9887e-05	8.1468e-05	8.3059e-05	8.466e-05	8.627e-05	8.789e-05	8.952e-05	9.1159e-05	9.2808e-05	9.4467e-05	9.6136e-05	9.9786e-05	8.1847e-05	-2.5048e-05	3.195e-05	3.0958e-05	0.00027828	-7.1047e-05	2.7228e-05	0.00010062	5.9746e-05	-6.4042e-05	0.00015788	4.2635e-05	-3.9221e-05	-7.7047e-05	3.3287e-05	0.00012785
	722.42	-0.00015776	0.00021082	-5.2158e-05	-6.8446e-05	-8.0481e-05	7.9144e-05	7.9737e-05	8.0309e-05	8.0861e-05	8.139e-05	8.1898e-05	8.2384e-05	8.2847e-05	8.3288e-05	8.3706e-05	8.41e-05	8.4471e-05	8.4818e-05	8.5141e-05	8.544e-05	8.5714e-05	8.5962e-05	8.6186e-05	8.6384e-05	8.6556e-05	8.6702e-05	8.6821e-05	8.6913e-05	8.6979e-05	8.7017e-05	8.6605e-05	6.9944e-05	4.4933e-05	-3.348e-05	3.9596e-05	1.7426e-07	0.00026782	-8.5373e-05	3.2997e-05	6.0282e-05	9.5252e-05	8.7001e-07	0.00018624	2.2098e-05	-3.2936e-05	-4.7511e-05	5.1569e-05	0.00015078
	722.99	-0.00015523	0.00020529	-5.9891e-05	-6.4475e-05	-7.2638e-05	2.9821e-05	3.1596e-05	3.3391e-05	3.5206e-05	3.7042e-05	3.8898e-05	4.0775e-05	4.2673e-05	4.4592e-05	4.6531e-05	4.8492e-05	5.0474e-05	5.2478e-05	5.4503e-05	5.6549e-05	5.8617e-05	6.0707e-05	6.2819e-05	6.4954e-05	6.711e-05	6.9288e-05	7.1489e-05	7.3713e-05	7.5959e-05	7.8227e-05	8.5687e-05	0.00011035	3.8945e-05	-3.8393e-05	2.1032e-05	2.0991e-05	0.00021705	-0.00010007	3.6902e-05	4.4966e-05	4.6065e-05	3.6216e-05	0.00017419	5.9854e-05	-6.4813e-05	-8.6971e-05	9.853e-05	0.00016462
	723.57	-0.00020551	0.00023018	-2.1927e-05	-8.5136e-05	-0.00010512	6.9991e-05	7.0635e-05	7.1256e-05	7.1854e-05	7.2428e-05	7.2979e-05	7.3505e-05	7.4006e-05	7.4483e-05	7.4934e-05	7.536e-05	7.576e-05	7.6133e-05	7.648e-05	7.6801e-05	7.7094e-05	7.736e-05	7.7598e-05	7.7807e-05	7.7989e-05	7.8141e-05	7.8265e-05	7.8359e-05	7.8423e-05	7.8457e-05	7.7791e-05	7.0151e-05	1.6305e-05	-3.0224e-05	-9.8648e-06	2.2652e-05	0.00011843	-5.4388e-05	3.2583e-05	5.3436e-06	4.418e-05	6.2269e-05	0.00014875	6.9698e-05	-5.9848e-05	-7.0878e-05	7.0148e-05	0.00015275
	724.14	-0.00025565	0.00023641	-1.7643e-05	-7.444e-05	-0.00012514	-1.5257e-05	-1.3462e-05	-1.1649e-05	-9.8158e-06	-7.9641e-06	-6.0933e-06	-4.2032e-06	-2.2938e-06	-3.6495e-07	1.5834e-06	3.5514e-06	5.5391e-06	7.5466e-06	9.5741e-06	1.1622e-05	1.3689e-05	1.5777e-05	1.7885e-05	2.0013e-05	2.2162e-05	2.4332e-05	2.6522e-05	2.8733e-05	3.0965e-05	3.3217e-05	4.2043e-05	4.0058e-05	-4.1457e-05	-3.2472e-05	-3.2775e-05	4.2773e-05	6.7863e-06	-7.4587e-05	1.556e-05	1.1478e-05	2.285e-05	8.7674e-05	0.00014899	6.3087e-05	-4.9417e-05	-4.2058e-05	0.00011188	0.00019534
	724.72	-0.00027062	0.00018057	1.3326e-05	-7.2081e-05	-0.000104	8.477e-05	8.5459e-05	8.6122e-05	8.6761e-05	8.7374e-05	8.7961e-05	8.8521e-05	8.9055e-05	8.9563e-05	9.0043e-05	9.0495e-05	9.0919e-05	9.1315e-05	9.1682e-05	9.2021e-05	9.233e-05	9.2609e-05	9.2858e-05	9.3077e-05	9.3265e-05	9.3421e-05	9.3547e-05	9.364e-05	9.3702e-05	9.3731e-05	8.1553e-05	3.5899e-05	-7.4719e-05	-1.7202e-05	-4.7311e-05	0.00011362	-3.8968e-05	-1.1756e-05	4.4927e-05	3.4641e-05	1.1994e-05	0.00011636	0.00015474	3.3649e-06	-4.4761e-05	9.6893e-06	0.00014443	0.00016792
	725.29	-0.00027357	0.00017747	2.0815e-05	-9.2161e-05	-9.1569e-05	4.5418e-05	4.7693e-05	4.9993e-05	5.2318e-05	5.467e-05	5.7047e-05	5.9451e-05	6.1881e-05	6.4337e-05	6.682e-05	6.9329e-05	7.1865e-05	7.4428e-05	7.7018e-05	7.9636e-05	8.2281e-05	8.4953e-05	8.7653e-05	9.0381e-05	9.3137e-05	9.5921e-05	9.8733e-05	0.00010157	0.00010444	0.00010734	0.00013322	7.7209e-05	-6.7092e-05	6.6656e-05	-3.7298e-05	0.0001471	-9.1415e-05	2.7567e-05	2.3478e-05	6.0606e-05	4.451e-05	0.00015157	0.00015998	1.8002e-06	-4.5406e-05	2.1981e-05	0.00017914	0.00020073
	725.87	-0.00024248	0.00014539	-7.4826e-06	-7.2706e-05	-5.9035e-05	7.441e-05	7.6474e-05	7.8562e-05	8.0673e-05	8.2809e-05	8.4968e-05	8.7152e-05	8.936e-05	9.1593e-05	9.385e-05	9.6132e-05	9.8439e-05	0.00010077	0.00010313	0.00010551	0.00010792	0.00011035	0.00011281	0.0001153	0.00011781	0.00012035	0.00012291	0.00012551	0.00012812	0.00013077	0.00015007	0.00013513	2.6767e-06	6.9049e-05	-1.2067e-05	0.00018074	-9.2858e-05	0.00010511	5.3709e-05	5.6e-05	6.3334e-05	0.00013831	0.0001957	4.6998e-05	-5.6243e-05	3.0843e-05	0.0001557	0.00020362
	726.44	-0.00023419	0.00013395	2.6086e-05	-7.9489e-05	-7.1157e-05	6.5407e-05	6.7615e-05	6.985e-05	7.211e-05	7.4396e-05	7.6709e-05	7.9047e-05	8.1412e-05	8.3804e-05	8.6223e-05	8.8668e-05	9.1141e-05	9.3641e-05	9.6168e-05	9.8723e-05	0.00010131	0.00010392	0.00010655	0.00010922	0.00011192	0.00011464	0.00011739	0.00012017	0.00012298	0.00012582	0.00015607	0.00014469	3.5086e-05	6.5944e-05	-2.2928e-05	0.00018226	-0.00012769	0.0001324	3.3084e-05	6.1946e-05	5.0989e-05	0.00016655	0.00019973	3.6932e-05	-3.3984e-05	5.9016e-05	0.0001694	0.00020303
	727.02	-0.00023803	0.00013772	2.235e-05	-0.00011478	-4.4946e-05	0.00016123	0.00016178	0.0001623	0.0001628	0.00016328	0.00016374	0.00016418	0.0001646	0.00016499	0.00016537	0.00016572	0.00016604	0.00016635	0.00016663	0.00016689	0.00016712	0.00016733	0.00016752	0.00016768	0.00016781	0.00016793	0.00016801	0.00016808	0.00016811	0.00016708	0.00013299	0.00016682	5.987e-05	9.6501e-05	2.8897e-05	0.00026043	-9.1492e-05	0.0001672	2.9841e-05	6.72e-05	5.2788e-05	0.00017978	0.00020631	4.1224e-05	-2.0308e-05	0.00013347	0.00023017	0.00021044
	727.59	-0.00012868	8.5257e-05	-1.8256e-06	-0.00012034	3.0768e-05	0.00016208	0.00016232	0.00016255	0.00016277	0.00016298	0.00016319	0.00016338	0.00016356	0.00016373	0.0001639	0.00016405	0.00016419	0.00016432	0.00016445	0.00016456	0.00016466	0.00016475	0.00016483	0.0001649	0.00016496	0.000165	0.00016504	0.00016507	0.00016508	0.00015999	0.00013452	0.00018166	3.5059e-05	0.00010708	7.3244e-05	0.00021402	-2.3075e-05	0.00018268	4.9178e-05	9.0874e-05	2.1952e-05	0.000164	0.0001892	1.8183e-05	1.886e-05	0.00016864	0.0002591	0.00022915
	728.17	-0.00010598	5.4614e-05	-1.3582e-05	-0.00010654	6.0112e-05	0.00013833	0.00013844	0.00013855	0.00013865	0.00013875	0.00013885	0.00013894	0.00013903	0.00013911	0.00013918	0.00013925	0.00013932	0.00013938	0.00013944	0.00013949	0.00013954	0.00013958	0.00013961	0.00013965	0.00013967	0.00013969	0.00013971	0.00013972	0.00013973	0.00013377	0.00014135	0.00016087	6.1961e-05	9.1615e-05	5.538e-05	0.00010414	-1.4422e-05	0.00014387	2.7349e-05	2.2636e-05	3.1494e-05	0.00016241	0.00012625	-3.8837e-05	1.5646e-05	0.00017766	0.00024476	0.00016944
	728.74	-0.00010625	4.692e-05	7.7708e-06	-0.00014437	9.1173e-05	9.8638e-05	9.8626e-05	9.8616e-05	9.8606e-05	9.8596e-05	9.8586e-05	9.8577e-05	9.8569e-05	9.8561e-05	9.8553e-05	9.8546e-05	9.8539e-05	9.8533e-05	9.8528e-05	9.8522e-05	9.8518e-05	9.8513e-05	9.851e-05	9.8507e-05	9.8504e-05	9.8502e-05	9.85e-05	9.8499e-05	9.8498e-05	0.0001025	0.00014422	0.00011878	7.1469e-05	7.3079e-05	6.471e-05	7.0644e-06	2.7826e-05	0.00010184	-3.4698e-06	-2.8969e-06	1.9613e-05	0.0001659	0.00010769	-1.9619e-05	1.6522e-05	0.00016607	0.00019227	7.6628e-05
	729.32	-6.2585e-05	1.8116e-06	3.4264e-05	-0.00016054	0.00011482	9.8208e-05	9.77e-05	9.7186e-05	9.6666e-05	9.6141e-05	9.5609e-05	9.5071e-05	9.4527e-05	9.3977e-05	9.3421e-05	9.2858e-05	9.229e-05	9.1715e-05	9.1134e-05	9.0547e-05	8.9953e-05	8.9353e-05	8.8747e-05	8.8134e-05	8.7515e-05	8.6889e-05	8.6256e-05	8.5618e-05	8.4972e-05	7.362e-05	0.0001482	0.00011341	7.9449e-05	6.3739e-05	5.3329e-05	-4.2445e-05	7.0192e-05	5.6151e-05	3.2932e-05	6.8832e-06	2.1015e-05	0.00014129	5.0588e-05	-1.786e-05	4.4116e-05	0.00016174	0.000167	3.8986e-05
	729.89	-9.3048e-05	-4.9505e-06	4.6558e-05	-0.00017761	0.0001236	4.6563e-05	4.6248e-05	4.5945e-05	4.5655e-05	4.5377e-05	4.5111e-05	4.4858e-05	4.4617e-05	4.439e-05	4.4176e-05	4.3975e-05	4.3788e-05	4.3614e-05	4.3454e-05	4.3309e-05	4.3177e-05	4.3059e-05	4.2957e-05	4.2868e-05	4.2795e-05	4.2736e-05	4.2693e-05	4.2665e-05	4.2653e-05	5.5783e-05	0.00016837	0.00014068	8.6436e-05	5.8558e-05	1.8425e-05	-7.2115e-05	9.791e-05	8.2532e-06	1.1625e-05	5.6812e-06	5.1563e-05	0.00013395	-3.2683e-06	-7.9811e-06	5.6455e-05	0.00015321	0.00014821	5.9041e-06
	730.47	-7.1828e-05	-1.3683e-05	3.9331e-05	-0.00018174	0.00014357	6.8211e-05	6.6802e-05	6.538e-05	6.3942e-05	6.2491e-05	6.1025e-05	5.9544e-05	5.8049e-05	5.6539e-05	5.5014e-05	5.3474e-05	5.1919e-05	5.0349e-05	4.8764e-05	4.7164e-05	4.5548e-05	4.3918e-05	4.2272e-05	4.061e-05	3.8933e-05	3.724e-05	3.5532e-05	3.3808e-05	3.2068e-05	2.2588e-05	0.00018872	0.00010077	0.00011107	2.3759e-05	-5.5068e-05	-9.5541e-05	0.00012308	-2.3782e-05	-1.087e-05	-2.9142e-07	4.0434e-05	9.3926e-05	-3.0779e-05	-7.0639e-06	3.8896e-05	0.00015568	0.0001344	-2.2075e-05
	731.04	-3.5654e-05	-4.1288e-05	5.7138e-06	-0.00014771	0.00017398	9.6578e-05	9.5022e-05	9.3449e-05	9.1858e-05	9.0249e-05	8.8623e-05	8.6978e-05	8.5316e-05	8.3635e-05	8.1937e-05	8.022e-05	7.8484e-05	7.6731e-05	7.4958e-05	7.3167e-05	7.1357e-05	6.9529e-05	6.7681e-05	6.5814e-05	6.3928e-05	6.2023e-05	6.0098e-05	5.8154e-05	5.6191e-05	2.8054e-05	0.00020336	0.00012617	0.00014609	3.8254e-05	-6.5507e-05	-5.0434e-05	0.00015521	-1.6081e-05	-1.8295e-05	-2.3215e-06	9.3503e-06	0.00013058	-3.2202e-05	1.8747e-05	4.8495e-05	0.00021281	0.00013152	-5.5519e-05
	731.62	1.1029e-05	-4.4662e-05	2.3033e-05	-0.00015071	0.00016383	6.2545e-05	6.0554e-05	5.8541e-05	5.6505e-05	5.4446e-05	5.2364e-05	5.0258e-05	4.8129e-05	4.5976e-05	4.3799e-05	4.1599e-05	3.9374e-05	3.7126e-05	3.4853e-05	3.2555e-05	3.0234e-05	2.7887e-05	2.5516e-05	2.312e-05	2.0699e-05	1.8252e-05	1.5781e-05	1.3283e-05	1.0357e-05	-4.2239e-05	0.0002023	0.00011494	0.0001416	6.3871e-05	-8.4069e-05	-6.7286e-05	0.00014196	-7.8144e-06	3.0633e-05	-2.8923e-06	3.9879e-05	7.1687e-05	-3.0602e-05	3.583e-05	2.913e-05	0.00019142	0.00013917	-8.0892e-05
	732.19	6.8483e-05	-5.2568e-05	-3.4413e-05	-0.00010655	0.00018548	5.3784e-05	5.1565e-05	4.9323e-05	4.7059e-05	4.4772e-05	4.2463e-05	4.0132e-05	3.7779e-05	3.5402e-05	3.3003e-05	3.0581e-05	2.8136e-05	2.5668e-05	2.3176e-05	2.0661e-05	1.8123e-05	1.5562e-05	1.2977e-05	1.0368e-05	7.7348e-06	5.078e-06	2.3973e-06	-3.0765e-07	-3.9485e-06	-4.494e-07	0.00018899	8.6898e-05	0.00014497	9.8601e-05	-7.1959e-05	-8.8839e-05	0.00012858	-2.4437e-05	2.3037e-05	-1.4512e-05	3.4853e-05	1.3371e-05	-3.1948e-05	4.6074e-05	8.9748e-05	0.0002106	0.00011066	-5.6208e-05
	732.77	6.6354e-05	-1.9472e-05	-3.6721e-05	-0.00014755	0.00020038	8.3665e-05	8.1428e-05	7.9165e-05	7.6877e-05	7.4564e-05	7.2225e-05	6.986e-05	6.747e-05	6.5053e-05	6.261e-05	6.0141e-05	5.7645e-05	5.5123e-05	5.2573e-05	4.9997e-05	4.7394e-05	4.4764e-05	4.2107e-05	3.9422e-05	3.6709e-05	3.3969e-05	3.12e-05	2.8404e-05	1.7504e-05	3.155e-05	0.00021119	0.00015066	0.00017847	0.00011142	-6.0111e-05	-3.3339e-05	0.00013733	-2.2809e-05	1.7764e-05	-1.5036e-05	3.7444e-05	-6.1953e-06	-6.6824e-06	5.0574e-05	9.6177e-05	0.00020749	9.603e-05	2.4435e-05
	733.34	0.00010787	4.0028e-06	-5.7926e-05	-0.0001634	0.00022229	9.336e-05	9.0861e-05	8.8333e-05	8.5776e-05	8.3191e-05	8.0576e-05	7.7932e-05	7.5259e-05	7.2556e-05	6.9824e-05	6.7062e-05	6.4269e-05	6.1447e-05	5.8594e-05	5.5711e-05	5.2797e-05	4.9852e-05	4.6877e-05	4.387e-05	4.0832e-05	3.7762e-05	3.4661e-05	3.1528e-05	6.2156e-06	6.1416e-05	0.00022084	0.0001977	0.00019644	4.6952e-05	-7.8473e-05	-5.2466e-06	8.4259e-05	-1.6405e-06	1.4264e-05	8.545e-06	4.2324e-05	1.7328e-05	4.5128e-05	5.7612e-05	0.00013833	0.000248	8.499e-05	7.0738e-05
	733.92	0.00010348	-2.2624e-05	-4.0737e-05	-0.00014291	0.00020358	6.0823e-05	5.809e-05	5.5324e-05	5.2527e-05	4.9698e-05	4.6837e-05	4.3944e-05	4.1018e-05	3.806e-05	3.5069e-05	3.2044e-05	2.8987e-05	2.5896e-05	2.2772e-05	1.9614e-05	1.6422e-05	1.3196e-05	9.9359e-06	6.6412e-06	3.312e-06	-5.2107e-08	-3.4512e-06	-6.8854e-06	-5.9909e-05	7.3348e-05	0.00020586	0.00018704	0.00016732	3.9223e-05	-8.0219e-05	2.0235e-05	5.9536e-05	6.9301e-07	-1.0835e-05	-2.4545e-06	-1.2537e-05	-6.5211e-07	2.7041e-05	2.3383e-05	0.00016053	0.00021591	3.8892e-05	8.884e-05
	734.49	9.4327e-05	3.4123e-06	-3.7353e-05	-0.00014424	0.00018144	2.4064e-05	2.1142e-05	1.8186e-05	1.5198e-05	1.2176e-05	9.12e-06	6.0304e-06	2.9067e-06	-2.512e-07	-3.4435e-06	-6.6704e-06	-9.9322e-06	-1.3229e-05	-1.6561e-05	-1.9928e-05	-2.3331e-05	-2.6769e-05	-3.0244e-05	-3.3754e-05	-3.7301e-05	-4.0884e-05	-4.4504e-05	-4.8161e-05	-9.4917e-05	0.00011041	0.0001291	0.00018789	0.00014193	1.8904e-05	-0.00011825	-2.4644e-06	-2.0232e-06	-1.5949e-05	-3.4486e-05	-8.7524e-06	-4.9393e-05	-5.7098e-05	1.2741e-05	3.1054e-05	0.00019292	0.00018939	2.1524e-05	0.00011117
	735.07	4.635e-05	3.2926e-05	-4.925e-05	-0.00016547	0.00018603	3.8081e-05	3.5237e-05	3.236e-05	2.945e-05	2.6506e-05	2.3529e-05	2.0517e-05	1.7472e-05	1.4392e-05	1.1278e-05	8.1295e-06	4.9461e-06	1.7276e-06	-1.5261e-06	-4.8151e-06	-8.1397e-06	-1.15e-05	-1.4896e-05	-1.8329e-05	-2.1798e-05	-2.5303e-05	-2.8845e-05	-3.2424e-05	-0.00016044	0.00013392	0.00013071	0.00023674	0.00012618	-1.9461e-05	-0.00010024	4.4978e-05	-2.5529e-05	-3.5967e-05	-1.0375e-05	3.9068e-05	-3.2645e-05	-7.3544e-05	-3.339e-05	-6.6251e-06	0.0001812	0.00017814	1.155e-05	0.00015789
[truncated: 649 more rows]
[truncated: 458 more columns]

[truncated: 6 more sheets: figure 3 a b, figure 3 c d, figure3 e , figure 3 f, figure 3 g h i j, figure 4]
